# Supplementary material for: Crystal structure of 1,1′-[selanediyl­bis(4,1-phenyl­ene)]bis­(2-chloro­ethan-1-one)
Source: Acta Crystallogr E Crystallogr Commun. 2015 Nov 14;71(Pt 12):o935–6. doi: 10.1107/S2056989015019969 (PMC4719889; doi:10.1107/S2056989015019969)
Supplement: Supplementary file 1 [file e-71-0o935-sup1.cif]

##############################################################################
#                                                                            #
# This CIF contains the data in a paper accepted for publication in          #
# Acta Crystallographica Section E. It conforms to the requirements of       #
# Notes for Authors for Acta Crystallographica Section E, and has been       #
# peer reviewed under the auspices of the IUCr Commission on Journals.       #
#                                                                            #
# Full details of the Crystallographic Information File format               #
# are given in the paper "The Crystallographic Information File (CIF):       #
# a New Standard Archive File for Crystallography" by S. R. Hall, F. H.      #
# Allen and I. D. Brown [Acta Cryst. (1991), A47, 655-685].                  #
#                                                                            #
# The current version of the core CIF dictionary is obtainable from          #
# ftp://ftp.iucr.org/pub/cif_core.dic.                                       #
#                                                                            #
# Software is freely available for graphical display of the structure(s)     #
# in this CIF. For information consult the CIF software page                 #
# http://www.iucr.org/resources/cif/software.                                #
#                                                                            #
# This file may be used for bona fide research purposes within the           #
# scientific community so long as proper attribution is given to the journal # 
# article from which it was obtained.                                        #
#                                                                            #
##############################################################################
data_Global
_audit_creation_method     'WinGX routine CIF_UPDATE'
_audit_conform_dict_name     cif_core.dic
_audit_conform_dict_version     2.3
_journal_date_recd_electronic     2015-10-06
_journal_date_accepted     2015-10-21
_journal_name_full     'Acta Crystallographica, Section E'
_journal_year     2015
_journal_volume     71
_journal_issue     12
_journal_page_first     o935
_journal_page_last     o936
_journal_paper_category     HO
_journal_paper_doi     10.1107/S2056989015019969
_journal_coeditor_code     SU5221
_publ_contact_author_name     'Hamdouni, Noudjoud'
_publ_contact_author_address
;
Laboratoire de Cristallographie
D\'epartement de Physique
Universit\'e Mentouri-Constantine
25000 Constantine
Algeria
;
_publ_contact_author_email     'bmwnora@yahoo.fr'
_publ_contact_author_fax     '+213 772 76 18 38'
_publ_contact_author_phone     '+213 31 97 30 67'
_publ_section_title
;
Crystal structure of
1,1'-[selanediylbis(4,1-phenylene)]bis(2-chloroethan-1-one)
;
loop_
    _publ_author_name
    _publ_author_footnote
    _publ_author_address
    'Bouraoui, Hazem'
;
;
;
Laboratoire de Cristallographie
D\'epartement de Physique
Universit\'e Mentouri-Constantine
25000 Constantine
Algeria
;
    'Boudjada, Ali'
;
;
;
Laboratoire de Cristallographie
D\'epartement de Physique
Universit\'e Mentouri-Constantine
25000 Constantine
Algeria
;
    'Hamdouni, Noudjoud'
;
;
;
Laboratoire de Cristallographie
D\'epartement de Physique
Universit\'e Mentouri-Constantine
25000 Constantine
Algeria
;
    'Mechehoud, Youcef'
;
;
;
Laboratoire VAREN,
D\'epartement de chimie,
Facult\'e des Sciences Exactes,
Universit\'e Mentouri-Constantine
25000 Constantine
Algeria
;
    'Meinnel, Jean'
;
;
;
UMR 6226 CNRS--Universit\'e Rennes 1 `Sciences Chimiques de Rennes'
Equipe `Mati\`ere Condens\'ee et Syst\`emes Electroactifs'
263 Avenue du G\'en\'eral Leclerc
F-35042 Rennes
France
;
data_I
_database_code_depnum_ccdc_archive 'CCDC 1432588'
_audit_creation_method     SHELXL-2014/6
_chemical_name_systematic
;
1,1'-[Selanediylbis(4,1-phenylene)]bis(2-chloroethan-1-one)
;
_chemical_name_common     ?
_chemical_formula_moiety     'C16 H12 Cl2 O2 Se'
_chemical_formula_sum     'C16 H12 Cl2 O2 Se'
_chemical_formula_iupac     'C16 H12 Cl2 O2 Se'
_chemical_formula_weight     386.12
_chemical_melting_point     ?
_symmetry_space_group_name_hall     '-P 1'
_shelx_space_group_comment
;
The symmetry employed for this shelxl refinement is uniquely defined
by the following loop, which should always be used as a source of
symmetry information in preference to the above space-group names.
They are only intended as comments.
;
_space_group_crystal_system     triclinic
_space_group_name_H-M_alt     'P -1'
_space_group_name_Hall     '-P 1'
loop_
    _space_group_symop_operation_xyz
    'x, y, z'
    '-x, -y, -z'
_cell_length_a     7.9664(7)
_cell_length_b     9.2804(10)
_cell_length_c     10.9045(12)
_cell_angle_alpha     104.612(9)
_cell_angle_beta     95.886(8)
_cell_angle_gamma     91.102(8)
_cell_volume     775.14(14)
_cell_formula_units_Z     2
_cell_measurement_reflns_used     1842
_cell_measurement_theta_min     3.88
_cell_measurement_theta_max     27.73
_cell_measurement_temperature     293(2)
_exptl_crystal_description     needle
_exptl_crystal_colour     colourless
_exptl_crystal_size_max     0.13
_exptl_crystal_size_mid     0.08
_exptl_crystal_size_min     0.04
_exptl_crystal_density_diffrn     1.654
_exptl_crystal_density_meas     ?
_exptl_crystal_density_method     ?
_exptl_crystal_F_000     384
_exptl_absorpt_coefficient_mu     2.767
_exptl_absorpt_correction_type     multi-scan
_exptl_absorpt_process_details
;
(CrysAlis PRO; Agilent, 2013)
;
_shelx_estimated_absorpt_T_min     ?
_shelx_estimated_absorpt_T_max     ?
_exptl_absorpt_correction_T_min     0.51845
_exptl_absorpt_correction_T_max     1.00000
_diffrn_ambient_temperature     293(2)
_diffrn_radiation_type     MoK\a
_diffrn_radiation_wavelength     0.7107
_diffrn_radiation_source     ?
_diffrn_radiation_monochromator     graphite
_diffrn_measurement_device_type     'Oxford Diffraction Xcalibur'
_diffrn_measurement_device     '95mm CCD camera on \k-goniostat'
_diffrn_measurement_method     '\w/2\q '
_diffrn_reflns_number     8193
_diffrn_reflns_av_R_equivalents     0.0325
_diffrn_reflns_theta_min     3.345
_diffrn_reflns_theta_max     31.993
_diffrn_reflns_theta_full     25.241
_diffrn_measured_fraction_theta_max     0.905
_diffrn_measured_fraction_theta_full     0.997
_diffrn_reflns_limit_h_min     -11
_diffrn_reflns_limit_h_max     11
_diffrn_reflns_limit_k_min     -13
_diffrn_reflns_limit_k_max     13
_diffrn_reflns_limit_l_min     -16
_diffrn_reflns_limit_l_max     11
_refine_special_details     ?
_reflns_number_total     4862
_reflns_number_gt     2878
_reflns_threshold_expression     I>2\s(I)
_refine_ls_structure_factor_coef     Fsqd
_refine_ls_matrix_type     full
_refine_ls_R_factor_all     0.1091
_refine_ls_R_factor_gt     0.0558
_refine_ls_wR_factor_gt     0.1118
_refine_ls_wR_factor_ref     0.1335
_refine_ls_goodness_of_fit_ref     1.037
_refine_ls_restrained_S_all     1.037
_refine_ls_number_reflns     4862
_refine_ls_number_parameters     190
_refine_ls_number_restraints     0
_refine_ls_hydrogen_treatment     constr
_refine_ls_weighting_scheme     calc
_refine_ls_weighting_details
              'w=1/[\s^2^(Fo^2^)+(0.0470P)^2^+0.1701P] where P=(Fo^2^+2Fc^2^)/3'
_atom_sites_solution_hydrogens     geom
_atom_sites_solution_primary     direct
_atom_sites_solution_secondary     difmap
_refine_ls_shift/su_max     0.000
_refine_ls_shift/su_mean     0.000
_refine_diff_density_max     0.594
_refine_diff_density_min     -0.492
_refine_ls_extinction_method     none
_refine_ls_extinction_coef     .
loop_
    _atom_type_symbol
    _atom_type_description
    _atom_type_scat_dispersion_real
    _atom_type_scat_dispersion_imag
    _atom_type_scat_source
    'C' 'C' 0.0033 0.0016
                         'International Tables Vol C Tables 4.2.6.8 and 6.1.1.4'
    'H' 'H' 0.0000 0.0000
                         'International Tables Vol C Tables 4.2.6.8 and 6.1.1.4'
    'Cl' 'Cl' 0.1484 0.1585
                         'International Tables Vol C Tables 4.2.6.8 and 6.1.1.4'
    'O' 'O' 0.0106 0.0060
                         'International Tables Vol C Tables 4.2.6.8 and 6.1.1.4'
    'Se' 'Se' -0.0929 2.2259
                         'International Tables Vol C Tables 4.2.6.8 and 6.1.1.4'
_computing_data_collection
;
Xcalibur (Oxford Diffraction, 2002)
;
_computing_cell_refinement
;
CrysAlis RED (Oxford Diffraction, 2002)
;
_computing_data_reduction
;
CrysAlis RED (Oxford Diffraction, 2002)
;
_computing_structure_solution
;
SIR2002 (Burla <i>et al.</i>, 2005)
;
_computing_structure_refinement
;
SHELXL2014 (Sheldrick, 2015)
;
_computing_molecular_graphics
;
PLATON (Spek, 2009)
;
_computing_publication_material
;
SHELXL2014 (Sheldrick, 2015) and PLATON (Spek, 2009)
;
loop_
    _atom_site_type_symbol
    _atom_site_label
    _atom_site_fract_x
    _atom_site_fract_y
    _atom_site_fract_z
    _atom_site_U_iso_or_equiv
    _atom_site_adp_type
    _atom_site_calc_flag
    _atom_site_occupancy
    _atom_site_disorder_assembly
    _atom_site_disorder_group
    Se Se1 0.53262(4) 0.10191(4) 0.76583(4) 0.05281(16) Uani d 1 . .
    Cl Cl1 -0.25879(14) -0.40473(13) 0.99518(12) 0.0730(3) Uani d 1 . .
    Cl Cl2 0.13155(14) 0.78058(13) 0.40236(15) 0.0818(4) Uani d 1 . .
    O O1 -0.2370(3) -0.1702(3) 0.8662(3) 0.0610(7) Uani d 1 . .
    O O2 0.1088(4) 0.4605(3) 0.3572(3) 0.0714(8) Uani d 1 . .
    C C1 0.3337(4) 0.0067(4) 0.8013(3) 0.0394(8) Uani d 1 . .
    C C2 0.1712(4) 0.0498(4) 0.7722(4) 0.0440(8) Uani d 1 . .
    H H21 0.1548 0.1271 0.7328 0.053 Uiso calc 1 . .
    C C3 0.0353(4) -0.0224(4) 0.8020(3) 0.0423(8) Uani d 1 . .
    H H31 -0.0729 0.0071 0.7825 0.051 Uiso calc 1 . .
    C C4 0.0557(4) -0.1385(3) 0.8605(3) 0.0362(7) Uani d 1 . .
    C C5 0.2200(4) -0.1800(4) 0.8892(3) 0.0392(8) Uani d 1 . .
    H H51 0.2365 -0.2574 0.9285 0.047 Uiso calc 1 . .
    C C6 0.3576(4) -0.1082(4) 0.8603(3) 0.0406(8) Uani d 1 . .
    H H61 0.4661 -0.1368 0.8803 0.049 Uiso calc 1 . .
    C C7 0.4308(4) 0.2302(4) 0.6692(4) 0.0415(8) Uani d 1 . .
    C C8 0.3485(5) 0.1721(4) 0.5489(4) 0.0488(9) Uani d 1 . .
    H H81 0.3415 0.0695 0.5139 0.059 Uiso calc 1 . .
    C C9 0.2762(5) 0.2656(4) 0.4798(4) 0.0470(8) Uani d 1 . .
    H H91 0.2200 0.2256 0.3989 0.056 Uiso calc 1 . .
    C C10 0.2872(4) 0.4188(4) 0.5306(3) 0.0402(8) Uani d 1 . .
    C C11 0.3757(5) 0.4760(4) 0.6494(4) 0.0490(9) Uani d 1 . .
    H H111 0.3879 0.5787 0.6829 0.059 Uiso calc 1 . .
    C C12 0.4456(5) 0.3831(4) 0.7184(4) 0.0500(9) Uani d 1 . .
    H H121 0.5033 0.4232 0.7989 0.060 Uiso calc 1 . .
    C C13 -0.0979(4) -0.2116(4) 0.8894(3) 0.0425(8) Uani d 1 . .
    C C14 -0.0706(5) -0.3401(4) 0.9497(4) 0.0514(9) Uani d 1 . .
    H H141 0.0117 -0.3087 1.0244 0.062 Uiso calc 1 . .
    H H142 -0.0248 -0.4214 0.8898 0.062 Uiso calc 1 . .
    C C15 0.1994(4) 0.5136(4) 0.4539(4) 0.0465(9) Uani d 1 . .
    C C16 0.2244(5) 0.6811(4) 0.5070(4) 0.0540(10) Uani d 1 . .
    H H161 0.3444 0.7076 0.5243 0.065 Uiso calc 1 . .
    H H162 0.1758 0.7101 0.5872 0.065 Uiso calc 1 . .
loop_
    _atom_site_aniso_label
    _atom_site_aniso_U_11
    _atom_site_aniso_U_22
    _atom_site_aniso_U_33
    _atom_site_aniso_U_12
    _atom_site_aniso_U_13
    _atom_site_aniso_U_23
    Se1 0.03407(19) 0.0680(3) 0.0687(3) -0.00036(16) 0.00438(18) 0.0409(2)
    Cl1 0.0585(6) 0.0786(7) 0.0896(9) -0.0193(5) 0.0163(6) 0.0345(6)
    Cl2 0.0582(6) 0.0802(7) 0.1284(12) 0.0049(5) 0.0010(7) 0.0700(8)
    O1 0.0318(12) 0.0782(19) 0.083(2) 0.0059(12) 0.0080(13) 0.0385(16)
    O2 0.081(2) 0.0686(19) 0.060(2) 0.0050(16) -0.0141(17) 0.0170(16)
    C1 0.0312(15) 0.0460(18) 0.044(2) 0.0008(13) 0.0040(15) 0.0170(16)
    C2 0.0387(17) 0.0477(19) 0.053(2) 0.0035(15) 0.0039(16) 0.0268(17)
    C3 0.0326(15) 0.0475(19) 0.050(2) 0.0065(14) 0.0018(15) 0.0183(17)
    C4 0.0303(15) 0.0424(17) 0.0371(19) 0.0027(13) 0.0037(14) 0.0124(15)
    C5 0.0334(15) 0.0426(18) 0.048(2) 0.0066(13) 0.0045(15) 0.0242(16)
    C6 0.0277(14) 0.0510(19) 0.048(2) 0.0090(14) 0.0006(14) 0.0218(16)
    C7 0.0338(16) 0.0500(19) 0.046(2) -0.0004(14) 0.0077(16) 0.0214(17)
    C8 0.055(2) 0.0373(18) 0.054(2) -0.0036(16) 0.0018(19) 0.0130(17)
    C9 0.0465(19) 0.050(2) 0.043(2) -0.0039(16) -0.0016(17) 0.0108(17)
    C10 0.0383(17) 0.0430(18) 0.044(2) -0.0007(14) 0.0103(16) 0.0178(16)
    C11 0.061(2) 0.0396(19) 0.045(2) -0.0020(17) 0.0022(19) 0.0107(17)
    C12 0.054(2) 0.055(2) 0.040(2) -0.0037(18) -0.0008(18) 0.0127(18)
    C13 0.0337(16) 0.053(2) 0.042(2) -0.0001(14) 0.0036(15) 0.0146(17)
    C14 0.0443(19) 0.057(2) 0.059(3) -0.0034(17) 0.0112(19) 0.0253(19)
    C15 0.0394(17) 0.054(2) 0.053(2) 0.0040(16) 0.0098(18) 0.0240(19)
    C16 0.047(2) 0.049(2) 0.077(3) 0.0029(16) 0.009(2) 0.036(2)
_geom_special_details
;
All e.s.d.'s (except the e.s.d. in the dihedral angle between two l.s. planes)
are estimated using the full covariance matrix. The cell e.s.d.'s are taken
into account individually in the estimation of e.s.d.'s in distances, angles
and torsion angles; correlations between e.s.d.'s in cell parameters are only
used when they are defined by crystal symmetry. An approximate (isotropic)
treatment of cell e.s.d.'s is used for estimating e.s.d.'s involving l.s.
planes.
;
loop_
    _geom_bond_atom_site_label_1
    _geom_bond_atom_site_label_2
    _geom_bond_site_symmetry_2
    _geom_bond_distance
    _geom_bond_publ_flag
    Se1 C7 . 1.919(3) ?
    Se1 C1 . 1.920(3) ?
    Cl1 C14 . 1.766(4) ?
    Cl2 C16 . 1.757(4) ?
    O1 C13 . 1.203(4) ?
    O2 C15 . 1.202(5) ?
    C1 C6 . 1.384(5) ?
    C1 C2 . 1.392(4) ?
    C2 C3 . 1.371(5) ?
    C2 H21 . 0.9300 ?
    C3 C4 . 1.388(5) ?
    C3 H31 . 0.9300 ?
    C4 C5 . 1.398(4) ?
    C4 C13 . 1.487(4) ?
    C5 C6 . 1.376(4) ?
    C5 H51 . 0.9300 ?
    C6 H61 . 0.9300 ?
    C7 C8 . 1.377(5) ?
    C7 C12 . 1.383(5) ?
    C8 C9 . 1.383(5) ?
    C8 H81 . 0.9300 ?
    C9 C10 . 1.387(5) ?
    C9 H91 . 0.9300 ?
    C10 C11 . 1.382(5) ?
    C10 C15 . 1.495(5) ?
    C11 C12 . 1.372(5) ?
    C11 H111 . 0.9300 ?
    C12 H121 . 0.9300 ?
    C13 C14 . 1.510(5) ?
    C14 H141 . 0.9700 ?
    C14 H142 . 0.9700 ?
    C15 C16 . 1.517(5) ?
    C16 H161 . 0.9700 ?
    C16 H162 . 0.9700 ?
loop_
    _geom_angle_atom_site_label_1
    _geom_angle_atom_site_label_2
    _geom_angle_atom_site_label_3
    _geom_angle_site_symmetry_1
    _geom_angle_site_symmetry_3
    _geom_angle
    _geom_angle_publ_flag
    C7 Se1 C1 . . 100.05(14) ?
    C6 C1 C2 . . 120.0(3) ?
    C6 C1 Se1 . . 117.0(2) ?
    C2 C1 Se1 . . 123.0(3) ?
    C3 C2 C1 . . 119.7(3) ?
    C3 C2 H21 . . 120.2 ?
    C1 C2 H21 . . 120.2 ?
    C2 C3 C4 . . 121.5(3) ?
    C2 C3 H31 . . 119.2 ?
    C4 C3 H31 . . 119.2 ?
    C3 C4 C5 . . 118.0(3) ?
    C3 C4 C13 . . 118.3(3) ?
    C5 C4 C13 . . 123.7(3) ?
    C6 C5 C4 . . 121.1(3) ?
    C6 C5 H51 . . 119.4 ?
    C4 C5 H51 . . 119.4 ?
    C5 C6 C1 . . 119.7(3) ?
    C5 C6 H61 . . 120.1 ?
    C1 C6 H61 . . 120.1 ?
    C8 C7 C12 . . 119.4(3) ?
    C8 C7 Se1 . . 120.7(3) ?
    C12 C7 Se1 . . 119.9(3) ?
    C7 C8 C9 . . 120.2(3) ?
    C7 C8 H81 . . 119.9 ?
    C9 C8 H81 . . 119.9 ?
    C8 C9 C10 . . 120.4(4) ?
    C8 C9 H91 . . 119.8 ?
    C10 C9 H91 . . 119.8 ?
    C11 C10 C9 . . 118.8(3) ?
    C11 C10 C15 . . 123.3(3) ?
    C9 C10 C15 . . 117.9(3) ?
    C12 C11 C10 . . 120.8(3) ?
    C12 C11 H111 . . 119.6 ?
    C10 C11 H111 . . 119.6 ?
    C11 C12 C7 . . 120.4(4) ?
    C11 C12 H121 . . 119.8 ?
    C7 C12 H121 . . 119.8 ?
    O1 C13 C4 . . 121.8(3) ?
    O1 C13 C14 . . 121.6(3) ?
    C4 C13 C14 . . 116.7(3) ?
    C13 C14 Cl1 . . 112.6(3) ?
    C13 C14 H141 . . 109.1 ?
    Cl1 C14 H141 . . 109.1 ?
    C13 C14 H142 . . 109.1 ?
    Cl1 C14 H142 . . 109.1 ?
    H141 C14 H142 . . 107.8 ?
    O2 C15 C10 . . 121.9(3) ?
    O2 C15 C16 . . 121.3(4) ?
    C10 C15 C16 . . 116.7(3) ?
    C15 C16 Cl2 . . 112.6(3) ?
    C15 C16 H161 . . 109.1 ?
    Cl2 C16 H161 . . 109.1 ?
    C15 C16 H162 . . 109.1 ?
    Cl2 C16 H162 . . 109.1 ?
    H161 C16 H162 . . 107.8 ?
loop_
    _geom_torsion_atom_site_label_1
    _geom_torsion_atom_site_label_2
    _geom_torsion_atom_site_label_3
    _geom_torsion_atom_site_label_4
    _geom_torsion_site_symmetry_1
    _geom_torsion_site_symmetry_2
    _geom_torsion_site_symmetry_3
    _geom_torsion_site_symmetry_4
    _geom_torsion
    _geom_torsion_publ_flag
    C6 C1 C2 C3 . . . . -0.2(5) ?
    Se1 C1 C2 C3 . . . . -179.2(3) ?
    C1 C2 C3 C4 . . . . -0.1(6) ?
    C2 C3 C4 C5 . . . . 0.3(5) ?
    C2 C3 C4 C13 . . . . -179.8(3) ?
    C3 C4 C5 C6 . . . . 0.0(5) ?
    C13 C4 C5 C6 . . . . -180.0(3) ?
    C4 C5 C6 C1 . . . . -0.3(5) ?
    C2 C1 C6 C5 . . . . 0.4(5) ?
    Se1 C1 C6 C5 . . . . 179.4(3) ?
    C12 C7 C8 C9 . . . . -2.2(5) ?
    Se1 C7 C8 C9 . . . . -179.7(3) ?
    C7 C8 C9 C10 . . . . 0.5(5) ?
    C8 C9 C10 C11 . . . . 1.9(5) ?
    C8 C9 C10 C15 . . . . -177.1(3) ?
    C9 C10 C11 C12 . . . . -2.7(5) ?
    C15 C10 C11 C12 . . . . 176.3(3) ?
    C10 C11 C12 C7 . . . . 1.0(6) ?
    C8 C7 C12 C11 . . . . 1.5(5) ?
    Se1 C7 C12 C11 . . . . 179.0(3) ?
    C3 C4 C13 O1 . . . . -1.9(5) ?
    C5 C4 C13 O1 . . . . 178.0(4) ?
    C3 C4 C13 C14 . . . . 178.4(3) ?
    C5 C4 C13 C14 . . . . -1.7(5) ?
    O1 C13 C14 Cl1 . . . . -6.1(5) ?
    C4 C13 C14 Cl1 . . . . 173.6(3) ?
    C11 C10 C15 O2 . . . . -172.1(4) ?
    C9 C10 C15 O2 . . . . 6.9(5) ?
    C11 C10 C15 C16 . . . . 5.5(5) ?
    C9 C10 C15 C16 . . . . -175.5(3) ?
    O2 C15 C16 Cl2 . . . . -7.9(5) ?
    C10 C15 C16 Cl2 . . . . 174.6(2) ?
loop_
    _geom_hbond_atom_site_label_D
    _geom_hbond_atom_site_label_H
    _geom_hbond_atom_site_label_A
    _geom_hbond_site_symmetry_A
    _geom_hbond_distance_DH
    _geom_hbond_distance_HA
    _geom_hbond_distance_DA
    _geom_hbond_angle_DHA
    C6 H61 O1 1_655 0.93 2.41 3.288(4) 158
    C16 H161 Cg2 2_666 0.97 2.82 3.611(4) 140
    C16 H162 Cg1 1_565 0.97 2.92 3.749(4) 144
_shelx_hkl_file
;
   0   0   2 10099.6 363.714   2
   0   0   2 8889.84 476.864   6
   0   0  -2 9241.27 488.284   6
   0   0  -3 46904.9 1347.56   6
   0   0  -3 45462.7 949.313   2
   0   0  -4 46299.2 1529.66   6
   0   0  -4 46518.4 1103.61   2
   0   0  -5 18940.0 1066.67   6
   0   0  -5 19381.4 799.216   2
   0   0  -6 1615.85 259.023   2
   0   0  -6 1575.46 342.996   6
   0   0  -7 5654.95 502.682   2
   0   0  -7 5383.96 672.651   6
   0   0  -8 26993.7 1133.88   2
   0   0  -8 28260.1 1617.47   6
   0   0  -9 22077.7 1524.16   6
   0   0  -9 22836.3 1066.13   2
   0   0 -10 1773.98 695.985   3
   0   0 -10 862.971 400.016   6
   0   0 -11 2173.08 723.770   3
   0   0 -11 1255.42 464.865   6
   0   0 -12 312.157 373.558   6
   0   0 -12 1112.46 638.500   3
   0   0 -13 726.636 507.215   6
   0   0 -13 870.866 649.815   3
   0   0 -14 263.376 522.325   3
   0   1 -15 951.799 601.578   3
   0   1 -14 1245.56 555.040   6
   0   1 -14 1577.32 735.904   3
   0   1 -13 341.830 430.911   6
   0   1 -13 183.216 480.582   3
   0   1 -12 366.708 339.707   6
   0   1 -12 693.277 534.864   3
   0   1 -11 3441.58 793.447   3
   0   1 -11 3318.70 712.399   6
   0   1 -10 2355.02 594.761   6
   0   1  -9 7848.66 642.333   2
   0   1  -9 7756.76 915.174   6
   0   1  -8 8323.95 924.425   6
   0   1  -8 8773.25 666.873   2
   0   1  -7 1235.42 408.872   6
   0   1  -7 771.732 168.888   2
   0   1  -6 174699. 2711.32   2
   0   1  -6 172766. 3841.46   6
   0   1  -5 12797.3 964.958   6
   0   1  -5 11959.6 664.539   2
   0   1  -4 46372.8 1680.46   6
   0   1  -3 37272.7 1263.82   6
   0   1  -2 28334.2 726.672   4
   0  -1   2 30388.4 784.747   4
   0  -1   2 27782.2 856.894   6
   0   1  -2 28667.9 857.717   6
   0   1   1 182240. 1144.12   6
   0   1   1 187654. 1551.42   2
   0  -1  -3 552377. 3514.43   2
   0  -1  -3 545270. 3586.34   6
   0  -1  -4 4972.01 423.690   6
   0  -1  -4 5075.24 377.521   2
   0  -1  -5 74709.1 1614.63   2
   0  -1  -5 74715.2 1852.27   6
   0  -1  -6 6069.84 590.871   6
   0  -1  -6 6345.01 503.872   2
   0  -1  -7 10895.9 696.908   2
   0  -1  -7 11453.4 1115.52   3
   0  -1  -7 11018.8 889.978   6
   0  -1  -8 215.982 342.745   3
   0  -1  -8 203.580 230.563   6
   0  -1  -8 17.7203 165.278   2
   0  -1  -9 2831.62 710.664   3
   0  -1  -9 1479.64 393.037   6
   0  -1 -10 235.106 279.727   6
   0  -1 -10 613.272 530.982   3
   0  -1 -11 12564.0 1488.31   3
   0  -1 -11 11069.4 1150.17   6
   0  -1 -12 1182.24 623.094   3
   0  -1 -13 699.388 488.545   3
   0  -1 -14 37.8116 398.468   3
   0   2 -15 1055.47 607.042   3
   0   2 -15 37.9634 394.724   6
   0   2 -14 959.181 464.473   3
   0   2 -14 123.570 384.429   6
   0   2 -13 335.455 473.656   3
   0   2 -13-56.0809 331.917   6
   0   2 -12 2153.49 722.302   3
   0   2 -12 1626.04 571.984   6
   0   2 -11 5888.76 916.619   6
   0   2 -10 13095.3 1329.86   6
   0   2  -9 912.114 461.521   6
   0   2  -9 609.518 223.305   2
   0   2  -8 15721.9 1329.21   6
   0   2  -8 14312.6 897.674   2
   0   2  -7 507.987 245.527   6
   0   2  -6 68619.3 2501.81   6
   0   2  -5 36728.9 1655.47   6
   0   2  -4 135844. 2766.07   6
   0   2  -3 115979. 2165.25   6
   0   2  -3 111905. 1761.40   4
   0   2  -2 12088.9 503.646   4
   0   2  -2 12796.1 601.177   6
   0  -2   1 13501.6 489.577   4
   0   2  -1 12693.1 476.603   4
   0   2   0 1470.38 173.180   4
   0   2   0 1515.22 171.012   5
   0  -2   0 1533.23 174.360   4
   0   2   0 1478.97 141.475   6
   0  -2   0 1627.27 173.681   5
   0   2   0 1557.90 132.918   3
   0  -2   0 1560.28 131.743   3
   0  -2  -1 105145. 1386.44   3
   0  -2  -1 104922. 1650.91   1
   0   2   1 106720. 1094.62   6
   0  -2  -2 232932. 2778.48   1
   0   2   2 235145. 1884.05   6
   0  -2  -2 233964. 1835.95   6
   0  -2  -3 46361.7 1215.23   2
   0  -2  -3 44364.9 915.711   6
   0  -2  -3 45910.3 1488.27   3
   0   2   3 46150.3 1018.48   6
   0  -2  -4 11497.2 591.610   6
   0  -2  -4 10818.4 634.040   2
   0  -2  -4 9987.51 748.618   3
   0  -2  -5 145743. 3371.51   3
   0  -2  -5 149734. 2545.60   2
   0  -2  -6 44179.0 2024.57   3
   0  -2  -6 46936.7 1514.62   6
   0  -2  -6 44744.5 1447.12   2
   0  -2  -7 11873.0 833.743   6
   0  -2  -7 11584.9 1166.91   3
   0  -2  -7 11418.2 774.109   2
   0  -2  -8 4783.81 840.544   3
   0  -2  -8 5137.21 538.604   2
   0  -2  -8 4245.31 555.594   6
   0  -2  -9 2664.97 491.454   6
   0  -2  -9 3540.56 815.389   3
   0  -2 -10 615.616 372.327   6
   0  -2 -10 1322.27 650.774   3
   0  -2 -11 418.707 431.759   3
   0  -2 -12 1698.19 722.990   3
   0  -2 -13 80.0060 415.878   3
   0  -2 -14 462.669 608.575   3
   0   3 -16 1692.77 675.072   6
   0   3 -15-323.331 412.576   6
   0   3 -15-17.5569 415.629   3
   0   3 -14 235.663 412.511   6
   0   3 -14 385.870 403.130   3
   0   3 -13 991.896 506.737   6
   0   3 -13 1510.47 580.306   3
   0   3 -12 2378.34 670.914   6
   0   3 -11 391.173 367.579   6
   0   3 -10 1654.30 360.448   2
   0   3 -10 2540.30 668.568   6
   0   3  -9 34140.5 1488.80   2
   0   3  -9 35404.6 2191.01   6
   0   3  -8 9590.48 1102.84   6
   0   3  -7 3292.38 590.778   6
   0   3  -6 6630.32 752.013   6
   0   3  -5 101756. 2662.18   6
   0   3  -5 95214.0 2117.77   4
   0   3  -4 188373. 3215.37   6
   0   3  -4 186842. 2709.80   4
   0   3  -3 213983. 2637.62   4
   0   3  -3 214533. 3065.12   6
   0   3  -2 9640.32 536.196   4
   0   3  -1 18919.0 713.212   4
   0  -3   1 20078.6 684.473   5
   0   3  -1 20522.2 501.650   3
   0   3   0 95300.8 1234.02   3
   0   3   0 96748.9 1324.02   6
   0  -3   0 95866.8 1238.83   3
   0   3   0 95221.5 1644.62   4
   0  -3   0 94436.6 1686.90   1
   0  -3   0 95692.9 1589.75   5
   0   3   1 93151.6 1236.26   6
   0  -3  -1 92373.2 1449.74   3
   0  -3  -1 91136.0 1801.23   1
   0   3   1 93529.6 1782.67   4
   0   3   2 23266.7 646.572   6
   0  -3  -2 23633.5 900.150   3
   0  -3  -2 22613.5 637.824   6
   0  -3  -2 23007.6 1004.68   1
   0  -3  -3 54977.2 1602.52   3
   0  -3  -3 51160.6 1022.03   6
   0  -3  -4 10866.5 834.794   3
   0  -3  -4 10412.7 534.398   6
   0  -3  -5 59751.2 1383.72   6
   0  -3  -5 58867.2 2177.36   3
   0  -3  -6 1974.51 447.318   3
   0  -3  -6 3099.97 392.021   6
   0  -3  -7 6309.15 839.387   3
   0  -3  -7 7341.21 627.437   6
   0  -3  -8 15463.6 1430.00   3
   0  -3  -8 15369.6 997.762   6
   0  -3  -9 184.761 189.062   6
   0  -3  -9-123.406 338.034   3
   0  -3 -10 2148.18 665.074   3
   0  -3 -11 569.822 450.042   3
   0  -3 -12-441.716 444.658   3
   0  -3 -13-276.943 456.947   3
   0   4 -16 1014.57 593.227   6
   0   4 -15 846.930 547.109   6
   0   4 -15 710.828 522.138   3
   0   4 -14 2490.84 712.533   3
   0   4 -14 2086.36 745.510   6
   0   4 -13 3816.91 895.802   6
   0   4 -12 361.847 433.692   6
   0   4 -11 6554.94 1061.11   6
   0   4 -10 613.566 407.918   6
   0   4  -9 20616.6 1699.59   6
   0   4  -8 6181.54 877.969   6
   0   4  -7 11827.4 1142.01   6
   0   4  -6 1220.92 264.217   4
   0   4  -6 1787.93 453.952   6
   0   4  -5 398.577 246.982   6
   0   4  -5 353.609 198.068   4
   0   4  -4 135115. 2444.88   4
   0   4  -4 132790. 2854.46   6
   0   4  -3 76352.5 1733.13   4
   0   4  -3 77295.7 1946.65   6
   0   4  -2 12188.9 688.466   4
   0  -4   2 12095.5 618.458   5
   0  -4   1 237395. 2786.12   5
   0   4  -1 237314. 2000.93   3
   0  -4   0 19913.6 918.307   1
   0  -4   0 20113.8 853.731   5
   0   4   1 11592.5 722.260   4
   0  -4  -1 11910.5 747.280   1
   0  -4  -1 11290.9 575.839   3
   0  -4  -2 77446.4 2022.96   1
   0  -4  -2 75864.5 1696.36   3
   0  -4  -2 77849.9 1333.06   6
   0  -4  -3 9691.69 495.796   6
   0  -4  -3 9943.47 722.646   3
   0  -4  -4 16606.3 1035.70   3
   0  -4  -4 15680.1 651.725   6
   0  -4  -5 632.174 160.749   6
   0  -4  -5 995.365 378.772   3
   0  -4  -6 6110.12 497.808   6
   0  -4  -6 6371.44 809.185   3
   0  -4  -7 16819.4 901.969   6
   0  -4  -7 14077.1 1248.12   3
   0  -4  -8 5106.34 856.877   3
   0  -4  -9-543.756 378.216   3
   0  -4 -10 1749.59 592.989   3
   0  -4 -11 76.6244 415.046   3
   0  -4 -12-143.063 460.307   3
   0  -4 -13 639.084 527.247   3
   0   5 -16 342.562 427.491   3
   0   5 -15 1490.16 542.898   3
   0   5 -15 1875.36 731.442   6
   0   5 -14-133.525 416.990   3
   0   5 -14-760.489 639.066   6
   0   5 -13 1962.18 690.973   6
   0   5 -12 2449.61 841.405   6
   0   5 -11 13863.4 1592.60   6
   0   5 -10 11564.9 1407.46   6
   0   5  -9 4283.21 775.717   6
   0   5  -8 12579.9 1293.91   6
   0   5  -7 48481.0 2320.71   6
   0   5  -7 48758.4 1892.21   4
   0   5  -6 20282.7 1171.22   4
   0   5  -6 22277.5 1465.56   6
   0   5  -5 6044.05 627.026   4
   0   5  -5 6138.75 705.068   6
   0   5  -4 30456.7 1244.15   4
   0   5  -4 31925.4 1477.34   6
   0  -5   3 974.825 212.258   5
   0   5  -3 1015.34 290.499   4
   0   5  -2 40029.9 1369.91   4
   0  -5   2 41357.3 1288.87   5
   0  -5   1 80.0184 139.833   5
   0   5  -1 199.166 159.126   4
   0   5   0 283.198 225.865   4
   0  -5   0 221.720 190.030   1
   0  -5   0 298.841 123.494   3
   0  -5  -1 15586.2 952.951   1
   0  -5  -1 16281.3 753.352   3
   0   5   1 15438.2 936.104   4
   0   5   2 41915.5 1603.65   4
   0  -5  -2 41983.6 1352.74   3
   0  -5  -2 39644.7 1612.90   1
   0  -5  -3 12600.6 602.428   6
   0   5   3 12562.6 942.068   4
   0  -5  -3 12110.7 816.785   3
   0  -5  -3 12141.5 951.628   1
   0  -5  -4 5262.98 405.371   6
   0  -5  -4 6925.81 733.905   3
   0  -5  -5 856.218 395.509   3
   0  -5  -5 181.800 151.014   6
   0  -5  -6 2200.20 570.499   3
   0  -5  -6 1994.19 297.330   6
   0  -5  -7 3121.44 673.524   3
   0  -5  -8 84.6207 360.108   3
   0  -5  -9-42.6702 367.552   3
   0  -5 -10 2603.07 719.386   3
   0  -5 -11-1065.75 548.816   3
   0  -5 -12-377.091 466.459   3
   0   6 -15-753.655 575.836   6
   0   6 -15-89.3730 314.103   3
   0   6 -14 399.242 461.099   6
   0   6 -14 1804.28 599.021   3
   0   6 -13 6452.38 1270.73   6
   0   6 -12 2870.91 822.047   6
   0   6 -11 1590.72 571.069   6
   0   6 -10 3421.20 812.210   6
   0   6  -9 543.402 399.717   6
   0   6  -8 54793.1 2692.71   6
   0   6  -8 52295.6 2148.14   4
   0   6  -7 499.931 467.826   6
   0   6  -7 130.518 217.645   4
   0   6  -6 17709.5 1319.94   6
   0   6  -6 17340.6 1137.42   4
   0   6  -5 385.241 341.409   6
   0   6  -5 225.519 199.797   4
   0   6  -4 36077.7 1449.56   4
   0   6  -4 38181.9 1713.75   6
   0  -6   4 36030.8 1310.85   5
   0  -6   3 60119.7 1705.87   5
   0   6  -3 55981.2 1820.07   4
   0   6  -2 39379.8 1488.44   4
   0  -6   2 40818.3 1407.15   5
   0  -6   1 947.707 313.794   5
   0   6  -1 605.954 284.253   4
   0  -6   1 1167.30 390.932   1
   0   6   0 11724.3 882.725   4
   0  -6   0 10961.4 854.140   1
   0  -6  -1 729.697 248.123   3
   0  -6  -1 790.054 321.072   1
   0   6   1 1563.82 425.097   4
   0  -6  -2 35.2102 211.824   1
   0   6   2-42.6201 264.195   4
   0  -6  -2 103.037 135.997   3
   0  -6  -3 210.159 237.928   1
   0   6   3 434.161 252.075   4
   0  -6  -3 403.997 179.167   3
   0  -6  -4 8959.61 810.412   3
   0   6   4 8543.27 912.966   4
   0  -6  -5 4039.49 607.581   3
   0  -6  -6-1350.69 513.827   3
   0  -6  -7-165.868 303.271   3
   0  -6  -8-919.295 540.483   3
   0  -6  -9-1108.91 562.459   3
   0  -6 -10 326.584 382.441   3
   0  -6 -11 246.803 485.187   3
   0   7 -14 3084.66 1004.45   6
   0   7 -13 673.674 566.746   6
   0   7 -12 4583.42 1021.77   6
   0   7 -11 1088.64 603.766   6
   0   7 -10 4371.75 948.850   6
   0   7  -9 1209.93 350.250   4
   0   7  -9 1738.62 586.114   6
   0   7  -8 7252.04 1048.23   6
   0   7  -8 7083.03 837.760   4
   0   7  -7 13024.7 1321.99   6
   0   7  -7 11624.0 1011.60   4
   0   7  -6 40994.7 2123.95   6
   0   7  -6 45486.6 1933.99   4
   0   7  -5 3950.52 653.337   6
   0  -7   5 2950.37 427.362   5
   0   7  -5 3076.79 493.216   4
   0  -7   4 1065.73 302.353   5
   0   7  -4 827.813 306.965   4
   0   7  -4 1636.68 516.131   6
   0   7  -3 31949.9 1492.51   4
   0  -7   3 31597.4 1346.75   5
   0   7  -2 5886.02 697.020   4
   0  -7   2 5435.80 601.061   5
   0   7  -1 46276.9 1837.46   4
   0  -7   1 41157.4 1728.37   1
   0  -7   1 42213.1 1636.22   5
   0  -7   0 1150.91 331.728   1
   0   7   0 864.353 287.329   4
   0  -7  -1 6426.32 571.439   3
   0  -7  -1 5887.86 722.033   1
   0   7   1 6418.54 757.929   4
   0  -7  -2 389.780 227.549   3
   0  -7  -2-159.516 318.996   1
   0   7   2 23.2004 234.786   4
   0  -7  -3 1015.37 297.275   3
   0  -7  -3 636.221 270.512   1
   0   7   3 1059.24 429.632   4
   0  -7  -4 52.9945 202.534   3
   0   7   4-231.935 370.127   4
   0   7   5 236.800 285.970   4
   0  -7  -5 407.627 267.460   3
   0   7   6 385.750 291.185   4
   0  -7  -6-222.481 399.615   3
   0  -7  -7 49.1782 397.689   3
   0  -7  -8-1089.46 564.378   3
   0  -7  -9-582.989 494.924   3
   0  -7 -10-871.727 559.385   3
   0  -7 -11 109.266 410.514   3
   0   8 -14 3409.88 1094.82   6
   0   8 -13 3562.17 995.557   6
   0   8 -12 3142.37 957.940   6
   0   8 -11 1004.91 508.645   6
   0   8 -10 2472.05 665.832   6
   0   8  -9 1641.77 478.519   4
   0   8  -9 1396.16 493.283   6
   0   8  -8 1173.93 529.140   6
   0   8  -8 292.410 283.201   4
   0   8  -7 14367.0 1474.77   6
   0   8  -7 15061.1 1231.94   4
   0   8  -6 3334.17 689.029   6
   0  -8   6 3435.18 512.923   5
   0   8  -6 3910.42 670.131   4
   0  -8   5 12637.8 936.105   5
   0   8  -5 13520.8 1078.27   4
   0   8  -5 13738.4 1282.97   6
   0  -8   4 710.972 268.053   5
   0   8  -4 1025.33 342.021   4
   0   8  -4 1400.14 479.643   6
   0   8  -3 3787.80 711.645   6
   0  -8   3 2848.41 467.259   5
   0   8  -3 2829.00 532.310   4
   0  -8   2 8494.79 778.060   5
   0  -8   2 8732.94 850.688   1
   0   8  -2 10026.1 934.718   4
   0  -8   1 14734.6 1146.08   1
   0   8  -1 16473.1 1219.65   4
   0   8   0 1413.56 408.630   4
   0  -8   0 1398.38 401.125   1
   0   8   1 4850.37 720.321   4
   0  -8  -1 5110.02 759.972   1
   0  -8  -2 1432.01 340.520   3
   0  -8  -2 1239.35 430.782   1
   0   8   2 1370.49 420.066   4
   0   8   3 1156.82 428.395   4
   0  -8  -3 1918.96 424.497   3
   0   8   4 1154.73 448.983   4
   0  -8  -4 1086.78 364.932   3
   0   8   5-106.509 377.176   4
   0  -8  -5-33.6722 205.641   3
   0  -8  -6-599.228 343.486   3
   0   8   6-585.356 481.684   4
   0   8   7-40.1414 388.667   4
   0  -8  -7-165.523 352.179   3
   0   8   8-522.980 577.785   4
   0  -8  -8-130.981 303.697   3
   0  -8  -9-770.654 477.191   3
   0   8   9-751.623 608.099   4
   0  -8 -10-706.511 574.682   3
   0   9 -13 1083.01 627.679   6
   0   9 -12 658.128 662.545   6
   0   9 -11 9081.02 1429.43   6
   0   9 -10-740.656 508.149   4
   0   9 -10-412.764 521.948   6
   0   9  -9 219.207 420.020   6
   0   9  -9 638.911 333.124   4
   0  -9   8-42.2792 266.413   5
   0   9  -8 848.560 505.572   6
   0   9  -8 263.283 282.083   4
   0  -9   7 10335.7 962.660   5
   0   9  -7 9744.27 1099.30   4
   0   9  -7 10461.6 1303.10   6
   0   9  -6 3923.64 770.503   6
   0   9  -6 2715.19 552.242   4
   0  -9   6 3417.01 566.282   5
   0   9  -5 13520.2 1168.14   4
   0  -9   5 14979.2 1096.12   5
   0   9  -5 14857.6 1377.41   6
   0   9  -4 1720.11 508.732   6
   0  -9   4 1207.60 339.429   5
   0   9  -4 1040.77 366.645   4
   0  -9   3 2113.67 477.999   1
   0   9  -3 2992.03 673.845   6
   0  -9   3 1731.27 404.083   5
   0   9  -3 2281.76 520.939   4
   0  -9   2 4753.77 713.876   1
   0   9  -2 6724.78 851.267   6
   0   9  -2 5369.18 754.678   4
   0   9  -1 680.861 424.350   4
   0  -9   1 618.889 349.166   1
   0  -9   0 2823.45 628.870   1
   0   9   0 3241.56 665.475   4
   0  -9  -1 324.735 262.282   1
   0   9   1 1090.75 454.136   4
   0   9   2 2536.99 632.202   4
   0  -9  -2 2914.58 612.857   1
   0   9   3-57.2266 347.981   4
   0   9   4 767.050 423.808   4
   0   9   5 1.11716 379.786   4
   0   9   6 365.547 392.693   4
   0   9   7 338.482 468.386   4
   0   9   8-207.884 469.330   4
   0  10 -12 1236.93 615.330   6
   0  10 -11 1285.55 721.205   6
   0  10 -10-229.186 472.069   4
   0  10 -10-220.566 638.583   6
   0  10  -9 4678.79 817.389   4
   0  10  -9 5728.38 1114.83   6
   0  10  -8 2998.69 694.380   4
   0 -10   8 2951.88 565.766   5
   0  10  -8 3289.70 855.554   6
   0 -10   7 1316.69 455.660   5
   0  10  -7 1208.34 586.079   4
   0  10  -7 1727.62 712.724   6
   0  10  -6 5456.49 1047.06   6
   0  10  -6 3808.10 719.968   4
   0 -10   6 4384.00 653.095   5
   0 -10   5 2948.30 549.350   5
   0  10  -5 3188.64 720.410   6
   0  10  -5 2155.58 520.098   4
   0  10  -4 6520.53 878.024   4
   0  10  -4 7430.45 993.721   6
   0 -10   4 5986.15 817.145   1
   0 -10   4 5839.85 740.999   5
   0  10  -3 1670.73 515.565   6
   0 -10   3 787.630 378.499   1
   0  10  -3 478.265 335.609   4
   0 -10   2 252.518 336.734   1
   0  10  -2 223.469 333.308   4
   0  10  -2 907.274 470.497   6
   0 -10   1-224.747 290.351   1
   0  10  -1 321.684 384.821   4
   0 -10   0 3769.82 696.104   1
   0  10   0 5513.97 887.358   4
   0  10   1-87.6140 298.354   4
   0 -10  -1 10.8964 316.063   1
   0  10   2 514.578 402.823   4
   0 -10  -2 164.590 296.529   1
   0  10   3-52.7460 382.168   4
   0  10   4 226.895 375.342   4
   0  10   5 25.0145 403.689   4
   0  10   6 204.623 443.721   4
   0  11 -11-526.004 700.866   6
   0  11 -11-113.128 459.227   4
   0  11 -10 2494.94 678.218   4
   0  11 -10 2672.24 871.182   6
   0  11  -9-170.810 608.316   6
   0  11  -9 143.425 342.538   4
   0  11  -8-191.540 482.603   6
   0  11  -8 780.137 494.039   4
   0  11  -7 674.811 463.355   4
   0  11  -7 328.637 533.778   6
   0  11  -6 3690.29 745.756   4
   0 -11   6 4242.08 680.736   5
   0  11  -6 4105.66 973.299   6
   0 -11   5 1707.69 491.887   1
   0 -11   5 1425.39 378.138   5
   0  11  -5 2663.60 787.572   6
   0  11  -5 2041.22 572.080   4
   0  11  -4 792.344 577.183   6
   0  11  -4 723.696 450.580   4
   0 -11   4 889.912 476.852   1
   0  11  -3 102.548 311.711   6
   0 -11   3 275.944 269.875   1
   0  11  -3-148.873 403.414   4
   0 -11   2 1091.20 427.265   1
   0  11  -2 1246.92 578.078   4
   0 -11   1 33.2089 283.555   1
   0  11  -1 90.7901 321.071   4
   0  11   0-1.12932 386.370   4
   0 -11   0-362.521 428.357   1
   0 -11  -1 228.788 318.541   1
   0  11   1 649.815 413.770   4
   0  11   2 1197.95 515.750   4
   0  11   3 623.051 469.335   4
   0  11   4-441.880 474.032   4
   0  12 -10 677.809 509.276   4
   0  12 -10 869.558 688.131   6
   0  12  -9-79.6149 372.021   4
   0  12  -9-1117.64 834.998   6
   0  12  -8 97.8952 343.825   4
   0  12  -8 555.503 538.825   6
   0  12  -7 268.594 369.177   4
   0  12  -7-454.178 503.252   6
   0 -12   6 216.340 347.962   1
   0  12  -6 1015.82 758.050   6
   0  12  -6-42.7194 386.526   4
   0 -12   5 1582.85 561.266   1
   0  12  -5 2362.47 780.004   6
   0  12  -5 1396.56 606.914   4
   0 -12   4 1593.53 538.183   1
   0  12  -4 2125.26 666.640   4
   0  12  -3-114.306 445.927   4
   0 -12   3 631.895 417.915   1
   0 -12   2-63.5943 354.487   1
   0  12  -2 75.3508 447.946   4
   0  12  -1 84.7377 387.522   4
   0 -12   1-229.860 366.079   1
   0 -12   0 371.927 418.080   1
   0  12   0 136.945 390.113   4
   0  12   1 361.070 470.534   4
   0  12   2 671.256 515.133   4
   0  13  -8-59.2150 579.133   6
   0  13  -7 235.537 445.501   6
   0  13  -7 1122.71 607.022   4
   0  13  -6 206.170 372.830   4
   0  13  -5-242.156 375.481   4
   0  13  -4 813.844 548.385   4
   0 -13   4 450.332 480.766   1
   0  13  -3 1343.60 583.867   4
   0 -13   3 692.341 332.405   1
   0  13  -2 312.292 460.352   4
   0 -13   2-242.517 415.837   1
   0 -13   1-554.813 481.321   1
   0  13  -1 12.2480 377.908   4
  -1  13   0 76.9425 367.354   4
   1 -13   1 110.344 362.317   1
  -1  13  -1 392.380 420.042   4
  -1  13  -2-455.383 528.265   4
   1 -13   2 49.6320 324.349   1
   1 -13   3-126.306 342.441   1
  -1  13  -3 361.094 424.984   4
  -1  13  -4 360.966 371.669   4
   1 -13   4 1129.33 591.864   1
   1 -13   5 3487.22 827.454   1
  -1  13  -5 3092.42 776.759   4
   1 -13   6 690.386 445.855   1
  -1  13  -6 756.294 472.102   4
  -1  13  -7 466.901 457.517   4
  -1  13  -8 602.950 555.578   4
  -1  13  -8-68.5693 470.298   6
  -1  12   3 562.138 450.404   4
   1 -12  -2 142.949 386.331   1
  -1  12   2 196.111 367.732   4
   1 -12  -1 373.341 369.228   1
  -1  12   1 523.261 473.921   4
   1 -12   0 470.351 411.773   1
  -1  12   0 561.895 460.044   4
  -1  12  -1 338.139 397.148   4
   1 -12   1-60.8405 329.215   1
   1 -12   2 164.358 319.836   1
  -1  12  -2 347.846 428.475   4
  -1  12  -3 232.654 351.645   4
   1 -12   3 459.008 420.535   1
   1 -12   4 885.333 447.285   1
  -1  12  -4 1490.62 570.047   4
  -1  12  -5 720.769 429.453   4
   1 -12   5 1013.86 455.294   1
   1 -12   5 913.012 465.441   5
  -1  12  -6 1522.84 613.835   6
   1 -12   6 1725.46 531.637   5
  -1  12  -6 1464.28 505.301   4
  -1  12  -7 2187.61 659.630   4
  -1  12  -7 1411.74 725.921   6
   1 -12   7 1353.93 464.874   5
  -1  12  -8 1709.04 679.575   6
  -1  12  -8 2164.04 650.281   4
  -1  12  -9 2057.31 635.990   4
  -1  12  -9 3501.52 1097.48   6
  -1  12 -10 179.274 696.410   6
  -1  12 -10 413.660 400.578   4
  -1  11   5-627.649 502.008   4
  -1  11   4 203.079 438.860   4
  -1  11   3 1788.13 613.031   4
  -1  11   2 541.584 447.433   4
   1 -11  -2 280.402 371.761   1
   1 -11  -1-287.968 367.299   1
  -1  11   1 238.365 464.399   4
   1 -11   0 2894.74 726.649   1
  -1  11   0 2405.96 669.041   4
  -1  11  -1 2035.33 620.337   4
   1 -11   1 1626.20 531.009   1
  -1  11  -2 807.719 490.660   4
   1 -11   2 328.629 329.732   1
   1 -11   3 856.463 478.380   1
   1 -11   3 47.7162 284.480   5
  -1  11  -3 1279.08 430.323   4
  -1  11  -4 2387.64 744.044   6
  -1  11  -4 803.774 390.542   4
   1 -11   4 1601.45 451.062   5
   1 -11   4 2441.54 622.130   1
  -1  11  -5 477.142 532.304   6
   1 -11   5 301.605 348.121   5
  -1  11  -5 408.205 313.717   4
  -1  11  -6 8358.75 1041.53   4
  -1  11  -6 7215.33 1292.77   6
   1 -11   6 9012.32 1038.05   5
  -1  11  -7 1347.40 574.591   6
   1 -11   7 1886.26 516.239   5
  -1  11  -7 1912.05 651.721   4
  -1  11  -8 2230.35 640.008   4
   1 -11   8 2130.62 544.785   5
  -1  11  -8 1790.05 663.456   6
   1 -11   9 1082.04 497.392   5
  -1  11  -9 1137.14 676.379   6
  -1  11  -9 991.192 489.261   4
  -1  11 -10 381.072 446.371   4
  -1  11 -10 1854.07 894.206   6
  -1  11 -11 3571.20 1173.49   6
  -1  10   6 92.2817 402.332   4
  -1  10   5 871.586 496.379   4
  -1  10   4 440.547 360.303   4
  -1  10   3-405.570 406.319   4
   1 -10  -3 34.6523 398.852   1
  -1  10   2-97.4131 372.109   4
   1 -10  -2 151.354 347.864   1
   1 -10  -1 578.682 425.328   1
  -1  10   1 510.133 402.700   4
  -1  10   0 5266.90 866.225   4
   1 -10   0 5213.36 866.990   1
  -1  10  -1 518.328 394.748   4
   1 -10   1 224.891 278.611   1
   1 -10   2 9766.66 1128.69   1
  -1  10  -2 10916.5 1149.11   4
   1 -10   3 184.054 248.139   5
  -1  10  -3 609.417 512.430   6
   1 -10   3 360.040 359.612   1
  -1  10  -3 343.127 304.788   4
   1 -10   4 1142.02 483.266   5
  -1  10  -4 1694.86 655.759   6
  -1  10  -4 708.888 388.701   4
   1 -10   5 4813.21 708.935   5
  -1  10  -5 4307.96 730.227   4
  -1  10  -5 4269.56 941.936   6
  -1  10  -6 1432.27 472.960   4
   1 -10   6 1833.11 494.573   5
  -1  10  -6 1131.23 550.192   6
   1 -10   7 8889.43 1001.50   5
  -1  10  -7 7372.10 1267.29   6
  -1  10  -7 8061.93 1067.23   4
  -1  10  -8 8674.04 1037.57   4
   1 -10   8 9562.34 1032.57   5
  -1  10  -8 7933.19 1371.15   6
   1 -10   9-92.7113 340.684   5
  -1  10  -9-249.759 579.204   6
  -1  10  -9-128.099 425.763   4
  -1  10 -10 382.541 501.944   6
  -1  10 -10-272.043 431.014   4
  -1  10 -11 8373.74 1583.88   6
  -1  10 -12 1331.10 806.291   6
   1  -9  -9 256.726 493.436   3
   1  -9  -8 803.036 453.503   3
  -1   9   8-741.138 583.374   4
  -1   9   7 616.460 458.688   4
   1  -9  -7 1600.80 587.923   3
  -1   9   6 14.0927 345.917   4
   1  -9  -6 660.741 387.452   3
  -1   9   5 507.254 415.442   4
   1  -9  -5 1088.89 463.785   3
  -1   9   4 664.173 438.743   4
   1  -9  -4 1179.28 425.225   3
   1  -9  -3-45.1226 314.242   1
  -1   9   3-376.575 418.232   4
   1  -9  -2 1060.46 467.042   1
  -1   9   2 279.035 288.766   4
   1  -9  -1 386.487 330.958   1
  -1   9   1 149.281 297.572   4
   1  -9   0 409.846 274.551   1
  -1   9   0 104.013 289.663   4
  -1   9  -1 4639.86 699.344   6
  -1   9  -1 5329.75 787.392   4
   1  -9   1 5379.41 825.169   1
   1  -9   2 4231.84 715.586   1
  -1   9  -2 3948.79 752.657   6
   1  -9   2 3831.72 619.978   5
  -1   9  -2 4001.52 630.071   4
  -1   9  -3 3423.41 600.265   4
   1  -9   3 3402.68 578.982   5
  -1   9  -3 4568.71 839.034   6
  -1   9  -4 4641.85 689.220   4
   1  -9   4 4146.81 643.637   5
  -1   9  -4 6380.54 1049.11   6
   1  -9   5 15629.1 1166.05   5
  -1   9  -5 15573.8 1214.94   4
  -1   9  -5 17060.9 1691.68   6
  -1   9  -6 226.692 258.398   4
   1  -9   6 251.538 272.381   5
  -1   9  -6 460.555 399.129   6
  -1   9  -7 14142.6 1223.06   4
  -1   9  -7 13567.0 1647.68   6
   1  -9   7 13318.6 1153.46   5
  -1   9  -8 39.7075 263.095   4
  -1   9  -8-139.443 630.222   6
  -1   9  -9 10808.8 1555.36   6
  -1   9  -9 10663.1 1164.81   4
  -1   9 -10 159.903 444.061   6
  -1   9 -11 2409.20 874.747   6
  -1   9 -12 391.172 674.677   6
  -1   9 -13 7077.20 1460.97   6
   1  -8 -10-89.9416 347.396   3
  -1   8   9-126.257 489.243   4
   1  -8  -9 729.336 435.242   3
  -1   8   8 15.7467 392.528   4
   1  -8  -8 716.057 468.522   3
   1  -8  -7 523.388 438.996   3
  -1   8   7-245.861 455.409   4
  -1   8   6-369.137 361.137   4
   1  -8  -6 996.855 430.460   3
   1  -8  -5 4607.35 755.518   3
  -1   8   5 3397.68 705.025   4
   1  -8  -4 456.688 337.247   1
  -1   8   4 846.187 369.152   4
   1  -8  -4 1718.15 457.033   3
   1  -8  -3 3276.25 661.075   1
   1  -8  -3 4165.21 624.203   3
  -1   8   3 4388.31 735.908   4
   1  -8  -2 3390.62 672.295   1
  -1   8   2 2598.09 552.478   4
  -1   8   1 1518.25 425.403   4
   1  -8  -1 1939.92 520.243   1
  -1   8   0 826.458 330.007   4
  -1   8   0 1027.66 316.824   6
   1  -8   0 892.334 365.041   1
   1  -8   1 8366.30 859.127   5
   1  -8   1 8441.12 882.583   1
  -1   8  -1 8714.68 869.760   6
  -1   8  -1 8782.52 872.905   4
  -1   8  -2 9725.73 890.308   4
   1  -8   2 10970.4 937.392   5
  -1   8  -2 10268.6 1031.09   6
   1  -8   3 5070.30 639.227   5
  -1   8  -3 5556.14 696.229   4
  -1   8  -3 5803.16 894.882   6
  -1   8  -4 265.637 223.090   4
   1  -8   4 15.4091 196.870   5
  -1   8  -4 594.895 500.529   6
  -1   8  -5 5572.30 692.389   4
   1  -8   5 6485.21 724.457   5
  -1   8  -5 6592.98 1024.14   6
  -1   8  -6 2393.13 743.327   6
   1  -8   6 1964.50 441.454   5
  -1   8  -6 2222.73 538.746   4
  -1   8  -7 16790.8 1707.83   6
  -1   8  -7 18049.3 1326.10   4
  -1   8  -8 24334.3 1579.24   4
  -1   8  -8 24675.9 2154.51   6
  -1   8  -9 11297.8 1107.53   4
  -1   8  -9 12964.6 1606.03   6
  -1   8 -10 1418.57 700.024   6
  -1   8 -11 2485.67 798.021   6
  -1   8 -12 2801.98 991.817   6
  -1   8 -13 238.361 555.809   6
   1  -7 -11 330.285 485.929   3
   1  -7 -10-537.362 536.077   3
   1  -7  -9-79.8494 465.784   3
   1  -7  -8-100.516 351.245   3
   1  -7  -7 1079.62 434.466   3
   1  -7  -6 151.374 240.202   3
  -1   7   6-344.189 469.026   4
  -1   7   5 1090.60 394.029   4
   1  -7  -5 1414.49 450.214   3
   1  -7  -4 396.730 327.990   3
   1  -7  -4-323.640 388.600   1
  -1   7   4 28.9013 272.089   4
   1  -7  -3 15339.8 1251.47   1
   1  -7  -3 15704.3 1073.97   3
  -1   7   3 14009.3 1171.94   4
   1  -7  -2 10212.1 1006.27   1
   1  -7  -2 10643.2 827.503   3
  -1   7   2 11011.4 974.816   4
  -1   7   2 8826.45 590.565   6
   1  -7  -1 2590.61 499.928   1
  -1   7   1 2604.13 402.635   6
  -1   7   1 2590.57 461.406   4
   1  -7   0 233.157 285.399   1
  -1   7   0 806.421 307.378   6
   1  -7   0 299.234 232.107   5
  -1   7   0 411.810 258.723   4
   1  -7   1 2541.13 629.861   5
  -1   7  -1 2972.06 708.478   4
  -1   7  -2 49831.2 2021.35   6
   1  -7   2 54011.4 1872.45   5
  -1   7  -2 53809.7 1873.10   4
  -1   7  -3 46743.5 1751.60   4
  -1   7  -3 47385.5 2101.60   6
   1  -7   3 48396.9 1749.38   5
  -1   7  -4 3128.31 447.277   4
   1  -7   4 3643.92 501.671   5
  -1   7  -4 4803.78 852.714   6
  -1   7  -5 12631.5 1249.43   6
  -1   7  -5 10567.3 883.205   4
  -1   7  -6 7146.29 1064.09   6
  -1   7  -6 6926.41 763.076   4
  -1   7  -7 945.494 375.381   4
  -1   7  -7 226.821 450.674   6
  -1   7  -8 11532.3 1032.19   4
  -1   7  -8 11347.3 1394.53   6
  -1   7  -9 1316.84 574.248   6
  -1   7 -10 31410.3 2516.81   6
  -1   7 -11 463.406 509.169   6
  -1   7 -12 3721.54 972.188   6
  -1   7 -13-389.863 517.456   6
  -1   7 -14 698.669 608.034   6
   1  -6 -11 503.915 493.343   3
   1  -6 -10-1452.59 686.032   3
   1  -6  -9 75.0739 437.801   3
   1  -6  -8-444.633 503.324   3
   1  -6  -7-450.062 458.364   3
   1  -6  -6-351.670 378.298   3
   1  -6  -5 629.449 293.309   3
   1  -6  -4 7390.26 766.596   3
   1  -6  -4 7135.82 835.668   1
   1  -6  -3 5298.45 680.625   1
   1  -6  -3 5246.73 592.385   3
  -1   6   3 4365.87 608.154   4
  -1   6   2 15118.5 1040.31   4
   1  -6  -2 15056.3 1095.91   1
   1  -6  -2 15552.5 936.969   3
   1  -6  -1 24906.0 1358.91   1
  -1   6   1 26935.1 1327.52   4
   1  -6  -1 26061.2 1118.34   3
   1  -6   0 39959.7 1662.01   1
  -1   6   0 39880.8 1550.32   4
  -1   6   0 39250.9 1418.33   6
   1  -6   0 42153.6 1607.00   5
  -1   6  -1 3565.95 461.319   4
  -1   6  -1 4891.02 602.976   6
   1  -6   2 15764.2 946.114   5
  -1   6  -2 14274.8 877.116   4
  -1   6  -2 14603.2 1025.33   6
   1  -6   3 2958.02 475.232   5
  -1   6  -3 2533.78 422.977   4
  -1   6  -3 3740.23 625.693   6
  -1   6  -4 88962.4 2233.64   4
  -1   6  -4 93713.5 3047.42   6
  -1   6  -5 2085.77 574.197   6
  -1   6  -5 1980.61 404.795   4
  -1   6  -6 10912.8 891.512   4
  -1   6  -6 10219.4 1181.81   6
  -1   6  -7 528.202 328.990   6
  -1   6  -7 216.723 197.587   4
  -1   6  -8 13191.2 1425.78   6
  -1   6  -9 2877.57 774.489   6
  -1   6 -10 14839.0 1672.88   6
  -1   6 -11 1001.38 626.557   6
  -1   6 -12 6344.52 1142.85   6
  -1   6 -13 3555.01 968.749   6
  -1   6 -14 109.838 461.141   6
   1  -5 -12 480.545 447.288   3
   1  -5 -11 355.916 348.816   3
   1  -5 -10-512.005 512.343   3
   1  -5  -9-668.087 611.241   3
   1  -5  -8 9759.53 1112.15   3
   1  -5  -7 6747.70 864.999   3
   1  -5  -6 2066.14 416.175   3
   1  -5  -5 192.883 226.665   3
   1  -5  -4 5146.72 627.141   3
   1  -5  -4 5685.81 752.418   1
  -1   5   3 129.774 64.8397   6
   1  -5  -3-44.3742 166.570   3
   1  -5  -3-238.792 263.331   1
  -1   5   2 12391.4 455.493   6
  -1   5   2 13117.5 918.989   4
   1  -5  -2 14689.6 1035.86   1
   1  -5  -2 12695.6 791.662   3
   1  -5  -1 58.8941 180.562   1
   1  -5  -1 88.2262 111.288   3
  -1   5   1 54.0978 162.324   4
  -1   5   0 75544.5 1756.55   6
   1  -5   0 77526.8 1956.56   5
  -1   5   0 73664.9 1851.69   4
  -1   5  -1 5233.72 699.645   6
  -1   5  -1 6123.09 761.175   4
   1  -5   2 57760.2 1605.86   5
  -1   5  -2 54460.2 1833.78   6
  -1   5  -2 55316.6 1560.56   4
  -1   5  -3 62155.2 1695.57   4
  -1   5  -3 64138.5 2233.20   6
  -1   5  -4 29606.6 1678.53   6
  -1   5  -4 29238.6 1186.22   4
  -1   5  -5 13565.0 870.722   4
  -1   5  -5 12633.7 1196.30   6
  -1   5  -6 14119.2 950.028   4
  -1   5  -6 14364.4 1384.27   6
  -1   5  -7 8784.33 1116.82   6
  -1   5  -8-165.998 485.959   6
  -1   5  -9 16977.0 1652.15   6
  -1   5 -10 1965.18 675.341   6
  -1   5 -11 9338.62 1318.47   6
  -1   5 -12 3521.44 877.686   6
  -1   5 -13 1693.33 693.407   6
  -1   5 -14 381.787 515.500   6
  -1   5 -15 1525.72 774.534   6
   1  -4 -13 754.102 589.359   3
   1  -4 -12-500.664 564.802   3
   1  -4 -11-285.412 501.521   3
   1  -4 -10-539.806 600.611   3
   1  -4  -9-139.319 419.054   3
   1  -4  -8-255.237 353.110   3
   1  -4  -7 269.529 303.221   3
   1  -4  -6 71307.0 2543.33   3
   1  -4  -6 66143.0 1229.37   6
  -1   4   5 437.300 104.558   6
   1  -4  -5 382.697 97.2250   6
   1  -4  -5 469.093 262.292   3
   1  -4  -4 8925.16 803.987   1
   1  -4  -4 8978.40 742.892   3
  -1   4   4 8192.02 390.227   6
   1  -4  -4 7618.79 295.496   6
  -1   4   3 16035.7 423.896   6
   1  -4  -3 17215.6 958.251   3
   1  -4  -2 95005.0 1968.09   3
   1  -4  -2 97289.8 2262.96   1
   1  -4  -1 13356.9 796.488   1
   1  -4  -1 13214.2 690.630   3
  -1   4   1 13624.4 453.242   6
  -1   4   1 12591.9 726.130   4
   1  -4  -1 12995.2 777.739   5
   1  -4   0 17172.3 843.197   5
  -1   4   0 16982.3 778.853   4
  -1   4   0 17808.6 760.552   6
  -1   4  -1 600.527 169.720   4
   1  -4   1 751.221 207.836   5
  -1   4  -1 696.130 203.773   6
  -1   4  -2 37069.6 1448.50   6
  -1   4  -2 38186.9 1133.57   4
  -1   4  -3 153041. 3379.96   6
  -1   4  -3 154799. 2324.30   4
  -1   4  -4 6120.79 759.718   6
  -1   4  -4 6543.00 534.534   4
  -1   4  -5 121021. 2430.80   4
  -1   4  -5 113259. 3510.96   6
  -1   4  -6 9264.87 1068.13   6
  -1   4  -7 27227.2 1900.11   6
  -1   4  -8 523.425 386.847   6
  -1   4  -9 401.135 347.819   6
  -1   4 -10 6241.25 1013.60   6
  -1   4 -11 8303.34 1143.03   6
  -1   4 -12 686.950 452.741   6
  -1   4 -13 1381.11 580.160   6
  -1   4 -14-207.047 417.145   6
  -1   4 -15 946.243 540.291   6
  -1   4 -15 1465.58 629.390   3
   1  -3 -13-147.655 411.947   3
   1  -3 -12-684.449 589.413   3
   1  -3 -11-168.896 471.808   3
   1  -3 -10-1182.83 614.195   3
   1  -3  -9 152.776 213.111   2
   1  -3  -9-644.465 454.152   3
   1  -3  -8 1334.72 376.012   2
   1  -3  -8 1256.67 292.772   6
   1  -3  -8 292.688 321.071   3
   1  -3  -7 1556.92 377.272   2
   1  -3  -7 1451.34 245.116   6
   1  -3  -7 1271.11 399.130   3
   1  -3  -6 7449.28 838.278   3
   1  -3  -6 6466.70 447.613   6
   1  -3  -6 6451.71 684.049   2
   1  -3  -5 611.039 298.033   3
  -1   3   5 404.683 133.225   6
   1  -3  -5 457.685 134.118   6
   1  -3  -5 399.156 253.557   2
   1  -3  -4 97782.7 2404.92   2
   1  -3  -4 98041.2 1136.52   6
  -1   3   4 101937. 1433.94   6
   1  -3  -4 101962. 2413.55   3
   1  -3  -3 99197.5 2292.27   2
   1  -3  -3 101238. 2221.03   1
   1  -3  -3 99259.0 2112.37   3
   1  -3  -2 17091.3 911.680   2
   1  -3  -2 17003.7 853.167   1
   1  -3  -2 16528.6 778.923   3
  -1   3   1 139826. 1114.78   6
   1  -3  -1 143340. 2028.30   3
   1  -3  -1 145134. 2233.21   5
   1  -3   0 75279.3 1540.78   5
  -1   3   0 72077.8 1348.80   4
  -1   3  -1 295683. 2601.83   4
   1  -3   1 307297. 2994.99   5
  -1   3  -2 1598.76 411.659   6
  -1   3  -2 451.212 137.080   4
  -1   3  -3 3077.48 453.177   6
  -1   3  -3 3469.23 331.948   4
  -1   3  -4 1412.91 335.321   6
  -1   3  -4 1994.95 269.867   4
  -1   3  -5 183326. 4307.52   6
  -1   3  -6 45036.8 2261.14   6
  -1   3  -7 55804.1 2574.66   6
  -1   3  -8 3721.82 796.649   6
  -1   3  -9 9468.17 701.324   2
  -1   3  -9 9432.84 1143.83   6
  -1   3 -10 3261.83 672.870   6
  -1   3 -11 300.004 410.039   6
  -1   3 -12 813.591 494.729   6
  -1   3 -13-299.240 488.688   6
  -1   3 -14 593.654 518.669   6
  -1   3 -15 480.561 477.391   6
  -1   3 -15 540.309 570.073   3
   1  -2 -14 89.9986 390.618   3
   1  -2 -13-92.3519 395.451   3
   1  -2 -12 251.183 390.909   3
   1  -2 -11-653.987 457.828   3
   1  -2 -10 1600.75 545.327   3
   1  -2  -9 2837.82 489.190   6
   1  -2  -9 2812.27 480.326   2
   1  -2  -9 1844.36 518.247   3
   1  -2  -8 220.823 184.923   2
   1  -2  -8 107.370 185.090   6
   1  -2  -7 2103.00 487.999   3
   1  -2  -7 2759.98 462.041   2
   1  -2  -7 2143.70 350.654   6
   1  -2  -6 594.234 235.966   2
   1  -2  -6 623.600 241.305   3
   1  -2  -6 774.857 210.461   6
   1  -2  -5 36991.4 1058.19   6
   1  -2  -5 35650.0 1438.04   2
   1  -2  -4 18379.7 1002.22   3
   1  -2  -4 16494.0 911.451   2
  -1   2   4 15857.9 616.907   6
   1  -2  -4 17479.4 583.852   6
  -1   2   3 7562.13 324.900   6
   1  -2  -3 8779.26 596.432   3
   1  -2  -3 8663.61 616.411   2
   1  -2  -3 8040.42 277.895   6
   1  -2  -3 8237.34 569.368   1
   1  -2  -2 54242.2 1278.02   3
   1  -2  -2 54461.0 1396.76   2
   1  -2  -2 53493.0 1285.34   1
   1  -2  -1 352961. 2827.87   3
   1  -2  -1 352240. 3325.62   2
   1  -2  -1 345343. 2948.17   5
   1  -2   0 203080. 2097.08   5
  -1   2   0 196217. 1749.05   4
  -1   2   0 199327. 1942.22   3
   1  -2   0 195250. 2300.09   2
   1  -2   0 199255. 1744.62   6
  -1   2  -1 32960.0 692.334   4
   1  -2   1 31952.3 953.593   6
   1  -2   1 32728.0 680.597   4
  -1   2  -2 5109.74 312.161   4
  -1   2  -2 4888.23 498.559   6
   1  -2   2 5154.48 305.770   4
  -1   2  -3 158590. 3236.22   6
  -1   2  -3 166142. 2111.26   4
  -1   2  -4 110439. 2909.77   6
  -1   2  -5 439.129 292.978   6
  -1   2  -6 44601.9 2082.58   6
  -1   2  -7 38755.4 2069.57   6
  -1   2  -8 51939.0 1381.28   2
  -1   2  -8 54299.2 2500.58   6
  -1   2  -9-171.235 435.270   6
  -1   2 -10 4789.47 789.972   6
  -1   2 -11 572.465 463.996   6
  -1   2 -12 4625.36 880.011   6
  -1   2 -13-29.0716 451.594   6
  -1   2 -14-14.7596 364.849   6
  -1   2 -14 388.931 463.898   3
  -1   2 -15-130.832 339.581   6
  -1   2 -15-502.690 443.869   3
   1  -1 -14 403.755 478.784   3
   1  -1 -13-64.6730 415.882   3
   1  -1 -12-14.9821 350.413   3
   1  -1 -11 3722.82 683.855   6
   1  -1 -11 3505.94 780.784   3
   1  -1 -10 28.1199 233.206   6
   1  -1 -10-178.623 342.834   3
   1  -1  -9 4430.70 640.461   6
   1  -1  -9 4115.68 575.077   2
   1  -1  -8 497.546 226.034   6
   1  -1  -8 442.294 236.028   2
   1  -1  -8 237.162 252.976   3
   1  -1  -7 7843.73 866.821   3
   1  -1  -7 10353.8 835.103   6
   1  -1  -7 9287.40 804.458   2
   1  -1  -6 22980.1 1368.33   3
   1  -1  -6 25494.4 1239.87   2
   1  -1  -6 26538.9 1246.20   6
   1  -1  -5 32977.9 1323.48   2
   1  -1  -5 36726.3 1325.03   6
   1  -1  -5 35056.8 1529.78   3
   1  -1  -4 2814.82 335.597   6
   1  -1  -4 2326.73 323.825   2
   1  -1  -4 2352.91 357.274   3
   1  -1  -3 50502.8 1140.28   6
   1  -1  -3 46923.9 1325.27   2
   1  -1  -3 48836.2 1317.97   3
   1  -1  -2 987.126 158.675   3
   1  -1  -2 1253.54 171.872   1
   1  -1  -2 1184.94 215.674   2
   1  -1  -2 1220.28 111.071   6
   1  -1  -1 99134.9 1311.46   3
  -1   1   1 100103. 1335.47   3
   1  -1  -1 100659. 1531.12   2
  -1   1   1 105779. 1543.54   2
  -1   1   1 105157. 1286.45   5
   1  -1  -1 98194.0 1252.57   5
  -1   1   0 19427.3 431.652   6
   1  -1   0 19316.7 585.362   2
  -1   1  -1 313711. 2620.72   6
   1  -1   1 316397. 2039.15   2
  -1   1  -1 318072. 1553.83   4
  -1   1  -2 273111. 1792.49   2
   1  -1   2 298176. 2420.43   4
  -1   1  -3 2827.72 356.408   6
  -1   1  -4 2704.62 374.774   6
  -1   1  -5 577.067 150.315   2
  -1   1  -5-0.61287 216.719   6
  -1   1  -6 73970.9 1278.60   2
  -1   1  -6 72881.8 2486.87   6
  -1   1  -7 18835.0 673.104   2
  -1   1  -7 19714.3 1403.77   6
  -1   1  -8 23448.3 761.266   2
  -1   1  -8 25900.1 1664.48   6
  -1   1  -9 430.760 384.654   6
  -1   1 -10 10057.6 1120.41   6
  -1   1 -11 3139.19 681.968   6
  -1   1 -12 31.9755 329.711   6
  -1   1 -13 1648.12 566.279   6
  -1   1 -13 2228.81 727.510   3
  -1   1 -14 126.505 477.057   3
  -1   1 -14 318.073 388.098   6
   1   0 -14-381.250 414.143   3
   1   0 -13 193.457 419.883   3
   1   0 -12 883.634 388.988   6
   1   0 -12 815.341 475.386   3
   1   0 -11 653.554 385.184   6
   1   0 -11 1389.14 577.642   3
   1   0 -10 3623.91 653.490   6
   1   0 -10 2899.17 658.029   3
   1   0 -10 2959.53 472.069   2
   1   0  -9 3274.43 505.871   2
   1   0  -9 3960.77 630.505   6
   1   0  -9 3160.39 708.288   3
   1   0  -8 503.134 267.579   6
   1   0  -8 595.916 269.252   2
   1   0  -8 510.575 366.181   3
   1   0  -7 657.898 276.611   6
   1   0  -7 220.797 264.365   3
   1   0  -7 879.709 301.761   2
   1   0  -6 20398.0 1103.26   2
   1   0  -6 20512.7 1196.67   6
   1   0  -5-85.4409 313.673   3
   1   0  -5 488.789 205.929   6
   1   0  -4 145292. 2283.65   6
   1   0  -4 143681. 2525.63   2
   1   0  -4 146364. 2705.19   3
   1   0  -3 36636.5 900.873   6
   1   0  -3 37614.6 1102.91   3
  -1   0   3 35182.3 876.818   1
   1   0  -3 34914.9 1141.80   2
  -1   0   2 129288. 1612.25   3
  -1   0   2 127189. 1871.25   2
   1   0  -2 121760. 1531.05   3
   1   0  -2 121014. 1948.81   2
  -1   0   2 124080. 1221.78   1
  -1   0  -2 290274. 2691.00   6
  -1   0  -3 9349.68 581.973   6
  -1   0  -4 131543. 2498.93   6
  -1   0  -5 4206.60 803.367   6
  -1   0  -5 2231.16 158.431   2
  -1   0  -6 711.565 104.763   2
  -1   0  -6 750.942 211.974   6
  -1   0  -7 12740.0 466.549   2
  -1   0  -7 14507.2 1092.54   6
  -1   0  -8 6479.46 344.284   2
  -1   0  -8 7438.78 845.256   6
  -1   0  -9 7945.47 922.798   6
  -1   0 -10 873.575 391.581   6
  -1   0 -11 1271.42 507.752   6
  -1   0 -12 682.116 458.991   6
  -1   0 -12 755.013 489.028   3
  -1   0 -13 1630.39 618.947   6
  -1   0 -13 1225.90 596.372   3
  -1   0 -14 614.783 601.375   3
   1   1 -15-488.228 442.615   3
   1   1 -14 393.867 527.316   3
   1   1 -13 652.795 446.713   3
   1   1 -13 631.578 387.179   6
   1   1 -12 1315.84 482.282   6
   1   1 -12 2181.40 689.659   3
   1   1 -11-6.04111 300.748   6
   1   1 -11 1329.94 620.575   3
   1   1 -10 9758.99 1227.42   3
   1   1 -10 10654.7 913.333   2
   1   1 -10 11306.1 1180.33   6
   1   1  -9 1389.88 497.407   6
   1   1  -9 1197.13 350.036   2
   1   1  -9 741.734 403.913   3
   1   1  -8 26185.9 1632.82   6
   1   1  -8 25060.3 1326.74   2
   1   1  -8 21255.8 1466.87   3
   1   1  -7-36.4731 268.910   6
   1   1  -7-14.5317 203.322   2
   1   1  -7 95.5971 221.349   3
   1   1  -6 299.073 181.453   2
   1   1  -6 252.062 166.633   6
   1   1  -5 3944.72 455.296   6
   1   1  -5 4121.20 480.403   2
   1   1  -5 2681.12 334.622   3
   1   1  -4 45680.7 1426.04   3
   1   1  -4 46458.4 1302.52   6
   1   1  -3 75194.6 1513.22   3
   1   1  -2 15612.0 466.269   3
  -1  -1   2 14641.2 553.392   4
  -1  -1   2 16385.7 510.374   3
   1   1  -2 15074.3 543.615   4
   1   1  -1 16566.9 323.087   3
  -1  -1   1 16315.7 481.387   4
   1   1   0 136009. 1459.49   6
  -1  -1   0 118322. 1239.48   4
   1   1   1 155067. 1702.42   6
  -1  -1  -1 159517. 1707.86   6
  -1  -1  -2 1631.95 206.992   6
  -1  -1  -3 34519.6 1032.81   6
   1   1   3 36554.4 670.776   2
   1   1   4 93934.2 1170.36   2
  -1  -1  -4 93940.5 1955.83   6
   1   1   5 16591.8 563.258   2
  -1  -1  -5 16220.0 927.498   6
  -1  -1  -6 497.872 152.029   6
   1   1   6 497.031 129.716   2
  -1  -1  -7 14635.4 1045.64   6
  -1  -1  -8-425.424 388.843   6
  -1  -1  -9 11974.8 1103.78   6
  -1  -1 -10 331.447 288.218   6
  -1  -1 -11 1575.37 635.850   3
  -1  -1 -11 619.751 400.599   6
  -1  -1 -12-98.5712 292.474   6
  -1  -1 -12 610.738 628.742   3
  -1  -1 -13 1754.76 691.605   3
  -1  -1 -14 820.947 698.238   3
   1   2 -15 588.289 486.178   3
   1   2 -14 3396.48 847.139   3
   1   2 -14 2611.38 713.189   6
   1   2 -13 757.168 565.088   3
   1   2 -13 528.127 390.283   6
   1   2 -12 480.477 352.803   6
   1   2 -12 794.020 505.552   3
   1   2 -11 577.509 478.125   3
   1   2 -11 480.981 347.641   6
   1   2 -10 12087.5 978.822   2
   1   2 -10 12744.1 1298.57   3
   1   2 -10 11931.2 1246.18   6
   1   2  -9 15575.0 1105.20   2
   1   2  -9 14554.1 1328.43   6
   1   2  -9 13362.6 1263.53   3
   1   2  -8 17951.9 1150.54   2
   1   2  -8 16422.9 1297.32   6
   1   2  -8 15629.0 1237.80   3
   1   2  -7 3694.71 535.575   2
   1   2  -7 4018.66 597.057   6
   1   2  -6 30823.1 1397.14   6
   1   2  -5 77374.8 1963.78   6
   1   2  -4 2133.71 275.250   4
   1   2  -3 15594.5 685.611   4
   1   2  -2 55706.4 1156.95   4
   1   2  -2 61103.3 784.236   3
   1   2  -1 74768.8 837.133   5
  -1  -2   1 74194.5 997.347   1
   1   2  -1 75839.5 1287.53   4
  -1  -2   1 75006.0 845.839   5
   1   2   0 13858.8 523.174   1
  -1  -2   0 12736.5 531.494   6
   1   2   0 12367.8 528.922   4
  -1  -2   0 12360.9 514.065   1
   1   2   1 609.459 159.725   4
  -1  -2  -1 574.611 132.915   6
  -1  -2  -2 941.862 176.704   6
  -1  -2  -3 142278. 2075.04   6
  -1  -2  -4 12107.7 679.436   6
  -1  -2  -5 6186.34 540.456   6
  -1  -2  -6 4997.61 544.725   6
  -1  -2  -7 6050.33 661.498   6
  -1  -2  -8 6404.82 741.323   6
  -1  -2  -9 621.589 283.619   6
  -1  -2  -9 1385.90 627.872   3
  -1  -2 -10 3244.94 814.588   3
  -1  -2 -10 2126.15 520.547   6
  -1  -2 -11 2157.02 604.277   6
  -1  -2 -11 3110.29 843.667   3
  -1  -2 -12 1293.22 633.761   3
  -1  -2 -13 1092.02 654.633   3
   1   3 -15 48.8918 358.107   6
   1   3 -15 379.035 433.394   3
   1   3 -14-255.528 426.938   6
   1   3 -14 294.931 501.375   3
   1   3 -13 283.680 425.926   6
   1   3 -13 448.124 491.228   3
   1   3 -12 2180.94 764.977   6
   1   3 -12 2614.13 701.297   3
   1   3 -11 10287.8 943.530   2
   1   3 -11 10646.0 1253.73   6
   1   3 -11 10465.0 1198.95   3
   1   3 -10 2363.66 616.440   3
   1   3 -10 937.822 398.120   6
   1   3 -10 1559.93 435.747   2
   1   3  -9 15111.2 1103.25   2
   1   3  -9 12587.1 1251.31   6
   1   3  -8 10202.0 1012.51   6
   1   3  -7 73181.8 2425.81   6
   1   3  -6 3214.48 508.793   6
   1   3  -5 13506.0 824.365   4
   1   3  -5 13755.0 873.290   6
   1   3  -4 6905.89 537.873   4
   1   3  -3 173525. 2485.22   4
  -1  -3   2 114308. 1354.68   5
   1   3  -2 112876. 1917.79   4
  -1  -3   1 74285.1 1167.71   5
   1   3  -1 74160.5 1151.00   5
  -1  -3   1 72832.1 1323.10   1
   1   3  -1 75618.3 1526.43   4
  -1  -3   0 13768.4 644.388   1
  -1  -3   0 14473.3 635.745   6
   1   3   0 14690.2 686.471   4
  -1  -3   0 14513.5 428.675   3
   1   3   1 32850.6 1108.65   4
  -1  -3  -1 32561.4 952.723   3
  -1  -3  -1 32169.7 970.070   6
  -1  -3  -2 34133.9 989.784   6
  -1  -3  -3 1511.92 259.792   6
  -1  -3  -4 7132.45 560.560   6
  -1  -3  -5 20318.3 950.736   6
  -1  -3  -6 10069.4 743.492   6
  -1  -3  -6 8099.78 939.337   3
  -1  -3  -7 605.892 366.297   3
  -1  -3  -7 687.426 287.901   6
  -1  -3  -8 1.56655 196.240   6
  -1  -3  -8 193.452 400.032   3
  -1  -3  -9 685.019 312.384   6
  -1  -3  -9 1894.99 698.763   3
  -1  -3 -10 2248.78 748.840   3
  -1  -3 -11 713.871 548.625   3
  -1  -3 -12-67.4919 480.803   3
  -1  -3 -13 237.178 544.455   3
   1   4 -16 227.975 386.940   3
   1   4 -16 306.475 385.423   6
   1   4 -15-435.281 491.664   6
   1   4 -15 458.539 459.358   3
   1   4 -14-391.530 608.277   6
   1   4 -14 446.808 421.529   3
   1   4 -13 3695.09 803.572   3
   1   4 -13 5624.28 1058.32   6
   1   4 -12 2110.45 640.334   3
   1   4 -12 1962.95 687.439   6
   1   4 -11 654.401 552.089   6
   1   4 -11 599.178 388.671   2
   1   4 -11 504.918 396.619   3
   1   4 -10 453.230 369.317   6
   1   4  -9 16106.5 1426.20   6
   1   4  -8 34769.0 1858.67   6
   1   4  -7 16539.9 1187.12   6
   1   4  -7 15145.9 1032.74   4
   1   4  -6 7041.40 764.112   6
   1   4  -6 5805.12 626.961   4
   1   4  -5 86770.9 2177.47   4
   1   4  -4 14178.9 831.273   4
  -1  -4   3 1584.49 209.460   5
   1   4  -3 1644.39 305.296   4
  -1  -4   2 51970.8 1147.34   5
   1   4  -2 54457.2 1527.34   4
   1   4  -1 4025.79 455.478   4
  -1  -4   1 3489.93 356.275   1
   1   4   0 203314. 2987.63   4
  -1  -4   0 196640. 2835.11   1
  -1  -4   0 197109. 1802.06   3
  -1  -4  -1 2613.09 371.405   1
   1   4   1 2630.43 371.550   4
  -1  -4  -1 2480.02 308.051   6
  -1  -4  -1 2704.85 280.417   3
   1   4   2 2677.89 399.494   4
  -1  -4  -2 2612.11 328.539   6
  -1  -4  -2 2683.80 345.494   3
  -1  -4  -3 1802.35 288.097   3
  -1  -4  -3 2066.95 313.090   6
  -1  -4  -4 48062.0 1387.75   6
  -1  -4  -4 44901.1 1861.15   3
  -1  -4  -5 814.664 255.827   3
  -1  -4  -5 1143.25 253.937   6
  -1  -4  -6 215.392 126.747   6
  -1  -4  -6 391.945 286.692   3
  -1  -4  -7-0.89538 211.043   6
  -1  -4  -7 72.8983 338.720   3
  -1  -4  -8 1583.68 379.290   6
  -1  -4  -8 1943.27 582.432   3
  -1  -4  -9 453.790 405.977   3
  -1  -4 -10 389.842 459.044   3
  -1  -4 -11 1.64841 411.700   3
  -1  -4 -12 326.764 510.199   3
   1   5 -16 709.034 443.414   3
   1   5 -15-360.723 534.634   6
   1   5 -15 1042.74 490.226   3
   1   5 -14 1741.54 809.040   6
   1   5 -14 993.258 573.722   3
   1   5 -13 3298.40 856.671   6
   1   5 -13 3127.51 756.905   3
   1   5 -12 1423.37 594.374   6
   1   5 -12 2480.47 657.773   3
   1   5 -11 8995.76 1298.46   6
   1   5 -11 8642.95 1055.90   3
   1   5 -10 452.120 338.364   6
   1   5  -9 2405.66 636.032   6
   1   5  -8 20120.7 1505.32   6
   1   5  -8 19026.7 1282.98   4
   1   5  -7 2558.32 419.453   4
   1   5  -7 2933.11 579.728   6
   1   5  -6 57127.3 2138.07   6
   1   5  -6 58271.1 2002.67   4
   1   5  -5 99.7326 222.721   4
   1   5  -4 16910.5 976.996   4
   1   5  -3 67.7411 167.687   4
  -1  -5   3 179.493 130.460   5
   1   5  -3 72.0479 29.4836   3
  -1  -5   2 52028.0 1448.07   1
  -1  -5   2 52189.9 1317.15   5
   1   5  -2 51573.1 1627.62   4
  -1  -5   1 6549.55 558.835   1
   1   5  -1 7176.21 625.950   4
   1   5   0 20291.9 1078.25   4
  -1  -5   0 19994.0 651.399   3
  -1  -5   0 18880.5 1011.53   1
  -1  -5  -1 5238.65 564.652   1
   1   5   1 5670.65 615.133   4
  -1  -5  -1 5487.77 420.473   3
   1   5   2 11796.0 913.780   4
  -1  -5  -2 11502.1 721.010   3
  -1  -5  -2 11037.4 668.370   6
  -1  -5  -3 7834.01 579.423   6
   1   5   3 7108.24 731.631   4
  -1  -5  -3 7825.82 668.383   3
  -1  -5  -4 163.548 134.061   6
  -1  -5  -4 303.849 227.488   3
  -1  -5  -5 23754.4 1437.36   3
  -1  -5  -5 24613.7 1114.12   6
  -1  -5  -6 10656.6 1061.21   3
  -1  -5  -6 12729.0 844.383   6
  -1  -5  -7-830.680 465.233   3
  -1  -5  -8 161.149 340.610   3
  -1  -5  -9 839.979 476.034   3
  -1  -5 -10 253.416 397.523   3
  -1  -5 -11-101.823 355.829   3
  -1  -5 -12-119.102 421.437   3
   1   6 -15 267.457 525.461   6
   1   6 -14 3585.88 988.613   6
   1   6 -13 398.624 363.689   3
   1   6 -13-22.9188 406.780   6
   1   6 -12 3202.78 827.455   6
   1   6 -12 4331.61 787.974   3
   1   6 -11 852.567 394.788   6
   1   6 -11 2413.04 656.399   3
   1   6 -10 11906.0 1322.30   6
   1   6  -9 1297.90 559.274   6
   1   6  -8 9840.92 959.427   4
   1   6  -8 9836.71 1047.20   6
   1   6  -7 3495.16 602.996   4
   1   6  -7 4296.41 706.225   6
   1   6  -6 76107.7 2421.63   4
   1   6  -6 76982.4 2584.79   6
  -1  -6   5 4859.68 459.504   5
   1   6  -5 4294.94 543.436   4
   1   6  -4 23634.5 1243.05   4
  -1  -6   4 22919.3 970.855   5
  -1  -6   3 4753.52 444.559   5
   1   6  -3 3390.80 175.893   3
   1   6  -3 5108.26 606.538   4
  -1  -6   2 5657.19 575.911   1
   1   6  -2 6654.95 706.425   4
  -1  -6   1 31446.8 1353.86   1
   1   6  -1 32780.5 1474.24   4
   1   6   0 10341.2 848.717   4
  -1  -6   0 10782.9 830.903   1
  -1  -6   0 10825.2 531.223   3
   1   6   1 6475.48 703.674   4
  -1  -6  -1 6755.58 499.407   3
  -1  -6  -1 6417.69 678.946   1
  -1  -6  -2 11559.6 725.621   3
   1   6   2 12080.2 997.655   4
  -1  -6  -3 2023.62 327.065   6
   1   6   3 1696.92 421.171   4
  -1  -6  -3 2352.15 390.331   3
   1   6   4 276.752 258.240   4
  -1  -6  -4 718.275 217.302   6
  -1  -6  -5 789.294 229.040   6
   1   6   5 435.399 255.058   4
  -1  -6  -5 1279.70 440.531   3
  -1  -6  -6 759.417 381.899   3
  -1  -6  -7 2480.08 598.917   3
  -1  -6  -8-274.812 369.618   3
  -1  -6  -9-81.9307 349.550   3
  -1  -6 -10-634.751 543.799   3
  -1  -6 -11 164.924 363.334   3
   1   7 -14 1776.33 857.093   6
   1   7 -13-50.8048 531.812   6
   1   7 -12 8921.07 1394.50   6
   1   7 -11 2097.45 641.876   6
   1   7 -10 2201.30 628.944   6
   1   7  -9 903.122 519.781   6
   1   7  -9-421.737 473.659   4
   1   7  -8 9106.31 1058.47   6
   1   7  -8 8896.81 974.744   4
   1   7  -7 20928.9 1546.01   6
   1   7  -7 19576.0 1423.35   4
   1   7  -6 3364.33 590.780   4
  -1  -7   6 2395.72 348.497   5
   1   7  -6 3925.93 665.432   6
   1   7  -5 51590.2 2008.65   4
  -1  -7   5 51129.8 1601.24   5
   1   7  -4 46382.5 1872.03   4
  -1  -7   4 46995.1 1527.16   5
  -1  -7   3 21222.0 1143.26   1
  -1  -7   3 21659.4 1037.38   5
   1   7  -3 21396.8 1268.08   4
   1   7  -2 1437.02 451.550   4
  -1  -7   2 1843.02 444.765   1
  -1  -7   1 9225.80 816.056   1
   1   7  -1 9678.22 893.186   4
   1   7   0 127.469 227.127   4
  -1  -7   0-333.835 287.504   1
  -1  -7  -1 14748.7 776.683   3
  -1  -7  -1 14747.2 1101.88   1
   1   7   1 15550.0 1162.83   4
  -1  -7  -2 1151.09 272.631   3
   1   7   2 1170.17 434.381   4
   1   7   3 1870.29 494.151   4
  -1  -7  -3 1982.24 386.234   3
  -1  -7  -4 7.25891 208.005   3
   1   7   4 112.859 291.090   4
  -1  -7  -5 1680.08 386.497   3
   1   7   5 1470.10 452.728   4
  -1  -7  -6-339.405 379.379   3
   1   7   6 217.008 316.837   4
  -1  -7  -7-1010.52 478.616   3
   1   7   7-443.823 539.381   4
   1   7   8-538.023 630.619   4
  -1  -7  -8-1459.86 569.860   3
   1   7   9-998.683 737.908   4
  -1  -7  -9-1502.19 700.100   3
  -1  -7 -10 395.507 400.966   3
   1   8 -14 870.879 635.631   6
   1   8 -13 1842.98 704.417   6
   1   8 -12-676.997 674.583   6
   1   8 -11 8878.17 1400.96   6
   1   8 -10 7658.84 1190.10   6
   1   8 -10 6886.68 948.965   4
   1   8  -9 11871.1 1317.39   6
   1   8  -9 12299.5 1210.18   4
   1   8  -8 333.295 375.325   4
   1   8  -8 255.005 386.976   6
   1   8  -7 2513.98 600.523   4
   1   8  -7 2795.83 705.172   6
  -1  -8   7 2239.10 413.358   5
   1   8  -6 1904.59 428.774   4
   1   8  -6 2619.21 692.790   6
  -1  -8   6 2189.41 380.912   5
  -1  -8   5 10411.3 784.273   5
   1   8  -5 10747.6 961.261   4
  -1  -8   4 27755.0 1399.95   1
  -1  -8   4 27882.0 1285.42   5
   1   8  -4 29283.4 1588.66   4
  -1  -8   3 17840.4 1153.06   1
   1   8  -3 18233.0 1282.61   4
  -1  -8   3 17799.5 1041.95   5
   1   8  -2 916.612 403.156   4
  -1  -8   2 1117.94 350.404   1
   1   8  -1 6600.82 817.413   4
  -1  -8   1 6446.17 757.038   1
  -1  -8   0 16904.1 1276.35   1
   1   8   0 19502.1 1380.26   4
  -1  -8  -1 3976.75 646.443   1
   1   8   1 3703.33 640.574   4
   1   8   2 134.621 264.981   4
  -1  -8  -2 493.761 221.820   3
  -1  -8  -3 1643.23 352.912   3
   1   8   3 1851.27 487.030   4
  -1  -8  -4 292.624 215.466   3
   1   8   4 675.491 456.926   4
  -1  -8  -5 474.606 295.212   3
   1   8   5 369.251 436.794   4
  -1  -8  -6 1005.01 347.419   3
   1   8   6 1343.83 576.663   4
  -1  -8  -7-931.683 512.298   3
   1   8   7-4.52944 369.704   4
  -1  -8  -8-330.622 510.233   3
   1   8   8-925.036 646.283   4
  -1  -8  -9-310.660 477.378   3
   1   8   9-676.816 666.925   4
   1   9 -13 1500.05 694.378   6
   1   9 -12-122.680 696.585   6
   1   9 -11 5969.45 1162.02   6
   1   9 -10 1582.69 655.942   6
   1   9 -10 1556.12 555.601   4
   1   9  -9 10805.7 1394.22   6
   1   9  -9 10935.8 1201.63   4
   1   9  -8 156.372 300.471   4
   1   9  -8 284.954 394.306   6
  -1  -9   7 7703.19 756.802   5
   1   9  -7 9404.74 1096.30   4
   1   9  -7 9012.39 1121.83   6
   1   9  -6 6463.73 826.805   4
   1   9  -6 8190.12 1047.07   6
  -1  -9   6 7516.59 736.906   5
  -1  -9   5 1635.47 447.880   1
  -1  -9   5 786.180 257.816   5
   1   9  -5 1994.20 653.641   6
   1   9  -5 886.687 342.790   4
  -1  -9   4 2307.76 419.433   5
   1   9  -4 1841.06 499.903   4
  -1  -9   4 2170.10 491.508   1
  -1  -9   3 8065.47 868.172   1
   1   9  -3 9086.25 1000.14   4
  -1  -9   2 6898.41 830.781   1
   1   9  -2 6921.44 890.443   4
  -1  -9   1 330.382 262.027   1
   1   9  -1 1256.27 517.236   4
  -1  -9   0 577.510 323.662   1
   1   9   0 846.295 406.175   4
   1   9   1-75.7797 306.650   4
   1   9   2 7356.69 1028.35   4
   1   9   3 40.0887 314.924   4
   1   9   4 556.160 386.673   4
   1   9   5 117.598 405.510   4
   1   9   6 958.480 538.818   4
   1   9   7 711.753 582.690   4
   1  10 -12 425.226 564.155   6
   1  10 -11-466.947 665.910   6
   1  10 -11-266.935 451.210   4
   1  10 -10 7582.55 1108.67   4
   1  10 -10 6917.48 1268.73   6
   1  10  -9 3907.62 780.835   4
   1  10  -9 4686.04 1031.34   6
   1  10  -8 6166.81 1030.54   6
   1  10  -8 5746.14 885.582   4
   1  10  -7 4175.53 907.960   6
   1  10  -7 3137.17 732.920   4
   1  10  -6 2721.31 646.652   4
  -1 -10   6 3148.67 600.933   1
   1  10  -6 3619.54 805.927   6
   1  10  -5-155.109 315.379   4
  -1 -10   5-129.897 253.818   5
   1  10  -5 723.019 510.843   6
  -1 -10   5-110.586 249.938   1
  -1 -10   4 7445.81 901.278   1
   1  10  -4 8540.82 1067.36   6
   1  10  -4 7144.81 939.616   4
  -1 -10   3 307.471 283.715   1
   1  10  -3 195.641 303.748   4
  -1 -10   2 7621.89 952.956   1
   1  10  -2 7561.07 1062.32   4
  -1 -10   1 1005.69 459.525   1
   1  10  -1 1430.93 575.435   4
  -1 -10   0 1143.35 450.816   1
   1  10   0 762.453 446.719   4
   1  10   1 1766.09 650.132   4
   1  10   2 8.67023 370.425   4
   1  10   3 68.6352 370.066   4
   1  10   4-388.375 537.470   4
   1  10   5-340.313 435.777   4
   1  10   6 506.376 451.223   4
   1  11 -11-690.561 742.592   6
   1  11 -11-336.003 513.692   4
   1  11 -10 495.401 491.254   6
   1  11 -10 473.273 404.738   4
   1  11  -9 1434.93 684.782   6
   1  11  -9 509.780 398.749   4
   1  11  -8 12419.1 1620.51   6
   1  11  -8 10248.9 1233.26   4
   1  11  -7 570.388 434.165   4
   1  11  -7 149.079 389.647   6
   1  11  -6 3257.45 829.564   6
   1  11  -6 3187.40 706.908   4
   1  11  -5-209.751 360.174   4
  -1 -11   5-211.571 259.062   1
   1  11  -5 448.633 410.886   6
  -1 -11   4 631.301 432.969   1
   1  11  -4 850.228 510.058   6
   1  11  -4 331.022 383.639   4
  -1 -11   3 4072.14 719.560   1
   1  11  -3 4206.38 829.741   4
   1  11  -3 4811.63 856.453   6
   1  11  -2 1931.55 639.605   4
  -1 -11   2 1588.57 521.545   1
   1  11  -1 440.072 457.907   4
  -1 -11   1-31.3453 328.353   1
   1  11   0-86.8431 372.929   4
   1  11   1 2188.42 733.607   4
   1  11   2 765.292 524.286   4
   1  11   3-82.4817 356.852   4
   1  11   4-139.350 394.895   4
   1  12 -10 447.454 451.290   6
   1  12 -10-43.2097 452.487   4
   1  12  -9 1785.04 717.327   6
   1  12  -9 947.109 578.448   4
   1  12  -8 899.283 595.137   4
   1  12  -8 621.622 580.523   6
   1  12  -7 2383.62 747.425   6
   1  12  -7 1802.36 651.673   4
   1  12  -6 2989.75 725.654   4
   1  12  -6 3259.42 840.247   6
   1  12  -5 1982.89 650.990   4
   1  12  -5 855.080 453.831   6
  -1 -12   4-559.696 397.183   1
   1  12  -4-133.662 398.828   4
  -1 -12   3-325.658 360.786   1
   1  12  -3-172.236 356.643   4
   1  12  -2-262.252 380.179   4
  -1 -12   2-294.490 303.879   1
   1  12  -1 2874.53 799.967   4
  -1 -12   1 1481.72 547.811   1
   1  12   0 744.284 544.735   4
   1  12   1 346.931 508.976   4
   1  12   2 513.316 500.672   4
   1  13  -8 195.080 436.926   6
   1  13  -7 2249.64 893.329   6
   1  13  -6-348.372 443.687   4
   1  13  -5 201.484 415.073   4
   1  13  -4 558.704 456.668   4
  -1 -13   3 344.626 387.819   1
   1  13  -3 564.290 519.184   4
   1  13  -2-111.072 389.798   4
  -1 -13   2-247.532 386.263   1
  -2  13   0-337.727 416.172   4
  -2  13  -1 1085.63 538.737   4
  -2  13  -2-258.140 368.774   4
   2 -13   2 60.4293 404.132   1
  -2  13  -3 267.511 423.638   4
   2 -13   3 387.600 464.572   1
  -2  13  -4 508.168 442.045   4
   2 -13   4 293.682 434.033   1
  -2  13  -5 63.2703 317.232   4
   2 -13   5 253.617 372.380   5
   2 -13   5 164.560 346.952   1
  -2  13  -6 324.573 471.883   4
   2 -13   6 542.984 442.674   1
   2 -13   6 138.425 462.891   5
   2 -13   7 3482.29 790.951   5
  -2  12   3 289.979 356.426   4
   2 -12  -2-1039.31 563.885   1
  -2  12   2 376.615 366.265   4
   2 -12  -1-61.9589 340.666   1
  -2  12   1 15.5006 392.332   4
  -2  12   0-350.826 334.834   4
   2 -12   0 453.140 446.269   1
   2 -12   1 258.573 477.033   1
  -2  12  -1 363.280 437.194   4
   2 -12   2 1479.59 559.611   1
  -2  12  -2 2236.72 653.331   4
   2 -12   3 1817.57 648.053   1
  -2  12  -3 1305.26 527.092   4
   2 -12   4 636.302 470.320   5
   2 -12   4 591.001 435.556   1
  -2  12  -4 546.988 391.529   4
   2 -12   5 91.2912 315.881   5
  -2  12  -5-115.922 348.795   4
  -2  12  -6 1472.82 566.178   4
   2 -12   6 706.437 333.282   5
  -2  12  -7 144.571 359.628   4
  -2  12  -7 496.363 529.757   6
   2 -12   7-61.5186 319.228   5
  -2  12  -8 2149.36 659.214   4
  -2  12  -8 3176.57 989.883   6
   2 -12   8 2661.76 690.187   5
  -2  12  -9 3209.06 1113.12   6
   2 -12   9 1838.99 646.607   5
  -2  11   5-562.341 540.529   4
  -2  11   4 276.868 335.520   4
   2 -11  -3 95.1402 371.155   1
  -2  11   3 748.400 503.364   4
  -2  11   2 167.406 378.420   4
   2 -11  -2-445.321 439.845   1
   2 -11  -1 117.103 384.574   1
  -2  11   1 122.053 332.788   4
   2 -11   0 391.448 344.119   1
  -2  11   0 58.8105 313.638   4
  -2  11  -1 297.267 375.007   4
   2 -11   1 241.291 335.456   1
   2 -11   2 849.497 460.303   1
  -2  11  -2 887.180 396.037   4
  -2  11  -3 336.765 327.448   4
   2 -11   3 367.373 314.289   5
   2 -11   3 214.030 320.071   1
  -2  11  -4 4072.87 723.167   4
   2 -11   4 3655.44 720.002   5
  -2  11  -5 78.5539 301.401   4
   2 -11   5 295.827 365.133   5
  -2  11  -6 1055.90 696.931   6
  -2  11  -6 1313.95 563.200   4
   2 -11   6 1076.87 468.816   5
  -2  11  -7 534.650 507.908   6
  -2  11  -7 934.823 447.931   4
   2 -11   7 830.006 484.897   5
  -2  11  -8 4682.81 1139.12   6
   2 -11   8 3919.06 777.689   5
  -2  11  -8 4434.43 810.699   4
  -2  11  -9 386.284 535.915   6
  -2  11  -9-481.981 463.995   4
   2 -11   9 129.777 316.330   5
  -2  11 -10 125.012 458.073   4
   2 -11  10 1189.87 524.662   5
   2 -11  11-454.667 548.094   5
  -2  11 -11-493.984 619.099   6
  -2  10   7 264.493 377.105   4
  -2  10   6 845.100 514.707   4
  -2  10   5 745.585 502.542   4
  -2  10   4-638.893 497.833   4
   2 -10  -4 200.094 419.819   1
  -2  10   3-38.1832 309.906   4
   2 -10  -3-710.788 503.294   1
   2 -10  -2 1250.43 469.417   1
  -2  10   2 914.403 422.450   4
  -2  10   1 155.430 293.316   4
   2 -10  -1 261.053 364.335   1
   2 -10   0 97.9422 330.256   1
  -2  10   0 315.737 379.047   4
  -2  10  -1 273.480 313.851   4
   2 -10   1 682.203 452.872   1
  -2  10  -2 2348.17 579.882   4
   2 -10   2 2166.24 555.033   5
   2 -10   2 2138.57 587.819   1
  -2  10  -3 841.763 323.157   6
  -2  10  -3 1720.77 473.668   4
   2 -10   3 1455.12 443.736   5
   2 -10   4 5913.01 848.986   5
  -2  10  -4 5014.70 961.240   6
  -2  10  -4 5951.57 801.714   4
  -2  10  -5 63.6557 482.874   6
   2 -10   5 213.167 298.370   5
  -2  10  -5 5.06089 243.169   4
  -2  10  -6 3616.01 795.351   4
  -2  10  -6 3430.93 976.914   6
   2 -10   6 3089.51 725.726   5
  -2  10  -7 4525.58 1030.19   6
   2 -10   7 3658.40 696.836   5
  -2  10  -7 3766.63 708.466   4
  -2  10  -8-293.197 532.019   6
  -2  10  -8-71.2483 328.269   4
   2 -10   8 132.616 303.576   5
  -2  10  -9 6123.51 1285.31   6
  -2  10  -9 4647.19 781.697   4
  -2  10 -10 4245.46 1235.00   6
  -2  10 -11 807.786 618.435   6
  -2  10 -12-219.327 583.730   6
   2  -9  -9 175.063 520.293   3
  -2   9   8 354.031 424.350   4
   2  -9  -8 1345.09 633.465   3
   2  -9  -7 1844.30 709.253   3
  -2   9   7-134.240 341.101   4
  -2   9   6-14.3555 334.491   4
   2  -9  -6 192.781 359.316   3
   2  -9  -5 522.896 400.521   3
  -2   9   5 619.835 430.384   4
   2  -9  -4 453.561 349.026   1
  -2   9   4 1595.06 568.191   4
  -2   9   3 934.323 470.839   4
   2  -9  -3 987.737 442.139   1
   2  -9  -2 580.002 370.853   1
  -2   9   2-265.907 338.061   4
   2  -9  -1-10.5054 271.420   1
  -2   9   1 370.401 316.610   4
   2  -9   0 3541.91 694.450   1
  -2   9   0 3680.94 655.028   4
   2  -9   1 2351.97 559.666   5
   2  -9   1 2308.82 565.418   1
  -2   9  -1 1838.73 438.399   4
  -2   9  -2 650.985 288.670   6
   2  -9   2 1160.80 412.747   5
  -2   9  -2 959.600 357.576   4
  -2   9  -3 7847.03 1101.94   6
  -2   9  -3 8705.24 878.548   4
   2  -9   3 9478.90 993.357   5
  -2   9  -4 1486.12 382.602   4
  -2   9  -4 810.586 303.835   6
   2  -9   4 1511.70 488.404   5
  -2   9  -5 10364.3 978.259   4
  -2   9  -5 9428.98 1336.19   6
   2  -9   5 9407.17 964.868   5
  -2   9  -6 1867.03 718.373   6
  -2   9  -6 1698.93 494.386   4
   2  -9   6 1166.87 435.658   5
  -2   9  -7 2252.24 562.518   4
  -2   9  -7 1607.33 652.118   6
   2  -9   7 1721.80 491.146   5
  -2   9  -8 592.536 574.115   6
  -2   9  -8-26.7492 296.842   4
  -2   9  -9 10227.8 1122.13   4
  -2   9  -9 13596.4 1743.69   6
  -2   9 -10 537.782 548.533   6
  -2   9 -11 3886.26 1086.63   6
  -2   9 -12 858.198 661.340   6
   2  -8 -10 413.819 499.128   3
  -2   8   9-572.587 579.278   4
   2  -8  -9 351.366 390.439   3
   2  -8  -8 397.651 421.834   3
  -2   8   8-1579.65 717.345   4
   2  -8  -7 778.651 528.439   3
  -2   8   7 10.6259 373.174   4
   2  -8  -6 1267.57 501.958   3
  -2   8   6-737.578 482.116   4
   2  -8  -5 907.247 438.349   1
  -2   8   5 741.166 419.959   4
   2  -8  -4 909.583 430.045   3
   2  -8  -4-310.917 443.715   1
  -2   8   4 151.920 304.215   4
  -2   8   3 2643.11 588.451   4
   2  -8  -3 2307.92 577.718   1
  -2   8   2 195.257 274.816   4
   2  -8  -2 552.055 350.639   1
  -2   8   1 9010.03 920.091   4
   2  -8  -1 8235.30 941.638   1
   2  -8   0-0.55332 272.699   5
  -2   8   0 187.981 241.811   4
   2  -8   0 543.423 340.258   1
  -2   8  -1 738.591 264.047   6
  -2   8  -1 915.064 319.446   4
   2  -8   1 899.938 363.172   5
   2  -8   2-89.0041 261.546   5
  -2   8  -2-462.235 391.323   6
  -2   8  -2-53.5366 209.865   4
   2  -8   3 8236.47 868.330   5
  -2   8  -3 7101.32 963.763   6
  -2   8  -3 8845.84 836.625   4
   2  -8   4 7742.63 830.415   5
  -2   8  -4 7848.87 785.811   4
  -2   8  -4 7764.48 1181.18   6
  -2   8  -5 14225.5 1550.77   6
   2  -8   5 12495.7 1034.20   5
  -2   8  -5 13566.8 1028.00   4
  -2   8  -6 645.832 365.494   4
  -2   8  -6 605.861 525.503   6
  -2   8  -7 2683.74 540.791   4
  -2   8  -7 3099.91 822.564   6
  -2   8  -8 3421.03 853.756   6
  -2   8  -8 3377.03 581.125   4
  -2   8  -9 1640.22 724.863   6
  -2   8 -10 8298.17 1420.01   6
  -2   8 -11 6549.03 1297.03   6
  -2   8 -12 1070.39 667.298   6
  -2   8 -13-95.1825 551.846   6
   2  -7 -10-41.8554 416.478   3
   2  -7  -9 153.592 339.643   3
   2  -7  -8 631.121 401.621   3
   2  -7  -7 747.216 475.727   3
   2  -7  -6 132.861 344.503   3
   2  -7  -5 993.295 377.139   1
   2  -7  -5 1619.65 481.819   3
  -2   7   5 932.412 383.027   4
   2  -7  -4 1307.90 443.951   3
   2  -7  -4 679.699 354.151   1
  -2   7   4 738.637 322.977   4
   2  -7  -3 2845.40 634.394   1
   2  -7  -3 3258.93 531.061   3
  -2   7   3 3364.88 587.416   4
   2  -7  -2 1851.64 463.895   1
  -2   7   2 1705.42 449.736   4
   2  -7  -1 17451.0 1255.80   1
  -2   7   1 18832.3 905.094   6
  -2   7   1 17043.8 1114.25   4
  -2   7   0 8188.74 740.752   4
  -2   7   0 9348.25 829.115   6
   2  -7   0 8595.03 832.141   5
  -2   7  -1 19044.0 1296.00   6
   2  -7   1 20804.9 1282.63   5
  -2   7  -1 20781.5 1160.77   4
  -2   7  -2 371.217 314.444   6
  -2   7  -2 733.491 298.069   4
   2  -7   2 1070.91 388.186   5
  -2   7  -3-6.48206 195.290   4
   2  -7   3-195.323 270.079   5
  -2   7  -3-539.590 424.818   6
   2  -7   4 25513.7 1356.04   5
  -2   7  -4 26777.4 1934.03   6
  -2   7  -4 27542.2 1310.74   4
  -2   7  -5 13125.2 1415.19   6
  -2   7  -5 12720.5 967.702   4
  -2   7  -6 17457.6 1756.89   6
  -2   7  -6 16540.6 1146.78   4
  -2   7  -7 2825.10 756.510   6
  -2   7  -7 2694.89 461.073   4
  -2   7  -8 5349.29 1033.65   6
  -2   7  -9 1821.95 752.141   6
  -2   7 -10 7663.83 1332.04   6
  -2   7 -11-70.5244 459.560   6
  -2   7 -12 2861.15 868.645   6
  -2   7 -13 331.998 502.988   6
  -2   7 -14 1064.59 689.080   6
   2  -6 -11-213.118 440.598   3
   2  -6 -10-500.842 472.136   3
   2  -6  -9-707.917 543.006   3
   2  -6  -8-48.1578 313.591   3
   2  -6  -7 416.679 318.567   3
   2  -6  -6 2402.78 583.298   3
   2  -6  -5 554.373 339.953   3
   2  -6  -5 13.7078 292.683   1
   2  -6  -4 237.634 273.749   3
   2  -6  -4 313.664 262.215   1
   2  -6  -3 3910.00 578.645   3
   2  -6  -3 3512.72 579.624   1
  -2   6   3 3037.42 479.453   4
   2  -6  -2 18249.2 1085.48   3
  -2   6   2 17745.7 1089.55   4
   2  -6  -2 18452.1 1253.49   1
   2  -6  -1 1149.79 377.317   1
  -2   6   1 1632.97 262.171   6
   2  -6  -1 1092.74 286.499   5
  -2   6   1 1076.63 296.006   4
  -2   6   0 34783.7 1481.82   6
   2  -6   0 33963.9 1498.35   5
  -2   6   0 30252.5 1291.38   4
  -2   6  -1 15980.9 1115.54   6
  -2   6  -1 16283.8 912.049   4
   2  -6   1 16543.5 1049.44   5
   2  -6   2 53111.1 1791.89   5
  -2   6  -2 51063.7 1632.42   4
  -2   6  -3 546.614 265.707   6
  -2   6  -3 477.729 191.267   4
   2  -6   3 262.667 211.299   5
  -2   6  -4 4264.15 724.312   6
  -2   6  -4 4310.27 483.164   4
  -2   6  -5 2311.27 582.123   6
  -2   6  -5 2153.87 396.961   4
  -2   6  -6 52963.8 2810.95   6
  -2   6  -6 50711.2 1834.79   4
  -2   6  -7-543.960 350.901   4
  -2   6  -7-153.093 439.537   6
  -2   6  -8 8108.62 1208.89   6
  -2   6  -9 1866.66 602.949   6
  -2   6 -10 3960.76 922.689   6
  -2   6 -11 6516.46 1185.66   6
  -2   6 -12 3690.48 939.876   6
  -2   6 -13 297.778 508.492   6
  -2   6 -14 562.030 538.850   6
   2  -5 -12 1450.91 726.187   3
   2  -5 -11-237.272 367.238   3
   2  -5 -10-420.691 569.655   3
   2  -5  -9-90.5703 490.438   3
   2  -5  -8 278.520 336.323   3
   2  -5  -7-242.589 406.064   3
   2  -5  -6 54.7623 312.180   3
   2  -5  -5 550.556 247.044   1
   2  -5  -5 883.576 353.847   3
   2  -5  -5 824.501 369.857   2
   2  -5  -4 12808.8 1026.53   1
   2  -5  -4 12513.4 971.899   3
   2  -5  -3 1439.13 382.801   1
   2  -5  -3 1220.03 323.326   3
   2  -5  -2 142.712 160.909   3
   2  -5  -2 260.994 259.473   1
  -2   5   2 249.615 161.269   4
  -2   5   1 1403.47 187.909   6
   2  -5  -1 1077.02 300.633   5
  -2   5   1 1261.79 294.681   4
   2  -5   0 70659.0 1987.58   5
  -2   5   0 73984.9 1828.66   6
  -2   5  -1 35860.5 1223.69   4
  -2   5  -1 35945.2 1568.80   6
  -2   5  -2 27106.7 1067.01   4
   2  -5   2 27704.9 1243.96   5
  -2   5  -3 716.019 236.735   4
  -2   5  -3 492.133 302.376   6
  -2   5  -4 11184.4 1143.66   6
  -2   5  -4 12368.7 754.151   4
  -2   5  -5 87703.7 3337.65   6
  -2   5  -5 87965.6 2115.38   4
  -2   5  -6 4904.54 896.396   6
  -2   5  -6 4549.62 510.893   4
  -2   5  -7 9071.20 1173.37   6
  -2   5  -8 13547.1 1428.77   6
  -2   5  -9 7050.43 1083.87   6
  -2   5 -10 91.6742 383.035   6
  -2   5 -11 5473.16 1029.71   6
  -2   5 -12 410.791 482.106   6
  -2   5 -13 4422.76 988.122   6
  -2   5 -14 182.976 396.763   6
   2  -4 -13 576.443 601.769   3
   2  -4 -12 770.537 545.530   3
   2  -4 -11-634.821 607.038   3
   2  -4 -10-3032.31 757.545   3
   2  -4  -9 2827.26 590.370   2
   2  -4  -9 153.264 566.274   3
   2  -4  -8 5197.32 817.491   2
   2  -4  -8 4416.39 743.340   3
   2  -4  -7 365.629 312.729   2
   2  -4  -7-410.313 427.123   3
   2  -4  -6 8114.17 876.860   3
   2  -4  -6 7703.54 880.378   2
   2  -4  -5 7720.99 851.362   2
   2  -4  -5 7641.22 779.242   1
   2  -4  -5 8059.99 788.432   3
   2  -4  -4 15836.5 1073.71   1
   2  -4  -4 15372.4 1168.60   2
   2  -4  -4 14982.2 1017.91   3
   2  -4  -3 1330.06 394.601   2
   2  -4  -3 879.761 266.475   3
   2  -4  -3 382.199 221.343   1
   2  -4  -2 1147.57 289.672   2
   2  -4  -2 1109.78 270.297   3
   2  -4  -2 999.625 261.422   1
   2  -4  -1 47155.1 1701.85   2
  -2   4   1 45403.6 833.187   6
   2  -4  -1 48307.9 1519.26   5
  -2   4   1 47201.0 1324.48   4
  -2   4   0 355.758 159.230   6
   2  -4   0 676.049 246.923   5
  -2   4   0 486.851 295.767   4
  -2   4  -1 50539.6 1607.93   6
  -2   4  -1 46119.9 1149.73   4
   2  -4   1 47089.7 1441.53   5
  -2   4  -2 165996. 2197.63   4
  -2   4  -2 158811. 3328.88   6
  -2   4  -3 31887.5 1698.23   6
  -2   4  -3 36892.6 1095.74   4
  -2   4  -4 888.302 296.614   6
  -2   4  -4 948.953 230.149   4
  -2   4  -5 6159.93 529.894   4
  -2   4  -5 6733.21 1070.80   6
  -2   4  -6 767.362 452.788   6
  -2   4  -7 48451.5 2554.30   6
  -2   4  -8 5816.89 938.129   6
  -2   4  -9 4829.76 871.268   6
  -2   4 -10 183.130 385.771   6
  -2   4 -11 3282.47 808.760   6
  -2   4 -12 2290.74 749.653   6
  -2   4 -13 529.830 506.133   6
  -2   4 -14 1765.54 729.523   6
  -2   4 -15-60.3022 434.836   6
   2  -3 -13 784.263 590.940   3
   2  -3 -12-266.710 373.318   3
   2  -3 -11-240.381 565.244   3
   2  -3 -10 35.7576 242.008   2
   2  -3 -10-1652.79 735.122   3
   2  -3  -9 15.7371 263.901   2
   2  -3  -9-1972.40 756.797   3
   2  -3  -8-884.147 513.152   3
   2  -3  -8-52.1693 248.486   2
   2  -3  -7 7508.00 470.669   6
   2  -3  -7 7541.70 888.070   2
   2  -3  -7 7198.53 807.644   3
   2  -3  -6 1378.51 309.637   3
   2  -3  -6 1334.91 403.074   2
   2  -3  -6 1292.89 158.958   6
   2  -3  -5 25115.9 1410.13   2
   2  -3  -5 24876.8 1343.09   3
   2  -3  -5 25102.3 1264.13   1
   2  -3  -4 4984.15 539.661   3
   2  -3  -4 4686.94 534.550   1
   2  -3  -4 4897.09 604.367   2
   2  -3  -3 99030.8 2196.06   1
   2  -3  -3 97414.7 2179.30   3
   2  -3  -3 96338.2 2460.45   2
   2  -3  -2 25493.7 1029.33   3
   2  -3  -2 26435.1 1225.60   2
   2  -3  -2 25573.3 1051.95   5
  -2   3   1 3975.91 209.528   6
   2  -3  -1 3795.50 397.736   5
   2  -3  -1 4002.80 466.849   2
   2  -3  -1 4257.90 242.053   6
   2  -3   0 50217.3 1499.33   2
   2  -3   0 50166.4 1248.57   6
  -2   3   0 51045.9 1094.95   6
   2  -3   0 50549.8 1348.36   5
  -2   3   0 51914.6 1062.64   4
  -2   3  -1 29069.4 751.105   4
  -2   3  -1 30644.3 1080.90   6
   2  -3   1 31091.5 774.554   4
   2  -3   1 29733.1 1101.99   2
  -2   3  -2 92150.9 2246.90   6
  -2   3  -2 91897.1 1378.90   4
  -2   3  -3 198457. 3733.13   6
  -2   3  -3 215820. 2381.74   4
  -2   3  -4 27689.7 1520.73   6
  -2   3  -5 29634.7 1721.82   6
  -2   3  -6 53117.8 2384.67   6
  -2   3  -7 27131.9 1825.97   6
  -2   3  -8 246.166 275.171   6
  -2   3  -9 297.119 309.891   6
  -2   3 -10 9891.76 1229.06   6
  -2   3 -11 433.829 458.543   6
  -2   3 -12 1154.48 523.254   6
  -2   3 -13 189.661 406.191   6
  -2   3 -14 2377.54 749.795   6
  -2   3 -15 554.772 530.594   6
   2  -2 -14 1267.49 684.669   3
   2  -2 -13-190.105 565.182   3
   2  -2 -12-1122.54 717.006   3
   2  -2 -11 13.0909 470.961   3
   2  -2 -10 609.233 364.637   2
   2  -2 -10-1381.72 648.719   3
   2  -2  -9 5314.97 762.822   2
   2  -2  -9 2728.97 528.975   3
   2  -2  -8 405.716 217.949   2
   2  -2  -8 193.900 293.746   3
   2  -2  -8 315.991 227.360   6
   2  -2  -7 6212.81 768.286   2
   2  -2  -7 7049.07 887.961   3
   2  -2  -7 6276.92 561.075   6
   2  -2  -6 652.959 317.849   2
   2  -2  -6 1140.60 465.696   3
   2  -2  -6 450.703 149.953   6
   2  -2  -5 833.213 165.779   6
   2  -2  -5 718.256 283.452   2
   2  -2  -5 584.967 225.980   3
   2  -2  -4 7814.90 406.345   6
   2  -2  -4 6343.24 636.036   2
   2  -2  -4 7577.40 625.920   3
   2  -2  -4 6945.29 557.967   1
   2  -2  -4 6773.37 297.071   6
   2  -2  -3 119254. 2115.33   1
   2  -2  -3 113706. 2566.97   2
   2  -2  -3 116015. 2219.63   3
   2  -2  -2 26257.6 965.310   3
   2  -2  -2 26809.2 1157.13   2
   2  -2  -2 26398.7 924.649   5
  -2   2   1 50812.4 761.210   6
   2  -2  -1 49184.2 855.917   6
   2  -2  -1 49687.0 1450.02   2
   2  -2  -1 49201.9 1204.23   5
  -2   2   0 41974.3 883.733   6
   2  -2   0 45164.0 1069.62   6
   2  -2   0 41852.7 1077.34   5
  -2   2   0 42907.1 714.489   4
   2  -2   0 42132.1 1223.05   2
   2  -2   1 31512.2 557.740   4
  -2   2  -1 29704.5 553.473   4
  -2   2  -1 29675.5 926.013   6
   2  -2   1 30960.8 969.862   2
   2  -2   2 172705. 2123.80   2
  -2   2  -2 171028. 2697.39   6
  -2   2  -2 172893. 1678.10   4
   2  -2   2 172603. 1560.93   4
  -2   2  -3 632.273 179.734   6
  -2   2  -4 40315.9 1020.64   2
  -2   2  -4 35435.0 1575.08   6
  -2   2  -5 7894.96 434.776   2
  -2   2  -5 6829.96 836.017   6
  -2   2  -6 19147.2 637.239   2
  -2   2  -6 21172.0 1435.03   6
  -2   2  -7 775.554 123.107   2
  -2   2  -7 1090.06 409.216   6
  -2   2  -8 64839.6 2765.40   6
  -2   2  -9 4430.54 772.026   6
  -2   2 -10 1061.45 475.008   6
  -2   2 -11-28.9311 309.595   6
  -2   2 -12 478.501 348.091   6
  -2   2 -13 387.076 407.739   6
  -2   2 -14 66.0181 401.092   6
  -2   2 -15 705.201 579.804   6
   2  -1 -14 52.1703 376.256   3
   2  -1 -13 1582.19 593.114   3
   2  -1 -12-301.980 456.595   3
   2  -1 -11-548.923 501.240   3
   2  -1 -10 98.2051 217.214   6
   2  -1 -10 426.238 323.072   2
   2  -1 -10-285.056 439.661   3
   2  -1  -9 5120.99 744.223   2
   2  -1  -9 5456.01 660.318   6
   2  -1  -8 12607.5 991.935   6
   2  -1  -8 12925.6 1085.50   2
   2  -1  -8 9804.08 1019.69   3
   2  -1  -7 13141.6 924.006   6
   2  -1  -7 11653.6 1040.11   3
   2  -1  -7 12532.8 1064.74   2
   2  -1  -6 8403.32 692.890   6
   2  -1  -6 9473.23 900.032   3
   2  -1  -6 8019.98 800.941   2
   2  -1  -5 15758.7 1060.41   2
   2  -1  -5 17727.6 1045.82   3
   2  -1  -5 15740.2 771.037   6
   2  -1  -4 83188.3 1681.12   1
   2  -1  -4 80517.8 1921.05   3
   2  -1  -4 79419.7 1349.27   6
   2  -1  -3 15683.7 490.469   6
   2  -1  -3 14858.3 893.168   2
   2  -1  -3 14747.2 746.003   3
   2  -1  -3 15952.0 655.224   1
   2  -1  -2 919.809 300.990   2
   2  -1  -2 392.498 149.076   3
   2  -1  -2 614.141 159.240   5
   2  -1  -2 556.677 103.251   6
  -2   1   1 139515. 1430.53   6
   2  -1  -1 138638. 2269.54   2
   2  -1  -1 139312. 1677.95   5
  -2   1   0 69711.9 1150.10   6
   2  -1   0 68577.5 1424.58   2
   2  -1   0 70359.5 1171.17   6
  -2   1  -1 80006.8 1469.77   2
   2  -1   1 76905.7 1329.94   2
  -2   1  -1 75298.7 1409.53   6
   2  -1   2 125248. 1465.18   2
  -2   1  -2 121914. 1659.93   2
  -2   1  -3 5365.73 530.307   6
  -2   1  -3 4362.64 276.520   2
  -2   1  -4 158067. 1386.60   2
  -2   1  -4 190726. 3340.24   6
  -2   1  -5 6340.07 693.030   6
  -2   1  -6 223.643 208.780   6
  -2   1  -7 4310.49 675.063   6
  -2   1  -8 8822.18 995.331   6
  -2   1  -9 14221.9 1333.40   6
  -2   1 -10 3654.17 771.829   6
  -2   1 -11 3549.36 778.538   6
  -2   1 -12 237.702 435.957   6
  -2   1 -13 1080.44 624.718   6
  -2   1 -14 279.709 403.164   6
  -2   1 -15 161.185 488.441   6
   2   0 -15 12.5957 391.593   3
   2   0 -14 67.4253 354.693   3
   2   0 -13 433.880 400.661   3
   2   0 -12 1852.58 550.991   3
   2   0 -11 3718.92 657.972   6
   2   0 -11 2295.12 564.257   3
   2   0 -11 3239.97 593.953   2
   2   0 -10 9557.54 1009.12   6
   2   0 -10 6329.34 860.254   3
   2   0 -10 8181.02 911.336   2
   2   0  -9 107.066 209.862   6
   2   0  -9-243.387 424.976   3
   2   0  -9 37.5909 263.646   2
   2   0  -8 569.185 224.810   6
   2   0  -8 649.964 291.368   2
   2   0  -8 332.280 261.430   3
   2   0  -7 3169.11 483.485   6
   2   0  -7 3409.47 566.321   2
   2   0  -7 3503.47 585.523   3
   2   0  -6 76647.4 2400.15   2
   2   0  -6 73965.6 2255.01   3
   2   0  -5 1938.65 527.491   2
   2   0  -5 2829.49 394.533   6
   2   0  -5 3080.50 487.241   3
   2   0  -4 10723.6 792.513   2
   2   0  -4 10543.8 669.468   3
   2   0  -3 187725. 1788.74   1
   2   0  -3 181000. 3134.99   2
   2   0  -3 178543. 2378.95   3
  -2   0   2 969202. 4357.67   6
   2   0  -2 999999. 4470.95   6
   2   0  -1 78345.5 1785.18   2
   2   0  -1 85937.6 1276.22   6
  -2   0   1 82577.5 1270.90   6
   2   0  -1 81735.8 982.267   5
  -2   0   1 77107.3 960.972   4
   2   0  -1 86042.7 1106.77   4
   2   0   0 1539.29 107.312   4
  -2   0   0 1335.29 181.653   6
  -2   0   0 1304.01 98.6417   4
  -2   0  -1 19252.8 709.570   6
   2   0   1 19986.2 664.773   2
  -2   0  -2 139858. 2145.65   6
   2   0   2 139491. 1389.75   2
  -2   0  -3 113114. 2179.12   6
  -2   0  -4 3524.75 592.925   6
  -2   0  -5 40608.5 1641.44   6
  -2   0  -6 21279.4 1284.60   6
  -2   0  -7 26520.4 1540.47   6
  -2   0  -8 9.64389 353.716   6
  -2   0  -9 1000.21 354.046   6
  -2   0 -10 523.741 380.468   6
  -2   0 -11 4180.58 811.417   6
  -2   0 -12 1229.42 592.420   6
  -2   0 -13 676.956 431.936   6
  -2   0 -14 1191.71 575.615   6
  -2   0 -14 759.970 537.353   3
   2   1 -15-476.965 485.292   3
   2   1 -14 109.505 335.109   3
   2   1 -13 768.689 420.498   6
   2   1 -13-245.591 448.658   3
   2   1 -12 3091.43 625.706   6
   2   1 -12 2633.01 690.602   3
   2   1 -11 270.408 259.173   2
   2   1 -11 936.508 470.544   6
   2   1 -11 537.357 387.125   3
   2   1 -10 2624.47 578.230   6
   2   1 -10 1932.91 537.824   3
   2   1 -10 2748.03 553.337   2
   2   1  -9 1204.89 378.470   2
   2   1  -9 813.696 308.065   6
   2   1  -9 173.422 329.039   3
   2   1  -8 33266.5 1635.72   6
   2   1  -8 36175.4 1763.25   2
   2   1  -7 12620.5 1017.36   2
   2   1  -7 10953.8 940.930   3
   2   1  -7 12205.8 882.283   6
   2   1  -6 5169.16 624.399   2
   2   1  -6 6138.04 675.684   3
   2   1  -6 5344.03 552.340   6
   2   1  -5 2449.07 406.378   3
   2   1  -5 2265.88 445.055   2
   2   1  -4 60083.1 1942.95   2
  -2  -1   4 56427.6 928.199   1
   2   1  -4 57387.6 1424.30   3
   2   1  -3 75011.3 1366.79   3
   2   1  -3 75934.1 2087.35   2
   2   1  -3 75011.5 1538.14   4
  -2  -1   2 44042.2 903.798   3
   2   1  -2 42392.9 887.505   3
   2   1  -2 42278.3 971.688   4
  -2  -1   1 727840. 3651.54   4
   2   1  -1 731667. 3670.10   4
   2   1   0 340007. 2346.38   4
  -2  -1   0 335982. 2352.66   4
  -2  -1  -1 57421.3 1313.89   6
   2   1   1 59636.6 1120.08   4
  -2  -1  -2 6802.03 485.591   6
  -2  -1  -3 45134.0 1325.57   6
   2   1   4 49705.3 666.035   2
  -2  -1  -4 55624.0 1634.71   6
  -2  -1  -5 57575.1 1858.49   6
  -2  -1  -6 4807.35 589.649   6
  -2  -1  -7 3298.55 511.044   6
  -2  -1  -8 2551.96 501.978   6
  -2  -1  -9 11652.2 1178.24   6
  -2  -1 -10 761.181 378.327   6
  -2  -1 -11 653.611 471.128   6
  -2  -1 -12-404.000 366.985   6
  -2  -1 -13 2292.57 834.307   3
   2   2 -15 297.365 428.627   3
   2   2 -14 563.175 480.312   6
   2   2 -14 838.436 479.442   3
   2   2 -13 1629.79 589.582   6
   2   2 -13 1930.48 644.392   3
   2   2 -12 4174.80 818.757   6
   2   2 -12 4012.95 797.050   3
   2   2 -11 422.859 282.712   3
   2   2 -11 599.179 360.733   6
   2   2 -11 1072.97 443.865   2
   2   2 -10 8854.27 1022.04   6
   2   2 -10 9206.46 941.804   2
   2   2 -10 7642.62 952.551   3
   2   2  -9 7490.24 871.212   3
   2   2  -9 10920.0 1011.08   2
   2   2  -9 9668.29 988.164   6
   2   2  -8 3162.12 537.196   2
   2   2  -8 3552.72 564.174   6
   2   2  -8 2052.82 398.216   3
   2   2  -7 31620.6 1594.00   2
   2   2  -7 31656.9 1448.65   6
   2   2  -7 29190.3 1476.93   3
   2   2  -6 14931.2 1094.99   2
   2   2  -6 12913.9 868.920   3
   2   2  -5 66035.6 1686.22   3
   2   2  -4 1771.11 253.031   3
   2   2  -4 1434.26 243.972   4
   2   2  -3 2184.86 278.831   4
   2   2  -3 1951.84 199.170   3
  -2  -2   3 2716.03 230.059   3
   2   2  -2-141.263 121.325   4
  -2  -2   2-42.1618 51.6924   3
   2   2  -1 250886. 1977.63   1
   2   2  -1 248774. 2559.96   4
   2   2   0 231.922 105.665   4
  -2  -2   0 4.21549 93.7193   6
  -2  -2  -1 34983.0 1074.20   6
   2   2   1 36099.6 1051.79   4
  -2  -2  -2 21804.8 898.983   6
  -2  -2  -3 21452.4 948.372   6
   2   2   4 36610.5 879.929   2
  -2  -2  -4 35795.9 1315.61   6
   2   2   5 22491.5 694.816   2
  -2  -2  -5 22049.4 1133.19   6
   2   2   6 2378.67 218.502   2
  -2  -2  -6 2902.59 471.351   6
  -2  -2  -7 17022.2 1175.11   6
  -2  -2  -8 4105.08 643.740   6
  -2  -2  -9-8.80779 240.993   6
  -2  -2 -10 2868.78 627.801   6
  -2  -2 -11 498.818 363.734   6
  -2  -2 -11 895.636 581.058   3
  -2  -2 -12 2267.49 823.281   3
  -2  -2 -13 439.982 487.405   3
   2   3 -15-308.220 499.104   6
   2   3 -15 318.518 366.707   3
   2   3 -14 1640.25 635.266   6
   2   3 -14 2107.72 628.225   3
   2   3 -13 2587.61 748.896   6
   2   3 -13 2501.89 651.157   3
   2   3 -12 1548.13 604.584   6
   2   3 -12 1457.31 498.558   3
   2   3 -11 18976.3 1670.66   6
   2   3 -11 19666.8 1457.42   2
   2   3 -11 15198.1 1430.88   3
   2   3 -10 2564.85 585.363   6
   2   3 -10 3290.44 595.277   2
   2   3 -10 2740.74 579.478   3
   2   3  -9 12998.9 1139.62   6
   2   3  -9 10377.5 994.864   3
   2   3  -9 13061.6 1105.75   2
   2   3  -8 3737.97 593.220   6
   2   3  -8 2712.86 448.342   3
   2   3  -7 76793.5 2338.30   3
   2   3  -7 80871.3 2420.46   6
   2   3  -6-234.865 377.912   4
   2   3  -6 345.164 207.334   3
   2   3  -5 94578.0 1910.96   3
   2   3  -5 93608.9 2215.26   4
   2   3  -4 3947.87 306.845   3
   2   3  -4 3932.45 448.099   4
  -2  -3   3 6404.69 282.904   1
   2   3  -3 6405.79 281.385   3
  -2  -3   3 5847.59 233.328   5
   2   3  -3 5531.18 462.094   4
   2   3  -2 106895. 1987.47   4
  -2  -3   2 105055. 1429.44   1
  -2  -3   1 13305.7 723.662   6
   2   3  -1 13551.6 455.078   5
   2   3  -1 13452.1 697.464   4
  -2  -3   0 71277.3 1645.11   6
   2   3   0 69183.2 1600.79   4
  -2  -3  -1 117797. 2138.77   6
   2   3   1 118667. 2216.41   4
  -2  -3  -2 3956.90 407.974   6
   2   3   2 3609.00 418.831   4
  -2  -3  -3 7303.97 565.141   6
  -2  -3  -4 14893.8 860.019   6
  -2  -3  -5 499.980 156.663   6
  -2  -3  -6 5297.40 600.744   6
  -2  -3  -7 13.5062 179.970   6
  -2  -3  -8 5611.35 760.124   6
  -2  -3  -9-411.041 312.052   6
  -2  -3  -9 596.074 531.040   3
  -2  -3 -10 1153.08 384.144   6
  -2  -3 -10 2185.91 724.281   3
  -2  -3 -11 995.878 563.553   3
  -2  -3 -12 513.160 605.827   3
  -2  -3 -13 580.377 530.282   3
   2   4 -16 367.600 532.080   6
   2   4 -16 439.790 407.358   3
   2   4 -15-192.871 400.184   6
   2   4 -15 529.332 441.093   3
   2   4 -14 76.7723 553.675   6
   2   4 -14 334.818 365.684   3
   2   4 -13 3416.21 898.290   6
   2   4 -13 3258.30 693.316   3
   2   4 -12 1488.72 607.402   6
   2   4 -12 1393.01 426.806   2
   2   4 -12 2086.96 588.870   3
   2   4 -11 11115.7 1122.87   2
   2   4 -11 11976.9 1319.96   6
   2   4 -11 10433.5 1173.05   3
   2   4 -10 19229.9 1606.79   6
   2   4 -10 16842.2 1383.12   3
   2   4 -10 20558.6 1511.32   2
   2   4  -9 9000.14 992.705   6
   2   4  -9 7222.81 825.746   3
   2   4  -8 1511.79 422.657   6
   2   4  -8 702.054 193.412   3
   2   4  -7 7730.73 828.377   6
   2   4  -7 6056.07 617.094   3
   2   4  -7 5849.15 641.644   4
   2   4  -6 145438. 2614.97   3
   2   4  -6 141621. 3047.71   4
   2   4  -5 58591.4 1331.99   3
   2   4  -5 58442.9 1850.77   4
   2   4  -4 25387.3 625.743   3
   2   4  -4 26375.1 1171.15   4
  -2  -4   3 65677.6 1247.88   1
  -2  -4   3 65798.0 1039.36   5
  -2  -4   2 46120.1 1177.53   1
   2   4  -2 50069.5 1536.83   4
   2   4  -1 62895.2 1691.52   4
  -2  -4   0 101347. 2107.02   6
   2   4   0 100390. 2199.62   4
  -2  -4  -1 227.984 141.509   6
   2   4   1 326.118 231.336   4
  -2  -4  -2 33270.3 1252.70   6
   2   4   2 34293.8 1413.36   4
   2   4   3 1664.43 317.826   4
  -2  -4  -3 2156.33 331.917   6
  -2  -4  -4 19371.9 1035.83   6
  -2  -4  -5 1485.47 312.072   6
  -2  -4  -6 3406.46 486.245   6
  -2  -4  -7 1484.57 375.858   6
  -2  -4  -7 1418.38 514.754   3
  -2  -4  -8-45.4784 243.568   6
  -2  -4  -8 194.557 414.405   3
  -2  -4  -9 11.7219 229.562   6
  -2  -4  -9 468.573 497.495   3
  -2  -4 -10 71.6927 443.612   3
  -2  -4 -11 615.614 451.713   3
  -2  -4 -12 151.394 482.886   3
   2   5 -15 1885.96 856.343   6
   2   5 -14 313.464 635.191   6
   2   5 -14 197.536 338.689   3
   2   5 -13 2610.54 813.394   6
   2   5 -13 1708.94 518.494   3
   2   5 -12 1452.19 527.904   2
   2   5 -12 1558.40 536.103   3
   2   5 -12 1505.47 555.657   6
   2   5 -11 3696.83 765.321   6
   2   5 -11 4498.95 799.260   2
   2   5 -11 3954.75 661.423   3
   2   5 -10 6287.65 972.497   6
   2   5 -10 5022.50 735.890   3
   2   5  -9 23757.3 1458.90   3
   2   5  -9 27900.1 1762.01   6
   2   5  -8 49950.2 2218.93   6
   2   5  -8 48644.5 2058.54   4
   2   5  -7 10750.3 798.940   3
   2   5  -7 10994.7 954.029   4
   2   5  -6 16237.2 788.907   3
   2   5  -6 18037.8 1200.20   4
   2   5  -5 578.438 321.078   4
   2   5  -5 792.448 151.127   3
  -2  -5   4 125683. 1974.86   1
  -2  -5   4 123369. 1744.56   5
   2   5  -4 129052. 2755.51   4
  -2  -5   3 2786.57 323.885   1
   2   5  -3 2699.73 400.947   4
  -2  -5   3 2577.37 256.591   5
  -2  -5   2 13788.5 769.664   1
   2   5  -2 15016.9 928.952   4
   2   5  -1-160.941 207.227   4
  -2  -5   1-12.5222 164.812   1
  -2  -5   0 37819.2 846.644   3
   2   5   0 40926.9 1563.29   4
  -2  -5  -1 82780.1 1660.29   3
  -2  -5  -1 82365.2 2024.88   6
   2   5   1 81366.1 2296.71   4
  -2  -5  -2 7166.19 619.013   6
  -2  -5  -2 7264.95 605.157   3
   2   5   2 7216.53 729.227   4
  -2  -5  -3 2385.85 398.466   6
  -2  -5  -3 2526.63 393.656   3
   2   5   3 2662.53 501.220   4
  -2  -5  -4 711.254 225.679   6
  -2  -5  -4 713.451 263.552   3
   2   5   4 994.018 356.661   4
  -2  -5  -5 14701.3 972.369   6
  -2  -5  -5 11229.0 1073.57   3
  -2  -5  -6 1214.27 347.106   6
  -2  -5  -6 1111.87 418.817   3
  -2  -5  -7 1056.74 369.404   6
  -2  -5  -7 736.341 395.799   3
  -2  -5  -8 866.834 521.273   3
  -2  -5  -9 952.411 593.026   3
  -2  -5 -10-162.090 405.494   3
  -2  -5 -11-4.25564 382.511   3
  -2  -5 -12 70.4716 433.305   3
   2   6 -15 1291.58 737.379   6
   2   6 -14 2404.31 831.125   6
   2   6 -13-931.958 572.772   6
   2   6 -12 1967.95 620.906   6
   2   6 -11 14.8291 332.556   6
   2   6 -11 441.014 287.460   3
   2   6 -10 16896.5 1528.98   6
   2   6 -10 12957.7 1137.22   3
   2   6  -9 493.007 410.072   6
   2   6  -9 1.41086 191.020   3
   2   6  -8 23185.4 1226.61   3
   2   6  -8 26377.0 1688.48   6
   2   6  -8 27331.4 1633.73   4
   2   6  -7 1179.22 386.478   4
   2   6  -7 1432.07 272.541   3
   2   6  -6 55507.5 1197.29   3
   2   6  -6 54094.1 2102.04   4
  -2  -6   5 98067.4 1785.07   5
   2   6  -5 103199. 2739.79   4
  -2  -6   4 17310.5 872.230   1
  -2  -6   4 15943.7 721.979   5
   2   6  -4 17245.1 1103.42   4
   2   6  -3 1617.87 382.479   4
  -2  -6   3 1698.44 319.966   1
  -2  -6   2 39015.8 1432.45   1
   2   6  -2 43425.5 1720.73   4
  -2  -6   1 13483.2 934.823   1
   2   6  -1 15300.9 1063.03   4
  -2  -6   0 548.533 117.159   3
   2   6   0 904.776 340.741   4
  -2  -6  -1 11811.7 625.945   3
   2   6   1 12600.9 995.814   4
  -2  -6  -2 5023.35 512.761   3
   2   6   2 4976.04 688.658   4
  -2  -6  -2 4679.80 527.952   6
  -2  -6  -3 20334.4 1111.49   6
  -2  -6  -3 20820.9 1136.87   3
   2   6   3 20903.7 1395.23   4
  -2  -6  -4 2951.52 452.606   6
  -2  -6  -4 3039.01 521.579   3
   2   6   4 3046.00 585.134   4
  -2  -6  -5 1660.78 366.992   6
  -2  -6  -5 1386.93 384.066   3
   2   6   5 1298.58 426.318   4
  -2  -6  -6 231.812 197.421   6
  -2  -6  -6 38.9392 244.406   3
   2   6   6-250.523 397.219   4
   2   6   7-392.391 605.850   4
  -2  -6  -7 577.074 384.840   3
  -2  -6  -8 953.240 466.132   3
  -2  -6  -9 1115.89 540.139   3
  -2  -6 -10 66.6540 347.247   3
  -2  -6 -11 481.659 434.069   3
   2   7 -14 3486.82 1014.85   6
   2   7 -13-584.699 636.241   6
   2   7 -12 2714.13 788.457   6
   2   7 -11 2148.11 674.967   6
   2   7 -10-48.7225 538.507   4
   2   7 -10 1431.31 542.731   6
   2   7  -9 9979.80 1188.43   6
   2   7  -9 8790.70 1013.71   4
   2   7  -8 19242.9 1420.68   4
   2   7  -8 21054.4 1571.04   6
   2   7  -7 991.832 413.646   4
  -2  -7   7 980.743 254.583   5
   2   7  -6 4893.63 698.852   4
  -2  -7   6 3846.81 408.304   5
  -2  -7   5 31133.6 1120.86   5
  -2  -7   5 32150.1 1301.27   1
   2   7  -5 31617.4 1604.21   4
  -2  -7   4 7660.13 675.454   1
   2   7  -4 7652.51 877.718   4
  -2  -7   4 7124.52 547.483   5
  -2  -7   3 106401. 2521.59   1
   2   7  -3 103636. 2882.38   4
  -2  -7   2 7513.70 894.102   1
   2   7  -2 1341.29 565.735   4
  -2  -7   1 7934.97 769.917   1
   2   7  -1 9042.16 895.391   4
  -2  -7   0 580.631 141.670   3
   2   7   0 118.292 288.139   4
  -2  -7  -1 7782.75 523.285   3
   2   7   1 8830.51 919.679   4
   2   7   2 1929.70 472.071   4
  -2  -7  -2 1896.34 310.416   3
  -2  -7  -3 4405.74 542.716   3
   2   7   3 4178.22 708.143   4
  -2  -7  -3 3996.61 544.593   6
  -2  -7  -4 254.025 193.946   6
  -2  -7  -4 464.115 304.783   3
   2   7   4 366.084 323.663   4
  -2  -7  -5 2883.59 555.316   3
   2   7   5 2875.76 698.485   4
  -2  -7  -6 1448.09 500.583   3
   2   7   6 944.968 450.868   4
  -2  -7  -7-247.507 394.187   3
   2   7   7-645.579 521.761   4
  -2  -7  -8-560.207 400.574   3
   2   7   8-959.286 609.208   4
  -2  -7  -9-198.790 399.030   3
   2   7   9-671.027 694.649   4
  -2  -7 -10-392.739 422.170   3
   2   8 -14 105.398 595.864   6
   2   8 -13-295.294 664.546   6
   2   8 -12 3178.52 835.363   6
   2   8 -11 4760.08 1010.01   6
   2   8 -10 109.257 357.208   6
   2   8 -10-620.218 470.592   4
   2   8  -9 7373.00 950.483   4
   2   8  -9 8752.14 1144.29   6
   2   8  -8 915.821 530.923   6
   2   8  -8 491.393 421.897   4
   2   8  -7 10688.3 1106.07   4
   2   8  -6 1237.22 393.904   4
  -2  -8   6 792.043 261.244   1
  -2  -8   6 955.245 247.068   5
   2   8  -5 107.627 242.506   4
  -2  -8   5 431.072 225.985   1
  -2  -8   5 280.722 190.654   5
   2   8  -4 2417.24 539.671   4
  -2  -8   4 2251.66 428.493   1
  -2  -8   3 38683.1 1716.14   1
   2   8  -3 42773.3 1993.64   4
  -2  -8   2 3999.47 613.170   1
   2   8  -2 5157.33 750.445   4
  -2  -8   1 19220.2 1292.74   1
   2   8  -1 21154.9 1487.68   4
   2   8   0 9294.06 1005.16   4
   2   8   1 428.370 337.589   4
   2   8   2 1653.64 493.674   4
   2   8   3-487.815 452.157   4
   2   8   4 2159.86 653.217   4
   2   8   5 597.676 531.573   4
   2   8   6 1027.30 576.361   4
   2   8   7 138.304 446.973   4
   2   8   8 198.985 475.660   4
   2   9 -13 1484.66 697.090   6
   2   9 -12-522.178 611.960   6
   2   9 -11 1590.74 703.357   6
   2   9 -11 687.125 350.950   4
   2   9 -10 66.1887 327.818   6
   2   9 -10-312.656 431.035   4
   2   9  -9 10839.0 1204.97   4
   2   9  -9 10077.2 1296.75   6
   2   9  -8 9404.70 1113.89   4
   2   9  -8 8781.98 1192.76   6
   2   9  -7 9038.72 1168.57   6
   2   9  -7 8260.91 1034.94   4
   2   9  -6 238.015 312.167   4
  -2  -9   6 365.694 248.497   1
   2   9  -5 719.262 341.091   4
  -2  -9   5 717.231 271.902   1
  -2  -9   4 2298.51 461.888   1
   2   9  -4 2989.01 619.191   4
   2   9  -3-21.5418 282.858   4
  -2  -9   3-63.6047 198.227   1
  -2  -9   2 1233.02 348.414   1
   2   9  -2 1160.76 481.884   4
   2   9  -1 9885.68 1088.16   4
   2   9   0 10243.8 1171.46   4
   2   9   1 499.818 362.136   4
   2   9   2 3561.11 774.070   4
   2   9   3-4.61865 322.643   4
   2   9   4 487.907 382.989   4
   2   9   5 1186.74 565.346   4
   2   9   6 760.875 490.629   4
   2   9   7-334.587 430.810   4
   2  10 -12 897.252 586.592   6
   2  10 -11 211.408 404.500   4
   2  10 -11 1294.30 676.735   6
   2  10 -10 907.261 493.466   6
   2  10 -10 458.310 412.666   4
   2  10  -9-458.427 431.366   4
   2  10  -9 775.751 563.589   6
   2  10  -8 2482.39 648.997   4
   2  10  -8 3901.91 920.858   6
   2  10  -7 3683.63 808.528   4
   2  10  -7 4178.85 878.942   6
   2  10  -6 16029.4 1410.38   4
   2  10  -5 367.460 386.094   4
  -2 -10   5-132.742 285.996   1
   2  10  -4-13.8692 306.894   4
  -2 -10   4-204.180 271.807   1
   2  10  -3 80.7464 319.391   4
  -2 -10   3-156.708 338.807   1
   2  10  -2 3365.45 748.778   4
  -2 -10   2 2630.40 582.422   1
   2  10  -1 248.089 429.181   4
   2  10   0 129.158 321.375   4
   2  10   1 546.877 412.943   4
   2  10   2 3708.10 818.046   4
   2  10   3 825.955 520.464   4
   2  10   4-514.399 500.179   4
   2  10   5-403.642 422.471   4
   2  11 -11-896.524 634.295   4
   2  11 -11 1074.71 650.779   6
   2  11 -10 1101.58 740.047   6
   2  11 -10 731.502 518.580   4
   2  11  -9 497.963 469.211   6
   2  11  -9 769.981 467.438   4
   2  11  -8 1701.45 647.853   4
   2  11  -8 1561.60 669.375   6
   2  11  -7 1664.47 630.710   6
   2  11  -7 1375.36 606.181   4
   2  11  -6 1064.56 444.956   4
   2  11  -6 2362.76 781.488   6
   2  11  -5 265.220 329.589   4
   2  11  -4 3189.96 767.803   4
  -2 -11   4 2622.45 576.877   1
   2  11  -3 1760.80 632.051   4
  -2 -11   3 1868.24 526.720   1
   2  11  -2 110.562 425.935   4
   2  11  -1 1508.56 592.660   4
   2  11   0 1158.80 617.062   4
   2  11   1 591.031 504.100   4
   2  11   2 763.148 558.716   4
   2  11   3 66.1247 444.387   4
   2  12  -9 1567.70 757.462   6
   2  12  -9 1681.32 636.696   4
   2  12  -8 40.6363 470.353   4
   2  12  -8 338.464 509.974   6
   2  12  -7 2638.72 737.416   4
   2  12  -7 2934.90 885.846   6
   2  12  -6 910.593 583.380   6
   2  12  -6-231.997 419.217   4
   2  12  -5 184.644 415.200   4
   2  12  -5 855.140 509.467   6
   2  12  -4 528.964 374.950   4
   2  12  -3 334.068 444.924   4
   2  12  -2 167.334 369.350   4
   2  12  -1 192.004 420.655   4
   2  12   0 1294.86 607.553   4
   2  12   1-183.753 430.030   4
   2  13  -7 982.389 549.213   6
   2  13  -6 1170.24 596.891   6
   3 -13   4 112.035 340.439   1
   3 -13   4-256.161 361.359   5
   3 -13   5 1084.39 559.411   5
   3 -13   6-362.152 395.488   5
   3 -13   7-270.971 400.399   5
  -3  12   3 587.720 445.511   4
  -3  12   2 103.230 376.151   4
   3 -12  -1 48.5819 383.087   1
  -3  12   1 697.737 465.844   4
   3 -12   0-341.303 373.922   1
  -3  12   0 667.428 445.390   4
  -3  12  -1 263.553 350.407   4
   3 -12   1 383.947 427.690   1
  -3  12  -2 139.556 297.173   4
   3 -12   2 838.378 538.353   1
   3 -12   3 254.314 373.749   5
   3 -12   3-514.934 478.361   1
   3 -12   4 1323.01 526.738   5
   3 -12   5 412.809 380.833   5
   3 -12   6-87.5516 356.666   5
   3 -12   7 283.039 499.652   5
  -3  12  -8 1008.68 598.644   6
   3 -12   8 1313.03 557.309   5
  -3  12  -9 433.356 659.060   6
   3 -12   9-549.709 444.154   5
   3 -12  10 2201.10 728.833   5
  -3  11   5 5.62955 331.329   4
  -3  11   4-159.810 380.388   4
   3 -11  -4-281.088 468.199   1
  -3  11   3-12.7697 303.591   4
   3 -11  -3 4.98969 410.044   1
   3 -11  -2 762.591 515.047   1
  -3  11   2 333.220 406.270   4
   3 -11  -1 448.507 433.795   1
  -3  11   1 594.976 425.665   4
  -3  11   0-246.962 364.523   4
   3 -11   0-383.900 424.279   1
  -3  11  -1 261.177 312.635   4
   3 -11   1 972.151 500.552   1
  -3  11  -2 543.530 353.446   4
   3 -11   2 567.561 394.120   1
   3 -11   2 453.561 376.008   5
  -3  11  -3 55.4714 276.259   4
   3 -11   3 226.349 365.475   5
  -3  11  -4 4676.45 736.941   4
   3 -11   4 4044.71 774.623   5
  -3  11  -5 261.675 289.206   4
   3 -11   5 269.811 315.057   5
   3 -11   6 926.445 500.088   5
  -3  11  -6-694.872 718.410   6
  -3  11  -7-42.6251 430.297   6
   3 -11   7 179.321 338.186   5
  -3  11  -8 162.074 436.687   6
   3 -11   8-69.8941 335.480   5
  -3  11  -9 1629.78 827.356   6
   3 -11   9 1152.72 510.635   5
  -3  11 -10 441.944 581.741   6
   3 -11  10-177.181 461.562   5
  -3  10   7 92.1825 360.974   4
  -3  10   6 442.914 494.603   4
  -3  10   5 7.68459 371.259   4
   3 -10  -5 168.552 439.656   1
  -3  10   4-48.4485 290.820   4
   3 -10  -4 252.068 448.754   1
   3 -10  -3-245.117 337.527   1
  -3  10   3 433.145 403.775   4
   3 -10  -2 622.929 477.460   1
  -3  10   2 424.870 360.548   4
  -3  10   1 519.250 345.516   4
   3 -10  -1-92.8638 301.727   1
  -3  10   0 2230.77 563.699   4
   3 -10   0 1865.85 583.882   1
  -3  10  -1 85.9946 289.364   4
   3 -10   1 172.571 349.740   1
   3 -10   1 11.3259 317.344   5
  -3  10  -2 355.233 293.407   4
   3 -10   2 111.180 340.122   5
  -3  10  -3 1559.87 455.474   4
   3 -10   3 1631.54 526.570   5
  -3  10  -4-326.641 348.649   4
  -3  10  -4-872.651 608.608   6
   3 -10   4-211.394 342.601   5
   3 -10   5 6705.38 929.502   5
  -3  10  -5 6175.84 822.263   4
  -3  10  -6 7998.42 1283.92   6
   3 -10   6 9441.78 1085.56   5
  -3  10  -6 9382.82 1084.53   4
  -3  10  -7 560.864 543.834   6
  -3  10  -7 133.006 298.780   4
   3 -10   7 248.947 323.209   5
  -3  10  -8 292.175 616.882   6
   3 -10   8-231.985 367.015   5
  -3  10  -9 2923.85 983.524   6
  -3  10 -10-61.8129 436.698   6
  -3  10 -11 1261.36 657.669   6
   3  -9  -8 656.661 569.742   3
  -3   9   8-112.306 356.066   4
   3  -9  -7 1073.35 528.012   3
  -3   9   7-17.0457 368.279   4
   3  -9  -6 1296.21 570.786   3
  -3   9   6 512.649 436.663   4
   3  -9  -5 952.186 532.131   1
  -3   9   5 780.608 478.433   4
  -3   9   4 499.581 345.579   4
   3  -9  -4-323.971 416.435   1
   3  -9  -3-758.228 506.239   1
  -3   9   3-269.418 308.557   4
  -3   9   2-22.9861 239.547   4
   3  -9  -2 144.790 308.195   1
  -3   9   1 3329.16 612.490   4
   3  -9  -1 4773.01 827.346   1
   3  -9   0 149.310 293.232   1
  -3   9   0-84.7685 229.818   4
   3  -9   0-117.710 318.665   5
  -3   9  -1 1239.35 416.152   4
   3  -9   1 1735.93 528.532   5
  -3   9  -2 467.976 293.598   4
   3  -9   2 466.426 290.797   5
   3  -9   3 4673.02 754.930   5
  -3   9  -3 4560.71 659.931   4
  -3   9  -3 2733.72 464.640   6
  -3   9  -4 131.818 196.847   4
  -3   9  -4-321.976 524.525   6
   3  -9   4 620.243 330.826   5
   3  -9   5 4800.88 782.537   5
  -3   9  -5 5850.40 765.372   4
  -3   9  -6-272.606 569.465   6
   3  -9   6 266.095 323.463   5
  -3   9  -6-52.3747 223.899   4
  -3   9  -7 8456.79 1363.67   6
  -3   9  -7 8751.78 931.269   4
  -3   9  -8 570.680 596.407   6
  -3   9  -8-245.424 374.816   4
  -3   9  -9 1561.35 737.356   6
  -3   9 -10 2438.24 866.529   6
  -3   9 -11 2864.60 862.887   6
  -3   9 -12 523.478 642.986   6
   3  -8  -9 826.936 659.115   3
  -3   8   9-1706.33 780.369   4
   3  -8  -8 988.537 617.297   3
  -3   8   8-838.514 569.202   4
   3  -8  -7 962.543 543.003   3
  -3   8   7-546.730 447.132   4
   3  -8  -6 989.333 469.055   3
  -3   8   6-287.920 407.209   4
   3  -8  -5 2918.44 725.871   3
   3  -8  -5 2206.19 599.352   1
  -3   8   5 2301.95 582.528   4
   3  -8  -4 1054.08 448.899   1
  -3   8   4 872.165 399.234   4
   3  -8  -3 3423.93 697.098   1
  -3   8   3 3441.96 641.799   4
  -3   8   2 2769.68 549.731   4
   3  -8  -2 2962.70 657.913   1
  -3   8   1 1210.17 380.443   4
   3  -8  -1 1491.52 493.338   1
  -3   8   0 243.081 256.927   4
   3  -8   0 347.153 283.435   5
  -3   8  -1 3440.18 548.879   4
  -3   8  -1 2727.54 411.371   6
   3  -8   1 3017.76 587.567   5
  -3   8  -2 3198.60 458.569   6
   3  -8   2 3663.88 599.475   5
  -3   8  -2 3797.90 542.082   4
  -3   8  -3 48.6624 224.643   4
   3  -8   3-4.11041 245.490   5
  -3   8  -4 2668.74 470.318   4
  -3   8  -4 1552.06 315.332   6
   3  -8   4 2913.23 562.862   5
   3  -8   5 3861.78 642.915   5
  -3   8  -5 3718.91 661.871   6
  -3   8  -5 5298.29 667.747   4
  -3   8  -6 17121.4 1722.18   6
  -3   8  -6 20144.8 1277.10   4
  -3   8  -7 6013.27 1047.38   6
  -3   8  -7 5854.99 713.909   4
  -3   8  -8 388.610 470.234   6
  -3   8  -9 1492.22 711.422   6
  -3   8 -10 1719.19 718.285   6
  -3   8 -11 767.953 584.031   6
  -3   8 -12 4308.81 1102.65   6
  -3   8 -13 460.396 599.511   6
   3  -7 -10 345.275 481.357   3
   3  -7  -9 1059.97 573.618   3
   3  -7  -8 1206.88 578.554   3
   3  -7  -7 635.729 539.846   3
   3  -7  -6 822.462 541.367   3
   3  -7  -6-633.065 481.409   1
   3  -7  -5 1305.76 440.659   3
  -3   7   5 796.802 325.937   4
   3  -7  -5 1617.51 521.733   1
   3  -7  -4 3166.06 653.004   1
   3  -7  -4 3433.83 690.364   3
  -3   7   4 2524.02 529.871   4
  -3   7   3 4707.56 693.081   4
   3  -7  -3 5534.77 805.264   1
   3  -7  -2 954.605 434.932   1
  -3   7   2 459.197 279.598   4
  -3   7   1 1708.30 378.353   4
   3  -7  -1 1667.67 393.878   5
  -3   7   0 51197.0 1475.39   6
   3  -7   0 53908.1 2117.18   5
  -3   7   0 52150.0 1791.33   4
  -3   7  -1 11222.7 828.725   6
   3  -7   1 13064.5 1084.22   5
  -3   7  -1 11345.7 835.224   4
  -3   7  -2 144.566 317.663   6
   3  -7   2 699.741 291.313   5
  -3   7  -2 1043.84 338.947   4
  -3   7  -3 640.875 504.923   6
  -3   7  -3 1207.70 281.088   4
   3  -7   3 1287.13 329.683   5
  -3   7  -4 6385.84 658.148   6
  -3   7  -4 8612.89 707.696   4
  -3   7  -5 1339.92 624.151   6
  -3   7  -5 4202.39 542.485   4
  -3   7  -6 5683.54 919.529   6
  -3   7  -6 6277.28 670.787   4
  -3   7  -7 118.791 421.515   6
  -3   7  -7 146.238 287.209   4
  -3   7  -8 26653.9 2214.00   6
  -3   7  -9 553.265 579.875   6
  -3   7 -10 1662.75 719.419   6
  -3   7 -11 309.403 525.992   6
  -3   7 -12 281.776 419.868   6
  -3   7 -13 1014.99 671.749   6
   3  -6 -11-436.401 508.565   3
   3  -6 -10-317.798 424.917   3
   3  -6  -9 140.197 434.041   3
   3  -6  -8 336.153 450.920   3
   3  -6  -7 452.115 377.958   3
   3  -6  -6 4351.72 726.575   1
   3  -6  -6 5100.72 832.126   3
   3  -6  -5 523.747 371.184   3
   3  -6  -5-158.325 352.587   1
   3  -6  -4 5887.64 799.235   1
   3  -6  -4 5833.46 776.190   3
   3  -6  -3 2819.25 512.098   3
   3  -6  -3 2631.13 529.102   1
  -3   6   3 1981.51 376.739   4
   3  -6  -2 12229.0 1037.44   1
  -3   6   2 11206.4 857.225   4
  -3   6   1 227.152 208.837   4
  -3   6   1 86.2652 75.3580   6
   3  -6  -1-262.272 317.462   5
  -3   6   0 17101.9 939.510   4
  -3   6   0 17628.0 795.701   6
   3  -6   0 18686.5 1171.88   5
  -3   6  -1 10688.5 770.646   6
   3  -6   1 11154.0 922.154   5
  -3   6  -1 10320.6 713.749   4
  -3   6  -2 99293.2 2749.92   6
   3  -6   2 98118.9 2572.77   5
  -3   6  -2 96942.3 2099.60   4
  -3   6  -3 784.475 205.851   4
  -3   6  -3 450.978 326.378   6
  -3   6  -4 2578.82 442.721   6
  -3   6  -4 4224.24 484.617   4
  -3   6  -5 1488.09 312.833   4
  -3   6  -5 898.912 326.975   6
  -3   6  -6 6696.45 912.902   6
  -3   6  -6 6926.63 653.563   4
  -3   6  -7 12619.9 1408.01   6
  -3   6  -8 4926.83 983.842   6
  -3   6  -9 3480.99 853.865   6
  -3   6 -10 2532.13 798.150   6
  -3   6 -11 5126.46 1059.59   6
  -3   6 -12 256.091 425.028   6
  -3   6 -13 1097.74 632.248   6
  -3   6 -14 401.102 494.166   6
   3  -5 -12-895.903 605.728   3
   3  -5 -11-834.428 607.181   3
   3  -5 -10 20.4941 344.705   3
   3  -5  -9 1205.58 455.380   2
   3  -5  -9 1773.31 568.132   3
   3  -5  -8 390.476 377.703   3
   3  -5  -8 110.951 456.491   2
   3  -5  -7 1293.12 483.188   3
   3  -5  -7 598.047 346.249   2
   3  -5  -6 2003.00 517.652   2
   3  -5  -6 2609.22 557.483   1
   3  -5  -6 3921.07 706.111   3
   3  -5  -5 564.317 350.725   2
   3  -5  -5 576.048 337.918   3
   3  -5  -5 708.245 313.518   1
   3  -5  -4 7956.94 965.068   2
   3  -5  -4 9431.84 910.296   1
   3  -5  -4 9075.68 885.157   3
   3  -5  -3 4739.10 704.544   2
   3  -5  -3 4565.02 598.203   3
   3  -5  -3 4861.18 631.700   1
   3  -5  -2 24007.4 1489.36   2
   3  -5  -2 23891.5 1293.29   5
  -3   5   2 22671.6 1092.51   4
   3  -5  -1 4789.21 674.697   2
   3  -5  -1 4087.41 526.605   5
  -3   5   1 4638.82 467.575   4
  -3   5   1 4372.91 291.058   6
  -3   5   0 12663.4 649.735   6
   3  -5   0 13027.1 928.527   5
  -3   5   0 13152.4 725.840   4
  -3   5  -1 22668.0 1030.46   6
   3  -5   1 22531.1 1177.73   5
  -3   5  -1 22018.9 893.232   4
  -3   5  -2 45511.9 1718.41   6
  -3   5  -2 43164.0 1235.08   4
  -3   5  -3 51451.8 2081.82   6
  -3   5  -3 50112.5 1377.76   4
  -3   5  -4 9935.43 969.290   6
  -3   5  -4 10324.1 653.322   4
  -3   5  -5 30622.4 1954.47   6
  -3   5  -5 29466.3 1208.62   4
  -3   5  -6 1764.57 465.680   6
  -3   5  -7 18552.9 1639.06   6
  -3   5  -8-40.1722 407.188   6
  -3   5  -9 20909.3 1876.63   6
  -3   5 -10 348.961 420.657   6
  -3   5 -11 2197.34 708.393   6
  -3   5 -12 72.3858 412.843   6
  -3   5 -13 2231.73 784.507   6
  -3   5 -14 1040.41 635.890   6
   3  -4 -12 129.001 495.865   3
   3  -4 -11-1088.36 627.361   3
   3  -4 -10-87.6847 318.335   2
   3  -4 -10-199.259 430.727   3
   3  -4  -9 2097.07 585.742   2
   3  -4  -9 1887.57 448.009   3
   3  -4  -8 8623.82 1142.07   2
   3  -4  -8 8785.86 1083.06   3
   3  -4  -7 101.875 314.408   2
   3  -4  -7 153.060 283.191   3
   3  -4  -6 2052.01 568.250   2
   3  -4  -6 2343.15 530.939   3
   3  -4  -6 2102.23 457.019   1
   3  -4  -5 3966.95 597.967   3
   3  -4  -5 2989.48 608.576   2
   3  -4  -5 3158.33 525.288   1
   3  -4  -4 34416.2 1561.59   3
   3  -4  -4 31898.9 1751.15   2
   3  -4  -4 33158.2 1521.30   1
   3  -4  -3 15960.9 1019.26   3
   3  -4  -3 17182.6 1050.69   1
   3  -4  -3 15984.9 1191.03   2
   3  -4  -2 5207.95 669.183   2
   3  -4  -2 4676.19 531.110   5
   3  -4  -1 12686.0 1005.20   2
   3  -4  -1 12313.7 849.658   5
  -3   4   1 13153.0 721.566   4
   3  -4  -1 11876.7 551.649   6
   3  -4   0 5423.94 621.938   2
   3  -4   0 4848.06 527.960   5
  -3   4   0 4746.40 368.808   4
  -3   4   0 5499.80 402.181   6
   3  -4   1 81501.7 2185.69   2
  -3   4  -1 78983.8 1797.00   6
   3  -4   1 80082.4 2014.80   5
  -3   4  -1 82511.6 1429.10   4
  -3   4  -2 1968.67 439.884   4
  -3   4  -2 565.309 463.562   6
  -3   4  -3 85382.5 2502.30   6
  -3   4  -3 83079.1 1538.71   4
  -3   4  -4 17135.7 1250.88   6
  -3   4  -4 17287.3 791.294   4
  -3   4  -5 67805.6 2665.38   6
  -3   4  -6 4700.16 767.095   6
  -3   4  -7 3242.28 706.739   6
  -3   4  -8 32142.3 2204.48   6
  -3   4  -9 5847.65 1036.07   6
  -3   4 -10 6650.19 1069.40   6
  -3   4 -11 3368.83 809.081   6
  -3   4 -12 1709.62 664.850   6
  -3   4 -13 503.563 499.575   6
  -3   4 -14 1865.78 724.374   6
   3  -3 -13 745.177 557.174   3
   3  -3 -12-66.8424 387.552   3
   3  -3 -11-546.123 577.051   3
   3  -3 -10-467.552 360.705   2
   3  -3 -10-252.805 542.044   3
   3  -3  -9 2428.81 584.297   2
   3  -3  -9 1021.71 401.818   3
   3  -3  -8 119.209 365.045   2
   3  -3  -8-132.689 477.726   3
   3  -3  -7 5219.39 811.906   2
   3  -3  -7 5231.16 752.477   3
   3  -3  -6 8230.83 855.415   3
   3  -3  -6 7818.38 949.909   2
   3  -3  -5 10968.8 921.029   3
   3  -3  -5 9282.30 964.725   2
   3  -3  -5 10756.5 833.385   1
   3  -3  -4 2119.67 424.543   3
   3  -3  -4 2137.43 472.305   2
   3  -3  -4 2030.88 367.345   1
   3  -3  -3 56022.3 2101.47   2
   3  -3  -3 56268.5 1790.99   3
   3  -3  -3 57450.6 1716.79   1
  -3   3   2 14624.9 431.173   6
   3  -3  -2 14997.6 567.834   6
   3  -3  -2 16377.8 1070.29   2
   3  -3  -2 15005.4 838.954   5
   3  -3  -1 159433. 3099.14   2
  -3   3   1 161512. 1793.43   6
   3  -3  -1 159563. 2640.12   5
   3  -3  -1 153470. 2250.62   6
   3  -3   0 2894.13 417.892   2
   3  -3   0 2918.33 372.059   5
  -3   3   0 3993.14 468.085   6
  -3   3   0 2951.98 233.361   4
   3  -3   1 8609.44 671.562   2
  -3   3  -1 9021.93 591.008   6
  -3   3  -1 8569.12 350.469   4
   3  -3   2 19516.5 933.025   2
  -3   3  -2 20930.8 1026.60   6
   3  -3   2 20756.4 565.994   4
  -3   3  -3 111689. 2646.67   6
  -3   3  -4 51108.3 1978.94   6
  -3   3  -5 47015.4 2082.20   6
  -3   3  -6 2518.85 506.657   6
  -3   3  -7 32614.5 1971.78   6
  -3   3  -8 24370.7 1770.00   6
  -3   3  -9 2265.92 712.942   6
  -3   3 -10 12820.6 1448.54   6
  -3   3 -11 567.331 550.536   6
  -3   3 -12 1582.88 639.548   6
  -3   3 -13 1812.89 743.511   6
  -3   3 -14 1192.37 670.093   6
   3  -2 -13 817.563 592.522   3
   3  -2 -12-321.154 419.546   3
   3  -2 -11 1379.48 352.524   3
   3  -2 -11 2892.32 678.353   2
   3  -2 -10 1881.86 521.246   2
   3  -2 -10-212.368 627.776   3
   3  -2  -9 90.9880 277.061   2
   3  -2  -9-1020.46 645.563   3
   3  -2  -8-59.2307 140.961   6
   3  -2  -8 347.425 358.149   2
   3  -2  -7 20177.9 1011.09   6
   3  -2  -7 19506.9 1490.03   2
   3  -2  -7 17688.4 1309.23   3
   3  -2  -6 1644.27 266.262   6
   3  -2  -6 1569.14 336.470   3
   3  -2  -6 1395.84 385.131   2
   3  -2  -5 3032.28 245.982   6
   3  -2  -5 3274.64 289.514   6
   3  -2  -5 2594.54 461.818   3
   3  -2  -5 2884.39 394.599   1
   3  -2  -5 2479.57 469.505   2
   3  -2  -4 287.424 82.9790   6
   3  -2  -4 411.762 222.200   3
   3  -2  -4 255.514 168.342   1
   3  -2  -4 226.085 246.062   2
   3  -2  -3 41644.2 1742.81   2
   3  -2  -3 43177.1 1456.03   3
   3  -2  -3 41931.0 830.001   6
   3  -2  -2 47664.8 955.098   6
  -3   2   2 48545.7 916.446   6
   3  -2  -2 50844.1 1787.31   2
   3  -2  -2 48939.1 1338.87   5
  -3   2   1 43898.3 995.877   6
   3  -2  -1 42633.3 1514.32   2
   3  -2  -1 40754.1 1185.46   5
  -3   2   0 24118.5 821.699   6
   3  -2   0 23921.9 1063.50   2
  -3   2   0 22218.1 414.056   4
  -3   2  -1 90788.6 1814.09   6
   3  -2   1 94193.9 1940.93   2
   3  -2   2 119079. 2048.07   2
   3  -2   2 124887. 1120.51   4
  -3   2  -2 120078. 2349.29   6
   3  -2   3 5166.96 408.683   2
   3  -2   3 5403.61 338.412   4
  -3   2  -3 5592.42 601.669   6
  -3   2  -4 72390.5 2246.61   6
  -3   2  -5 21585.1 1336.92   6
  -3   2  -5 19828.6 762.641   2
  -3   2  -6 59339.1 2405.76   6
  -3   2  -6 57889.9 1091.05   2
  -3   2  -7 1454.98 484.893   6
  -3   2  -8 7201.15 961.564   6
  -3   2  -9 377.454 383.621   6
  -3   2 -10 26640.4 2021.58   6
  -3   2 -11 3014.76 783.269   6
  -3   2 -12 870.574 475.018   6
  -3   2 -13 1786.60 698.361   6
  -3   2 -14 862.544 584.596   6
   3  -1 -14 575.305 701.883   3
   3  -1 -13 2183.81 845.160   3
   3  -1 -12-130.579 397.827   3
   3  -1 -11 1506.32 396.329   3
   3  -1 -11 3527.50 770.039   2
   3  -1 -10-1157.96 769.921   3
   3  -1 -10 754.915 422.086   2
   3  -1  -9 6551.03 759.068   6
   3  -1  -9 5551.67 856.207   2
   3  -1  -9 4012.26 603.887   3
   3  -1  -8 27937.1 1799.64   2
   3  -1  -8 28712.2 1463.56   6
   3  -1  -8 26667.0 1614.86   3
   3  -1  -7 477.710 200.942   6
   3  -1  -7 153.461 320.701   3
   3  -1  -7 111.443 349.098   2
   3  -1  -6 5711.51 645.410   3
   3  -1  -6 5926.98 483.145   6
   3  -1  -6 7334.52 916.477   2
   3  -1  -5 16069.6 805.090   1
   3  -1  -5 16251.8 1210.88   2
   3  -1  -5 16808.2 1014.62   3
   3  -1  -4 27869.1 1176.64   3
   3  -1  -4 28418.9 983.558   1
   3  -1  -4 25616.3 1441.85   2
   3  -1  -3 76.6954 142.019   3
   3  -1  -3 110.944 164.253   2
  -3   1   2 25964.8 794.645   6
   3  -1  -2 23186.3 1190.54   2
   3  -1  -2 25392.8 829.051   5
  -3   1   1 38724.3 988.005   6
   3  -1  -1 38311.1 1412.75   2
   3  -1  -1 38268.5 986.229   5
  -3   1   1 39761.9 746.002   4
   3  -1   0 107630. 2171.05   2
  -3   1   0 106851. 1808.13   6
  -3   1  -1 9111.89 570.262   6
   3  -1   1 9309.01 572.808   2
  -3   1  -2 27903.0 1090.33   6
   3  -1   2 28337.2 894.251   2
  -3   1  -3 4448.69 403.814   2
   3  -1   3 4457.96 317.248   2
  -3   1  -3 4275.20 473.501   6
  -3   1  -4 88843.2 2430.23   6
  -3   1  -4 87610.8 1439.48   2
  -3   1  -5 62685.9 2223.30   6
  -3   1  -6 31822.4 1706.39   6
  -3   1  -7 874.357 232.524   6
  -3   1  -8 11116.3 1148.63   6
  -3   1  -9 3239.91 689.922   6
  -3   1 -10 1576.21 585.818   6
  -3   1 -11 4562.42 893.157   6
  -3   1 -12 3945.94 951.734   6
  -3   1 -13 3087.74 872.611   6
  -3   1 -14 310.655 501.270   6
   3   0 -14 2472.24 844.521   3
   3   0 -13 395.458 519.469   3
   3   0 -12 225.521 330.098   3
   3   0 -11 2924.59 619.317   6
   3   0 -11 2206.66 580.553   2
   3   0 -10 2561.94 585.277   6
   3   0 -10 1975.01 480.092   2
   3   0  -9 1644.80 482.201   2
   3   0  -9 522.482 443.188   3
   3   0  -9 1326.51 311.772   6
   3   0  -8 23125.6 1283.08   6
   3   0  -8 24295.8 1634.48   2
   3   0  -8 22128.4 1398.04   3
   3   0  -7 4152.54 701.939   2
   3   0  -7 3954.48 459.974   6
   3   0  -7 3648.75 505.514   3
   3   0  -6 126359. 3383.36   2
   3   0  -6 121992. 2868.08   3
   3   0  -5 8183.07 840.930   2
   3   0  -5 7857.21 646.211   3
   3   0  -4 22811.7 1322.07   2
   3   0  -4 23995.8 1025.82   3
   3   0  -4 24697.7 755.074   1
   3   0  -3 5583.24 473.195   3
   3   0  -3 5089.35 600.622   2
  -3   0   2 61724.0 1328.09   6
   3   0  -2 60557.5 1059.27   5
   3   0  -1 48745.5 1655.26   2
  -3   0   1 47592.4 1181.48   6
  -3   0   1 43916.8 828.876   4
   3   0  -1 41127.7 873.925   4
  -3   0   0 88303.4 1714.95   6
  -3   0   0 87417.4 960.033   4
   3   0   0 86089.6 962.636   4
   3   0   1 675.593 165.975   2
  -3   0  -1 814.975 199.379   6
   3   0   1 888.274 110.722   4
  -3   0  -2 84342.5 1906.47   6
   3   0   2 84364.3 1504.80   2
  -3   0  -3 353.379 184.719   6
   3   0   3 460.835 97.2585   2
  -3   0  -4 5908.76 603.549   6
   3   0   4 4637.40 209.953   2
  -3   0  -5 43919.7 1803.83   6
  -3   0  -6 6212.79 713.955   6
  -3   0  -7 28198.0 1669.78   6
  -3   0  -8-630.416 482.997   6
  -3   0  -9 1970.29 546.689   6
  -3   0 -10 601.712 456.861   6
  -3   0 -11 2233.26 731.890   6
  -3   0 -12 439.095 485.359   6
  -3   0 -13 1069.33 556.337   6
  -3   0 -14 59.9981 396.963   6
   3   1 -15 1891.04 845.541   3
   3   1 -14 2581.99 756.010   3
   3   1 -13-544.575 515.391   3
   3   1 -12 3119.08 683.807   6
   3   1 -12 1116.38 337.030   3
   3   1 -12 3367.42 680.519   2
   3   1 -11 186.881 259.087   2
   3   1 -11-62.7308 314.457   6
   3   1 -10 8376.22 982.386   2
   3   1 -10 8160.06 941.971   6
   3   1 -10 6241.24 865.226   3
   3   1  -9 114.976 243.675   6
   3   1  -9 78.2974 253.784   2
   3   1  -9 239.162 217.987   3
   3   1  -8 3312.92 497.487   6
   3   1  -8 3376.65 606.677   2
   3   1  -8 4466.71 685.131   3
   3   1  -7 1008.20 359.031   2
   3   1  -7 455.815 231.789   3
   3   1  -7 1333.94 337.644   6
   3   1  -6 71650.1 2073.61   3
   3   1  -6 71003.8 2648.70   2
   3   1  -5 123270. 2426.42   3
   3   1  -5 130009. 3388.72   2
   3   1  -4 24339.3 973.179   3
  -3  -1   4 25771.7 686.142   5
   3   1  -3 164678. 3509.33   2
   3   1  -3 165332. 2272.08   3
   3   1  -3 166377. 1178.81   1
   3   1  -3 163969. 2380.11   4
   3   1  -2 5731.00 661.874   2
   3   1  -2 4749.76 216.230   5
  -3  -1   2 4498.44 400.620   6
   3   1  -2 4751.45 356.663   4
  -3  -1   1 102722. 1914.58   6
   3   1  -1 97973.0 2439.07   2
  -3  -1   0 1871.38 288.322   6
   3   1   0 1935.79 208.014   4
   3   1   0 2130.36 398.495   2
  -3  -1  -1 116383. 2214.49   6
   3   1   1 116433. 1653.28   4
  -3  -1  -2 31329.9 1192.20   6
   3   1   2 34017.1 1125.60   2
   3   1   3 20007.2 740.610   2
  -3  -1  -3 19154.7 1008.30   6
   3   1   4 65.8091 51.2955   2
  -3  -1  -4 58.7374 294.179   6
  -3  -1  -5 8920.54 786.741   6
  -3  -1  -6 3.97211 197.005   6
  -3  -1  -7 29436.1 1696.37   6
  -3  -1  -8-148.411 239.016   6
  -3  -1  -9 1595.03 473.440   6
  -3  -1 -10 511.066 362.288   6
  -3  -1 -11 716.917 411.408   6
  -3  -1 -12 213.755 374.289   6
  -3  -1 -13 178.824 382.459   6
   3   2 -15 1253.18 641.751   3
   3   2 -14 327.289 361.693   3
   3   2 -13 341.950 444.679   6
   3   2 -13-664.960 501.981   3
   3   2 -12 9193.68 1176.37   6
   3   2 -12 9457.80 1074.64   2
   3   2 -12 6895.55 948.199   3
   3   2 -11 11799.9 1247.24   6
   3   2 -11 12948.5 1254.49   2
   3   2 -11 8974.64 1029.10   3
   3   2 -10 2967.69 578.900   2
   3   2 -10 2919.50 562.205   6
   3   2 -10 1435.98 281.248   3
   3   2  -9 3099.25 536.116   6
   3   2  -9 3357.38 628.507   2
   3   2  -9 2673.52 537.410   3
   3   2  -8 11364.8 1003.54   3
   3   2  -8 11418.7 1096.74   2
   3   2  -8 10955.4 919.423   6
   3   2  -7 24033.2 1294.08   3
   3   2  -7 25033.2 1594.82   2
   3   2  -6 5.41162 165.747   3
   3   2  -6 1655.01 667.167   2
   3   2  -5 18455.3 1300.21   2
   3   2  -5 18845.2 870.942   3
   3   2  -5 18340.8 983.557   4
  -3  -2   4 87632.4 914.979   5
   3   2  -4 88615.3 1642.29   3
   3   2  -4 90349.6 1993.31   4
   3   2  -3 233660. 2962.14   4
  -3  -2   2 67053.0 1651.94   6
   3   2  -2 65818.6 1447.96   4
   3   2  -1 60958.0 1386.93   4
  -3  -2   1 70404.1 1776.20   6
  -3  -2   0 72808.2 1773.73   6
   3   2   0 80765.2 1594.92   4
  -3  -2  -1 99243.5 2094.41   6
   3   2   1 103466. 1855.26   4
  -3  -2  -2 45970.0 1479.57   6
   3   2   2 44967.0 1328.12   4
  -3  -2  -3 20163.7 1044.58   6
  -3  -2  -4 2000.76 312.069   6
  -3  -2  -5 1847.28 425.911   6
   3   2   5 1112.11 150.055   2
  -3  -2  -6 13319.5 1060.62   6
  -3  -2  -7 791.080 384.130   6
  -3  -2  -8 3570.50 644.733   6
  -3  -2  -9 6197.67 878.287   6
  -3  -2 -10 1014.27 453.855   6
  -3  -2 -11-392.359 399.613   6
  -3  -2 -12 631.761 454.025   6
  -3  -2 -13-216.614 463.753   3
   3   3 -15-202.413 425.586   3
   3   3 -14 597.083 533.809   6
   3   3 -14-481.484 518.098   3
   3   3 -13-231.742 349.031   6
   3   3 -13-418.093 474.815   3
   3   3 -12 337.288 346.829   6
   3   3 -12 644.149 377.476   2
   3   3 -12-238.811 530.470   3
   3   3 -11 6964.77 952.639   2
   3   3 -11 4792.91 721.266   3
   3   3 -11 7230.58 1020.01   6
   3   3 -10 10169.7 1074.10   6
   3   3 -10 9040.12 1035.94   2
   3   3 -10 6910.70 831.349   3
   3   3  -9 62459.3 2687.90   2
   3   3  -9 64184.9 2456.50   6
   3   3  -9 60133.0 2349.59   3
   3   3  -8 3938.93 619.378   3
   3   3  -8 3564.17 632.371   6
   3   3  -8 3671.37 706.096   2
  -3  -3   7 4721.28 306.141   1
   3   3  -7 5229.07 540.418   3
   3   3  -6 1584.08 280.617   4
   3   3  -6 1520.58 271.728   3
   3   3  -5 71934.6 1543.30   3
   3   3  -5 73554.0 2025.43   4
   3   3  -4 42998.5 1024.71   3
   3   3  -4 44680.1 1491.33   4
  -3  -3   3 56317.2 1033.81   3
   3   3  -3 56324.6 1556.32   4
  -3  -3   2 15972.5 897.418   6
  -3  -3   2 16749.5 501.552   3
   3   3  -2 17781.7 546.823   1
   3   3  -2 16228.5 818.275   4
   3   3  -1 187837. 2755.35   4
  -3  -3   1 189634. 3014.20   6
  -3  -3   0 143720. 2618.87   6
   3   3   0 141072. 2378.71   4
  -3  -3  -1 3157.19 411.295   6
   3   3   1 2782.02 366.693   4
  -3  -3  -2 67843.2 1877.54   6
   3   3   2 71197.7 1911.28   4
  -3  -3  -3 7447.07 663.090   6
   3   3   3 7630.80 692.425   4
  -3  -3  -4 24087.5 1215.61   6
  -3  -3  -5 1174.27 303.676   6
  -3  -3  -6 955.698 307.549   6
  -3  -3  -7-444.296 427.566   6
  -3  -3  -8 1465.43 418.358   6
  -3  -3  -9 403.932 323.090   6
  -3  -3 -10 69.6498 395.110   6
  -3  -3 -11-162.063 438.418   3
  -3  -3 -12 462.709 523.233   3
   3   4 -15 2004.76 759.354   6
   3   4 -15 889.626 545.452   3
   3   4 -14 304.340 448.937   6
   3   4 -14-549.102 418.662   3
   3   4 -13-97.7214 662.010   6
   3   4 -13-388.912 442.015   3
   3   4 -12-616.719 526.782   6
   3   4 -12 577.496 429.403   2
   3   4 -12-465.971 520.509   3
   3   4 -11 174.708 304.422   6
   3   4 -11 95.5798 319.720   2
   3   4 -11-140.778 331.259   3
   3   4 -10 320.342 261.157   6
   3   4 -10 299.186 205.346   3
   3   4 -10 740.276 460.094   2
   3   4  -9 23402.9 1681.46   2
   3   4  -9 21116.5 1341.16   3
   3   4  -9 22868.0 1521.68   6
   3   4  -8 4538.21 612.062   3
   3   4  -7 80355.0 2080.84   3
   3   4  -7 79571.2 2495.19   4
   3   4  -6 46246.9 1336.47   3
   3   4  -6 46645.1 1801.70   4
   3   4  -5 1592.47 383.170   4
   3   4  -5 1415.68 211.629   3
  -3  -4   5 1105.29 113.487   5
   3   4  -4 29213.6 1298.48   4
   3   4  -3 5593.79 551.369   4
  -3  -4   2 116325. 1037.02   3
   3   4  -2 118888. 1272.37   5
  -3  -4   1 8883.11 705.262   6
   3   4  -1 9887.24 707.742   4
  -3  -4   0 7331.85 652.894   6
   3   4   0 7751.45 650.254   4
  -3  -4  -1 4304.97 497.648   6
   3   4   1 4481.66 530.917   4
  -3  -4  -2 137363. 2816.88   6
   3   4   2 139290. 2924.10   4
  -3  -4  -3 5262.18 600.003   6
   3   4   3 5949.20 649.037   4
  -3  -4  -4 6208.36 678.917   6
   3   4   4 5593.80 668.576   4
  -3  -4  -5 1115.14 334.393   6
  -3  -4  -6 1218.80 366.641   6
  -3  -4  -7 3468.92 579.636   6
  -3  -4  -8 124.710 250.381   6
  -3  -4  -9 96.6309 273.153   6
  -3  -4  -9 235.598 384.677   3
  -3  -4 -10 356.818 434.277   3
  -3  -4 -11 403.151 484.508   3
  -3  -4 -12-133.624 459.469   3
   3   5 -15 904.499 637.107   6
   3   5 -14 798.636 558.624   6
   3   5 -13 1527.27 568.356   6
   3   5 -13 2198.45 614.110   2
   3   5 -13 1325.49 405.110   3
   3   5 -12 435.715 381.744   6
   3   5 -12 595.122 379.146   2
   3   5 -12 116.349 280.258   3
   3   5 -11 1439.24 598.188   6
   3   5 -11 29.6250 375.384   3
   3   5 -11 1082.60 547.552   2
   3   5 -10 2788.86 602.226   6
   3   5 -10 2071.12 460.847   3
   3   5  -9 619.860 449.295   6
   3   5  -9 239.167 279.563   3
   3   5  -8 2094.25 326.586   3
   3   5  -8 2632.67 513.101   4
   3   5  -7 14377.0 778.731   3
   3   5  -7 14408.2 1101.77   4
  -3  -5   6 37227.2 834.103   1
  -3  -5   6 37806.8 837.371   5
   3   5  -6 37580.7 1014.00   3
  -3  -5   5 1791.04 196.977   1
   3   5  -5 2274.12 440.362   4
  -3  -5   5 1975.97 173.170   5
   3   5  -4 76838.5 2234.73   4
   3   5  -3 14230.3 941.694   4
   3   5  -2 13175.0 914.417   4
  -3  -5   1 7839.83 310.154   3
   3   5  -1 8885.13 754.510   4
  -3  -5   0 18290.3 1073.15   6
   3   5   0 19171.6 1119.83   4
   3   5   1 3114.56 490.450   4
  -3  -5  -1 2808.05 453.670   6
   3   5   2 275.532 250.850   4
  -3  -5  -2 246.227 218.835   6
  -3  -5  -3 31615.6 1466.34   6
   3   5   3 34176.8 1655.98   4
  -3  -5  -4 42188.0 1763.61   6
   3   5   4 43912.9 1959.40   4
  -3  -5  -5 4406.31 632.244   6
   3   5   5 3465.48 606.754   4
  -3  -5  -6-29.3025 225.450   6
   3   5   6-368.565 458.830   4
  -3  -5  -6-330.698 335.460   3
  -3  -5  -7 2454.11 536.703   6
  -3  -5  -7 2200.04 608.054   3
  -3  -5  -8 346.423 319.744   6
  -3  -5  -8 527.726 494.105   3
  -3  -5  -9 699.160 557.423   3
  -3  -5 -10 61.5717 446.734   3
  -3  -5 -11-0.61408 413.916   3
   3   6 -15-280.206 622.107   6
   3   6 -14 630.953 464.853   6
   3   6 -13-428.778 488.302   6
   3   6 -13 602.187 499.072   2
   3   6 -12 6018.75 1071.09   6
   3   6 -12 6032.22 1079.01   2
   3   6 -11 1115.83 517.081   6
   3   6 -10 3890.15 828.258   6
   3   6  -9 4413.97 650.401   4
   3   6  -9 7026.96 975.619   6
   3   6  -8 9923.31 1031.00   4
   3   6  -7 2488.37 557.856   4
  -3  -6   6 1678.32 238.509   1
  -3  -6   6 1702.79 207.459   5
  -3  -6   5 7632.24 509.318   1
   3   6  -5 7510.61 772.067   4
   3   6  -4 24072.6 1326.07   4
  -3  -6   4 25295.6 1021.16   1
   3   6  -3 40398.0 1715.30   4
   3   6  -2 20719.9 1266.14   4
   3   6  -1 22847.3 1328.14   4
   3   6   0 4535.32 617.418   4
  -3  -6   0 4366.56 314.537   3
   3   6   1 2850.12 497.949   4
  -3  -6  -1 3043.91 457.405   6
  -3  -6  -1 3320.12 360.134   3
   3   6   2 271.622 310.526   4
  -3  -6  -2 202.835 216.334   6
  -3  -6  -2 310.850 167.768   3
  -3  -6  -3 1095.20 341.685   6
   3   6   3 846.713 340.688   4
  -3  -6  -3 705.677 204.745   3
  -3  -6  -4 1500.88 394.075   6
  -3  -6  -4 1027.45 302.068   3
   3   6   4 1566.92 476.316   4
  -3  -6  -5 9857.35 1052.50   3
   3   6   5 10671.0 1114.25   4
  -3  -6  -5 11233.1 986.952   6
  -3  -6  -6-130.284 236.034   6
  -3  -6  -6 399.958 364.455   3
   3   6   6-143.986 324.251   4
  -3  -6  -7 2033.96 637.942   3
   3   6   7 629.632 404.849   4
  -3  -6  -8 792.348 512.696   3
   3   6   8-147.791 461.315   4
  -3  -6  -9 1106.36 567.487   3
   3   6   9-381.775 541.887   4
   3   6  10-1073.75 788.654   4
  -3  -6 -10 306.744 471.508   3
  -3  -6 -11 319.737 494.507   3
   3   7 -14 1381.39 627.323   6
   3   7 -13 398.202 475.368   6
   3   7 -13 816.421 508.169   2
   3   7 -12 1448.64 685.776   6
   3   7 -11 363.955 447.662   6
   3   7 -10 4143.89 891.573   6
   3   7 -10 3562.91 698.778   4
   3   7  -9 13151.1 1247.64   4
   3   7  -9 13577.5 1367.16   6
   3   7  -8 3712.39 669.227   4
   3   7  -7 30116.8 1755.25   4
   3   7  -6 7875.38 909.722   4
  -3  -7   5 8183.61 631.136   1
   3   7  -5 8318.73 875.880   4
   3   7  -4 1701.98 489.231   4
  -3  -7   4 716.735 180.305   1
   3   7  -3 1536.60 485.142   4
   3   7  -2 14574.0 1204.06   4
   3   7  -1 40096.4 1895.61   4
   3   7   0 1083.41 397.694   4
   3   7   1 7535.78 894.770   4
   3   7   2-416.024 371.226   4
  -3  -7  -2 371.715 286.133   6
   3   7   3 1704.42 519.536   4
  -3  -7  -3 840.248 325.095   6
  -3  -7  -3 1516.70 374.721   3
  -3  -7  -4 1814.98 436.208   6
  -3  -7  -4 1880.98 433.488   3
   3   7   4 2335.72 630.328   4
  -3  -7  -5 189.957 221.257   6
  -3  -7  -5 135.876 242.964   3
   3   7   5 28.8441 319.727   4
  -3  -7  -6-0.73212 256.965   3
   3   7   6-132.816 381.197   4
  -3  -7  -7-154.461 341.687   3
   3   7   7 42.8599 411.161   4
  -3  -7  -8 577.584 387.733   3
   3   7   8-8.15938 418.594   4
   3   7   9-190.979 454.603   4
   3   8 -14 154.133 504.373   6
   3   8 -13 3984.76 993.897   6
   3   8 -12 509.451 577.904   6
   3   8 -11 1348.23 582.408   6
   3   8 -10 653.322 530.263   6
   3   8 -10 222.560 414.404   4
   3   8  -9 2587.38 722.862   6
   3   8  -9 1497.01 491.890   4
   3   8  -8 723.295 398.572   4
   3   8  -7 6742.09 934.346   4
   3   8  -6 31955.3 1821.78   4
  -3  -8   5 9352.96 791.654   1
   3   8  -5 10672.0 1040.26   4
  -3  -8   4-255.101 266.796   1
   3   8  -4-46.4372 313.885   4
   3   8  -3 610.382 357.136   4
   3   8  -2 11636.8 1114.52   4
   3   8  -1 638.610 438.538   4
   3   8   0 1019.37 429.772   4
   3   8   1 11379.3 1156.67   4
   3   8   2 2686.94 641.344   4
   3   8   3 286.105 373.554   4
   3   8   4 1416.47 518.112   4
   3   8   5 640.241 482.962   4
   3   8   6 1285.77 586.343   4
   3   8   7 607.220 424.915   4
   3   8   8-17.2793 380.267   4
   3   9 -13 3478.32 1005.26   6
   3   9 -12 4562.75 1072.09   6
   3   9 -11 3106.74 844.969   6
   3   9 -11 3021.48 707.728   4
   3   9 -10 1375.12 634.220   6
   3   9 -10 623.723 472.760   4
   3   9  -9 956.536 470.703   4
   3   9  -9 1376.47 600.901   6
   3   9  -8 4151.02 804.097   4
   3   9  -7 1033.04 453.941   4
   3   9  -6 1678.13 472.241   4
   3   9  -5 1370.09 500.206   4
   3   9  -4 12635.3 1245.71   4
   3   9  -3 575.329 364.256   4
   3   9  -2 184.983 312.542   4
   3   9  -1 2510.16 643.422   4
   3   9   0 4474.93 813.769   4
   3   9   1 42.7405 371.678   4
   3   9   2-648.253 377.170   4
   3   9   3 2161.72 642.857   4
   3   9   4-65.7211 458.909   4
   3   9   5 958.288 399.366   4
   3   9   6 633.161 455.202   4
   3  10 -12 4442.94 1185.79   6
   3  10 -11 1817.20 704.494   6
   3  10 -11 451.189 434.967   4
   3  10 -10 6396.61 1122.71   6
   3  10 -10 6237.74 1066.85   4
   3  10  -9 635.953 595.042   6
   3  10  -9 357.689 438.282   4
   3  10  -8 3336.96 891.537   6
   3  10  -8 2892.18 743.039   4
   3  10  -7 1088.41 543.854   4
   3  10  -6 2938.20 660.709   4
   3  10  -5 283.167 311.230   4
   3  10  -4 5603.21 902.447   4
   3  10  -3 432.586 379.457   4
   3  10  -2 232.837 354.353   4
   3  10  -1 2534.52 681.331   4
   3  10   0 373.776 438.282   4
   3  10   1 632.201 504.802   4
   3  10   2 244.839 424.409   4
   3  10   3 263.018 370.304   4
   3  10   4-109.067 384.131   4
   3  10   5-1442.84 626.636   4
   3  11 -10 5961.73 1082.60   4
   3  11 -10 6040.42 1156.76   6
   3  11  -9 1125.96 657.793   6
   3  11  -9 887.338 552.437   4
   3  11  -8 3588.48 922.885   6
   3  11  -8 2019.44 629.974   4
   3  11  -7 515.941 472.308   4
   3  11  -6-69.6614 381.162   4
   3  11  -5 4131.45 793.232   4
   3  11  -4 75.2091 355.234   4
   3  11  -3 549.931 489.669   4
   3  11  -2 566.490 474.952   4
   3  11  -1 1704.61 671.887   4
   3  11   0 440.749 521.510   4
   3  11   1 1529.66 638.599   4
   3  11   2-96.9657 414.389   4
   3  11   3 377.140 550.337   4
   3  12  -8 1270.43 730.436   6
   3  12  -8 1616.44 634.614   4
   3  12  -7 1744.27 648.713   4
   3  12  -7 2552.85 814.389   6
   3  12  -6 251.164 350.971   4
   3  12  -5 531.774 426.338   4
   3  12  -4 207.361 387.369   4
   3  12  -3 3452.36 817.581   4
   3  12  -2-176.915 415.651   4
   3  12  -1 576.931 481.099   4
   3  12   0 1503.64 763.235   4
   3  13  -6 640.088 571.207   6
   3  13  -5 1722.74 691.182   6
   4 -12   0 1212.44 606.466   1
   4 -12   1 269.883 430.142   1
   4 -12   2 317.964 466.547   5
   4 -12   2 174.092 462.486   1
   4 -12   3-58.7614 354.816   5
   4 -12   4 163.865 332.810   5
   4 -12   5 308.978 370.253   5
   4 -12   6 2226.00 656.511   5
   4 -12   7-600.508 501.947   5
   4 -12   8 75.2525 371.918   5
   4 -11  -3 540.204 536.865   1
   4 -11  -2 49.0492 467.540   1
   4 -11  -1 58.6148 345.870   1
   4 -11   0 538.338 472.057   1
   4 -11   1 697.385 488.948   1
   4 -11   1 33.2248 350.145   5
   4 -11   2 2424.97 651.724   5
   4 -11   3 641.450 400.289   5
   4 -11   4 374.539 421.560   5
   4 -11   5 1213.35 602.053   5
   4 -11   6 614.921 394.944   5
  -4  11  -7-339.550 466.720   6
   4 -11   7-459.690 393.830   5
  -4  11  -8-83.6726 512.630   6
   4 -11   8 719.116 467.434   5
  -4  11  -9 6.38531 572.964   6
   4 -11   9-77.0311 380.063   5
  -4  11 -10 396.321 579.570   6
   4 -11  10-205.307 410.315   5
  -4  10   7 407.437 389.806   4
  -4  10   6 1093.24 579.705   4
  -4  10   5 203.288 381.132   4
   4 -10  -5 324.901 417.221   1
  -4  10   4 1192.11 445.003   4
   4 -10  -4 1343.39 596.471   1
  -4  10   3 1338.38 490.535   4
   4 -10  -3 1044.52 548.503   1
  -4  10   2 266.943 334.532   4
   4 -10  -2 524.282 466.268   1
  -4  10   1 202.332 235.587   4
   4 -10  -1 834.529 505.820   1
   4 -10   0 238.085 361.699   1
  -4  10   0 324.198 350.074   4
   4 -10   0-257.236 396.342   5
   4 -10   1 2026.41 599.810   5
   4 -10   2 1480.17 505.963   5
   4 -10   3 723.378 440.017   5
   4 -10   4 618.251 463.453   5
  -4  10  -5 5595.87 936.579   6
   4 -10   5 5841.51 933.053   5
  -4  10  -6 1309.98 481.035   6
   4 -10   6 1304.52 473.882   5
  -4  10  -7 3169.82 817.322   6
   4 -10   7 4491.44 917.026   5
   4 -10   8 99.2128 436.151   5
  -4  10  -8 28.4013 475.890   6
  -4  10  -9 190.583 428.540   6
  -4  10 -10-334.629 468.057   6
  -4  10 -11 765.788 717.510   6
  -4   9   8-8.75053 342.281   4
  -4   9   7-180.515 347.358   4
   4  -9  -6 134.903 424.248   1
  -4   9   6 81.0854 326.377   4
  -4   9   5 428.443 481.968   4
   4  -9  -5 625.086 453.311   1
  -4   9   4 1405.30 506.549   4
   4  -9  -4 1732.88 654.904   1
  -4   9   3 2432.75 502.128   4
   4  -9  -3 3444.41 772.620   1
   4  -9  -2 552.701 439.189   1
  -4   9   2 815.728 367.294   4
   4  -9  -1 5980.33 935.466   1
  -4   9   1 5952.81 757.044   4
  -4   9   0 3658.02 593.353   4
   4  -9   0 2525.64 617.008   5
  -4   9  -1 3282.87 564.973   4
   4  -9   1 3380.24 675.826   5
  -4   9  -2-43.7561 233.838   4
   4  -9   2-50.4786 311.715   5
   4  -9   3 9338.07 1048.44   5
  -4   9  -3 6879.78 734.873   4
  -4   9  -4 410.552 347.384   6
   4  -9   4 81.5475 281.113   5
  -4   9  -5 2982.02 693.119   6
   4  -9   5 2691.59 613.002   5
  -4   9  -6 1471.57 415.304   6
   4  -9   6 1615.16 543.926   5
  -4   9  -7 8275.42 1261.61   6
  -4   9  -8 4922.76 1046.23   6
  -4   9  -9 1724.88 766.347   6
  -4   9 -10-428.810 545.961   6
  -4   9 -11 434.295 539.095   6
   4  -8  -9 943.005 590.637   3
  -4   8   9-874.065 637.564   4
   4  -8  -8 752.043 588.818   3
  -4   8   8-637.151 505.362   4
   4  -8  -7 1627.10 644.514   3
  -4   8   7 200.810 404.306   4
   4  -8  -6-454.420 462.349   1
  -4   8   6-492.493 442.496   4
   4  -8  -5-117.475 333.682   1
  -4   8   5-286.416 297.703   4
   4  -8  -4 948.902 456.992   1
  -4   8   4 933.838 413.987   4
   4  -8  -3 2377.47 631.156   1
  -4   8   3 2261.31 505.955   4
  -4   8   2 1108.75 357.917   4
   4  -8  -2 1571.97 551.825   1
   4  -8  -1 12122.9 1162.07   5
  -4   8   1 11652.6 981.256   4
  -4   8   0 2538.75 444.885   4
   4  -8   0 2461.88 566.058   5
   4  -8   1 4848.02 722.358   5
  -4   8  -1 5187.94 615.461   4
  -4   8  -2 23083.4 1308.84   6
   4  -8   2 23451.9 1529.39   5
  -4   8  -2 22332.8 1193.86   4
  -4   8  -3 2937.65 399.799   4
  -4   8  -3 3414.64 593.695   6
   4  -8   3 3271.94 629.365   5
  -4   8  -4 2691.95 571.733   6
   4  -8   4 3418.40 664.008   5
  -4   8  -4 2929.09 499.528   4
  -4   8  -5 3804.00 894.265   6
   4  -8   5 4075.16 719.233   5
  -4   8  -5 4455.91 582.504   4
  -4   8  -6 2379.78 607.072   6
  -4   8  -7-122.177 434.664   6
  -4   8  -8 16770.5 1841.72   6
  -4   8  -9 3836.22 1051.68   6
  -4   8 -10 6077.06 1231.19   6
  -4   8 -11 54.0055 440.671   6
  -4   8 -12 282.343 466.134   6
   4  -7 -10 484.880 513.057   3
   4  -7  -9 1491.19 661.984   3
   4  -7  -8 1703.91 670.058   3
   4  -7  -7 675.291 493.400   3
   4  -7  -6 1775.79 657.624   3
   4  -7  -6 155.408 340.208   1
   4  -7  -5 867.779 414.543   1
  -4   7   5 686.430 274.032   4
   4  -7  -4 1384.37 493.148   1
  -4   7   4 952.957 347.489   4
   4  -7  -3 2019.67 546.911   1
  -4   7   3 1396.22 370.627   4
  -4   7   2 708.429 286.539   4
   4  -7  -2 298.074 359.122   1
   4  -7  -1 14905.3 1239.47   5
  -4   7   1 15152.2 1010.58   4
  -4   7   0 313.371 196.203   4
   4  -7   0-194.919 287.552   5
  -4   7  -1 8997.33 723.395   6
   4  -7   1 8759.63 953.844   5
  -4   7  -1 8367.64 692.553   4
  -4   7  -2 51325.7 1885.78   6
   4  -7   2 54897.9 2157.10   5
  -4   7  -2 51388.1 1644.47   4
  -4   7  -3-3.04237 199.973   4
  -4   7  -3 528.693 341.986   6
   4  -7   3 103.653 270.963   5
  -4   7  -4 32791.1 1915.05   6
  -4   7  -4 30980.5 1300.75   4
  -4   7  -5 523.488 377.314   6
  -4   7  -5 10.4747 192.174   4
  -4   7  -6 2907.90 689.549   6
  -4   7  -7 3332.22 784.929   6
  -4   7  -8 6903.01 1150.51   6
  -4   7  -9-53.0275 425.172   6
  -4   7 -10 10117.3 1454.14   6
  -4   7 -11 1347.11 681.412   6
  -4   7 -12 784.213 584.052   6
   4  -6 -11 150.546 413.594   3
   4  -6 -10 1017.10 600.693   3
   4  -6  -9 1521.53 640.150   3
   4  -6  -9-928.233 589.922   2
   4  -6  -8-224.050 482.579   2
   4  -6  -8 1955.84 675.199   3
   4  -6  -7-324.221 471.255   2
   4  -6  -7 1379.42 615.493   3
   4  -6  -6 933.947 460.841   3
   4  -6  -6 45.9353 430.188   2
   4  -6  -6-255.249 398.108   1
   4  -6  -5 766.682 401.486   1
   4  -6  -5 1129.38 542.055   2
   4  -6  -5 1514.03 546.246   3
   4  -6  -4 8233.42 1082.20   2
   4  -6  -4 7910.13 937.914   1
   4  -6  -3 1288.69 405.437   1
   4  -6  -3 1819.02 583.596   2
  -4   6   3 942.305 266.700   4
   4  -6  -2 10825.1 1159.14   2
   4  -6  -2 10268.7 971.999   5
  -4   6   2 10159.5 795.894   4
  -4   6   1 409.637 162.528   4
  -4   6   1 750.360 155.637   6
   4  -6  -1 243.657 252.699   5
  -4   6   0 15439.7 766.161   6
   4  -6   0 16684.9 1185.66   5
  -4   6   0 15626.9 854.612   4
  -4   6  -1 8133.92 659.101   6
   4  -6   1 9129.97 891.691   5
  -4   6  -1 7924.17 591.424   4
   4  -6   2 5664.68 673.390   5
  -4   6  -2 7092.72 694.038   6
  -4   6  -2 5895.86 493.923   4
  -4   6  -3 77.3873 137.588   4
  -4   6  -3 577.842 371.968   6
  -4   6  -4 110851. 3344.87   6
  -4   6  -4 103191. 2123.15   4
  -4   6  -5 13731.3 1308.12   6
  -4   6  -5 13066.9 798.252   4
  -4   6  -6 7037.13 1019.66   6
  -4   6  -7 11916.5 1372.07   6
  -4   6  -8-195.190 548.124   6
  -4   6  -9 11654.3 1473.03   6
  -4   6 -10 3979.70 876.550   6
  -4   6 -11 722.445 512.667   6
  -4   6 -12 273.829 589.711   6
  -4   6 -13 3307.67 974.876   6
   4  -5 -11-130.204 427.069   3
   4  -5 -10 157.879 390.139   2
   4  -5 -10 1693.48 736.589   3
   4  -5  -9-444.363 438.978   2
   4  -5  -9 2072.76 745.620   3
   4  -5  -8 227.724 368.237   2
   4  -5  -8 1309.17 565.292   3
   4  -5  -7-403.954 404.806   2
   4  -5  -7 849.084 479.566   3
   4  -5  -6 1141.12 458.908   2
   4  -5  -6 2273.97 673.957   3
   4  -5  -6 1214.55 422.971   1
   4  -5  -5 48.8752 231.711   1
   4  -5  -5 153.495 400.552   2
   4  -5  -5 126.176 336.863   3
   4  -5  -4 2730.61 636.180   2
   4  -5  -4 2380.81 473.228   1
   4  -5  -4 2871.37 582.562   3
   4  -5  -3 350.836 435.406   2
   4  -5  -3 372.775 297.827   1
   4  -5  -2 22514.6 1552.85   2
   4  -5  -2 23881.6 1328.77   5
  -4   5   2 22297.4 1040.77   4
   4  -5  -1 25323.1 1547.73   2
  -4   5   1 26386.3 834.850   6
   4  -5  -1 26581.1 1377.47   5
  -4   5   1 25776.1 1032.19   4
   4  -5   0 6463.03 771.885   2
  -4   5   0 6096.99 473.465   6
   4  -5   0 6349.25 694.737   5
  -4   5   0 5823.52 445.093   4
  -4   5  -1 998.074 192.126   4
  -4   5  -1 1081.88 234.239   6
   4  -5   1 732.636 272.462   5
   4  -5   1 993.046 372.435   2
  -4   5  -2 3124.62 464.787   6
  -4   5  -2 2706.99 280.308   4
  -4   5  -3 20367.3 1256.03   6
  -4   5  -3 18634.7 751.209   4
  -4   5  -4 18848.0 1347.93   6
  -4   5  -5 17307.0 1404.61   6
  -4   5  -6 40407.7 2259.14   6
  -4   5  -7 33899.9 2205.48   6
  -4   5  -8 3510.39 848.422   6
  -4   5  -9 13275.2 1509.30   6
  -4   5 -10 2916.16 812.724   6
  -4   5 -11 8459.37 1283.43   6
  -4   5 -12-13.6267 445.581   6
  -4   5 -13 294.426 545.772   6
   4  -4 -12-226.036 550.052   3
   4  -4 -11 2473.59 712.412   2
   4  -4 -11 825.592 459.437   3
   4  -4 -10 611.332 434.795   2
   4  -4 -10 889.319 502.743   3
   4  -4  -9 234.558 352.259   2
   4  -4  -9 832.038 506.226   3
   4  -4  -8 1744.11 557.387   2
   4  -4  -8 3331.25 736.175   3
   4  -4  -7 5343.34 862.955   3
   4  -4  -7 4596.57 873.414   2
   4  -4  -6 403.519 352.113   2
   4  -4  -6 241.652 206.627   1
   4  -4  -5 1352.12 439.793   3
   4  -4  -5 463.613 287.070   2
   4  -4  -5 657.501 286.231   1
   4  -4  -4 925.322 330.923   3
   4  -4  -4 1027.40 324.516   1
   4  -4  -4 1788.20 504.718   2
   4  -4  -3 6106.08 801.052   2
  -4   4   2 1914.10 190.069   6
   4  -4  -2 1954.18 255.069   6
   4  -4  -2 1759.91 425.865   2
   4  -4  -2 1873.39 339.960   5
   4  -4  -1 34500.4 1679.73   2
  -4   4   1 35109.3 1025.15   6
   4  -4  -1 38030.2 1503.93   5
  -4   4   1 36821.3 1060.68   4
   4  -4   0 38206.4 1690.03   2
  -4   4   0 37934.1 1184.12   6
   4  -4   0 40388.4 1544.90   5
  -4   4   0 39078.2 925.225   4
   4  -4   1 47044.5 1857.92   2
  -4   4  -1 44810.4 1441.90   6
  -4   4  -1 49044.8 968.921   4
  -4   4  -2 1901.74 569.449   6
  -4   4  -2 3961.55 339.016   4
  -4   4  -3 1478.33 404.170   6
  -4   4  -4 9509.98 946.238   6
  -4   4  -5 33913.8 1919.63   6
  -4   4  -6-137.787 324.797   6
  -4   4  -7 16999.6 1528.74   6
  -4   4  -8 634.829 458.147   6
  -4   4  -9 21455.7 1835.60   6
  -4   4 -10 15650.2 1667.43   6
  -4   4 -11 1155.02 572.666   6
  -4   4 -12 4864.06 1050.05   6
  -4   4 -13 788.309 618.190   6
   4  -3 -13-37.9019 448.513   3
   4  -3 -12-619.906 601.253   3
   4  -3 -11-33.0925 344.299   2
   4  -3 -11 272.646 351.406   3
   4  -3 -10-98.2343 353.890   2
   4  -3 -10-27.9879 411.050   3
   4  -3  -9 9270.56 1229.68   2
   4  -3  -9 9000.16 1135.34   3
   4  -3  -8-39.0251 331.660   3
   4  -3  -8 324.116 478.381   2
   4  -3  -7 6058.75 882.920   3
   4  -3  -7 4730.29 890.949   2
   4  -3  -6 65.4075 273.951   3
   4  -3  -6-190.609 278.435   1
   4  -3  -6 64.4270 293.418   2
   4  -3  -5 30370.8 704.636   6
   4  -3  -5 36379.9 1551.01   1
   4  -3  -5 36711.3 1714.84   3
   4  -3  -5 31325.7 1917.96   2
   4  -3  -4 511.168 117.075   6
   4  -3  -4 385.533 254.595   3
   4  -3  -4-5.88808 341.963   2
   4  -3  -4 103.336 199.381   1
   4  -3  -3 1981.42 217.178   6
   4  -3  -3 1714.23 343.880   5
   4  -3  -3 1294.52 354.330   2
  -4   3   2 2351.99 239.210   6
   4  -3  -2 2539.68 385.259   5
   4  -3  -2 2383.46 454.750   2
  -4   3   1 17513.8 787.813   6
   4  -3  -1 15464.5 1082.84   2
   4  -3   0 20840.4 1179.88   2
  -4   3   0 22328.9 930.349   6
   4  -3   0 20486.0 1028.93   5
  -4   3   0 20348.2 496.764   4
   4  -3   1 161756. 3011.96   2
  -4   3  -1 156580. 2670.80   6
   4  -3   2 12256.3 1163.47   2
  -4   3  -2 17380.7 1093.39   6
   4  -3   3 21006.4 1031.14   2
  -4   3  -3 21288.6 1174.04   6
   4  -3   3 20657.2 567.711   4
  -4   3  -4 51107.0 2047.75   6
  -4   3  -5 9624.31 1011.09   6
  -4   3  -6 1658.89 512.733   6
  -4   3  -7 177.821 336.661   6
  -4   3  -8 2027.98 546.783   6
  -4   3  -9 2802.21 729.690   6
  -4   3 -10 2723.21 710.295   6
  -4   3 -11 875.906 365.934   6
  -4   3 -12 11106.5 1554.40   6
  -4   3 -13 857.854 609.472   6
  -4   3 -14 986.291 589.710   6
   4  -2 -13-93.3613 402.893   3
   4  -2 -12-1024.63 665.541   3
   4  -2 -11-368.542 521.846   3
   4  -2 -11 1013.12 508.323   2
   4  -2 -10 697.524 383.945   3
   4  -2 -10 390.357 380.001   2
   4  -2  -9 3873.18 707.511   3
   4  -2  -9 4350.47 876.725   2
   4  -2  -8 1140.64 441.511   3
   4  -2  -8 1883.26 577.972   2
   4  -2  -7 5553.72 494.112   6
   4  -2  -7 5963.87 774.936   3
   4  -2  -7 5716.84 868.152   2
   4  -2  -6 11174.1 828.964   1
   4  -2  -6 11665.0 993.698   3
   4  -2  -6 10981.1 1163.81   2
   4  -2  -6 11386.4 600.781   6
   4  -2  -5 17011.3 1134.20   3
   4  -2  -5 15990.2 1346.51   2
   4  -2  -5 17322.6 956.936   1
   4  -2  -4 24370.8 1271.17   3
   4  -2  -4 26575.4 1128.32   1
   4  -2  -4 23119.0 1530.98   2
  -4   2   3 17698.8 673.271   6
   4  -2  -3 18047.7 914.558   5
   4  -2  -3 17990.1 1281.90   2
  -4   2   2 20263.2 772.108   6
   4  -2  -2 19841.1 914.812   5
   4  -2  -2 21251.4 1294.40   2
  -4   2   1 1879.90 265.084   6
   4  -2  -1 1793.95 287.307   5
   4  -2  -1 1715.85 397.670   2
  -4   2   1 1833.28 167.482   4
   4  -2   0 20096.9 1096.34   2
  -4   2   0 20273.3 884.466   6
  -4   2  -1 517.965 202.593   6
   4  -2   1 268.522 154.461   2
  -4   2  -2 37711.3 1400.42   6
   4  -2   2 39336.5 1328.53   2
  -4   2  -3 36444.6 1514.27   6
   4  -2   3 33938.4 1169.85   2
   4  -2   3 33173.8 734.517   4
   4  -2   4 24657.3 922.012   2
  -4   2  -4 24415.5 1362.58   6
  -4   2  -5 6562.37 726.896   6
  -4   2  -6 82598.7 2923.43   6
  -4   2  -7 2710.72 420.253   6
  -4   2  -8-1125.34 776.685   6
  -4   2  -9-117.670 394.697   6
  -4   2 -10 491.772 459.317   6
  -4   2 -11 83.7365 474.474   6
  -4   2 -12 1638.32 716.111   6
  -4   2 -13 1396.60 642.263   6
  -4   2 -14 2096.56 820.728   6
   4  -1 -14 1584.47 704.708   3
   4  -1 -13 133.011 403.954   3
   4  -1 -12-1148.64 654.089   3
   4  -1 -12 109.550 281.946   2
   4  -1 -11 23.3349 508.272   3
   4  -1 -11 681.416 397.617   2
   4  -1 -10 945.793 358.745   3
   4  -1 -10 1618.92 539.307   2
   4  -1  -9 1480.51 415.474   3
   4  -1  -9 1585.25 523.369   2
   4  -1  -8 628.989 220.432   6
   4  -1  -8 337.901 296.484   3
   4  -1  -8 761.340 434.500   2
   4  -1  -7 16862.6 1501.75   2
   4  -1  -7 16585.4 1226.14   3
   4  -1  -7 15657.0 863.434   6
   4  -1  -6 37146.0 1746.82   3
   4  -1  -6 44828.8 2270.06   2
   4  -1  -5 1855.27 291.230   1
   4  -1  -5 1807.73 561.024   2
   4  -1  -5 1860.54 385.116   3
   4  -1  -4 21431.5 1473.73   2
   4  -1  -4 22377.4 1174.66   3
   4  -1  -4 22386.0 905.698   1
  -4   1   3 16551.1 722.590   6
   4  -1  -3 16361.1 1184.46   2
   4  -1  -3 16762.3 778.032   5
  -4   1   2 43903.5 1215.33   6
   4  -1  -2 42526.9 1801.02   2
   4  -1  -2 42401.6 1174.55   5
   4  -1  -1 59782.7 1988.07   2
  -4   1   1 58755.4 1469.57   6
   4  -1  -1 55702.9 1343.18   5
  -4   1   1 55467.1 822.959   4
  -4   1   0 50016.0 1457.06   6
   4  -1   0 49060.5 1662.57   2
  -4   1  -1 24034.4 1056.57   6
   4  -1   1 24466.6 1076.95   2
   4  -1   2 49187.4 1401.70   2
  -4   1  -2 47765.2 1596.73   6
   4  -1   2 47390.9 714.949   4
  -4   1  -3 227.633 176.471   6
   4  -1   3 278.851 104.988   2
   4  -1   4 2237.07 298.259   2
  -4   1  -4 6480.63 717.275   6
  -4   1  -5 1348.90 323.595   6
  -4   1  -6 10787.4 1044.12   6
  -4   1  -7 25280.9 1722.66   6
  -4   1  -8 6311.92 865.704   6
  -4   1  -9 1875.94 541.729   6
  -4   1 -10 559.286 356.928   6
  -4   1 -11 187.373 467.104   6
  -4   1 -12 521.687 454.403   6
  -4   1 -13 147.252 453.133   6
  -4   1 -14-6.07343 466.825   6
   4   0 -14 1088.33 629.629   3
   4   0 -13-11.4958 349.477   3
   4   0 -12 748.985 351.905   3
   4   0 -12 1962.70 598.213   2
   4   0 -11-675.606 617.296   3
   4   0 -11-118.176 356.686   2
   4   0 -10 247.112 384.049   2
   4   0 -10 355.117 265.666   6
   4   0  -9-135.578 343.791   2
   4   0  -9 237.662 247.294   6
   4   0  -9-236.730 415.642   3
   4   0  -8 20363.9 1625.50   2
   4   0  -8 20134.1 1392.24   3
   4   0  -8 20130.7 1116.63   6
   4   0  -7 752.359 383.969   2
   4   0  -7 682.998 332.488   3
   4   0  -6 1993.42 634.553   2
   4   0  -6 1684.52 393.600   3
   4   0  -5 6648.49 885.102   2
   4   0  -5 6410.21 627.933   3
   4   0  -5 5782.95 403.821   1
   4   0  -4 287929. 5274.66   2
   4   0  -4 297468. 2713.22   1
   4   0  -4 291490. 3854.72   3
   4   0  -3 1088.67 310.372   2
  -4   0   3 1284.17 268.337   6
   4   0  -3 1387.96 206.150   5
  -4   0   2 8910.59 605.168   6
   4   0  -2 7846.68 747.616   2
   4   0  -2 9010.12 467.106   5
   4   0  -1 2152.15 404.090   2
  -4   0   1 2098.00 312.783   6
  -4   0   1 2341.34 208.062   4
   4   0  -1 2527.08 223.189   4
   4   0   0 36715.4 1485.97   2
  -4   0   0 36274.9 1277.63   6
   4   0   0 35369.8 698.781   4
  -4   0  -1 136282. 2637.97   6
   4   0   1 141150. 2623.33   2
   4   0   1 141568. 1499.11   4
   4   0   2 438.238 105.671   2
  -4   0  -2 771.677 265.996   6
   4   0   2 521.524 121.174   4
   4   0   3 49480.0 1244.69   2
  -4   0  -3 47459.5 1728.78   6
  -4   0  -4 6404.85 717.046   6
   4   0   4 5960.83 370.791   2
  -4   0  -5 12091.9 981.078   6
  -4   0  -6 833.406 348.967   6
  -4   0  -7 1949.74 507.870   6
  -4   0  -8 332.741 273.597   6
  -4   0  -9 3386.67 684.104   6
  -4   0 -10 1364.71 504.118   6
  -4   0 -11 829.291 509.860   6
  -4   0 -12 334.033 436.900   6
  -4   0 -13 91.1292 392.526   6
  -4   0 -14 399.708 533.747   6
   4   1 -15 1320.27 720.803   3
   4   1 -14 513.218 423.810   3
   4   1 -13-400.722 439.719   3
   4   1 -12 702.241 450.355   2
   4   1 -12-165.644 529.523   3
   4   1 -11 12.8592 373.666   2
   4   1 -11 339.134 312.580   6
   4   1 -10 9867.46 974.120   6
   4   1 -10 9548.52 1156.68   2
   4   1 -10 8194.48 1009.48   3
   4   1  -9 3671.95 557.648   6
   4   1  -9 3266.16 719.982   2
   4   1  -9 2389.05 385.254   3
   4   1  -8 482.547 337.138   2
   4   1  -8 758.327 253.237   3
   4   1  -7 1647.28 487.889   2
   4   1  -7 1691.54 392.742   3
   4   1  -6 21996.4 1610.46   2
   4   1  -6 22289.2 1184.01   3
   4   1  -5 25174.5 1659.93   2
   4   1  -5 22599.0 1093.01   3
   4   1  -4 22073.5 539.285   1
   4   1  -4 22351.1 1524.48   2
   4   1  -4 21307.4 976.726   3
  -4  -1   3 140349. 2525.13   6
   4   1  -3 140672. 3627.98   2
   4   1  -3 139947. 2318.26   4
   4   1  -2 226894. 1887.60   5
   4   1  -2 228614. 2637.50   4
  -4  -1   1 71579.0 1863.96   6
   4   1  -1 67584.5 2317.65   2
   4   1  -1 71227.5 1327.08   4
  -4  -1   0 13254.2 813.865   6
   4   1   0 14593.8 1031.50   2
   4   1   0 14381.1 606.041   4
   4   1   1 43782.2 1608.59   2
   4   1   1 41678.5 1041.71   4
  -4  -1  -2 15440.3 938.658   6
   4   1   2 15133.7 872.611   2
   4   1   2 14226.0 668.823   4
  -4  -1  -3 60380.9 1945.28   6
   4   1   3 64644.7 1597.19   2
   4   1   3 58658.9 1511.01   4
   4   1   4 15568.2 636.673   2
  -4  -1  -4 16339.1 1116.79   6
  -4  -1  -5 3463.06 615.770   6
   4   1   5 2555.45 179.739   2
  -4  -1  -6 8787.80 930.698   6
  -4  -1  -7 8206.91 1001.01   6
  -4  -1  -8 1934.19 564.260   6
  -4  -1  -9 60.1328 306.762   6
  -4  -1 -10-213.575 386.927   6
  -4  -1 -11 621.864 443.882   6
  -4  -1 -12-546.760 542.369   6
  -4  -1 -13 588.632 390.067   6
   4   2 -15 1402.19 762.919   3
   4   2 -14 914.755 558.713   3
   4   2 -13 524.172 442.019   2
   4   2 -13 79.0706 348.576   3
   4   2 -12 638.830 376.220   2
   4   2 -12 40.3034 373.763   6
   4   2 -11 512.928 368.479   6
   4   2 -11 912.386 425.770   2
   4   2 -11-327.078 494.745   3
   4   2 -10 1067.76 335.771   6
   4   2 -10 494.384 359.697   2
   4   2 -10 362.450 285.147   3
   4   2  -9 5357.62 873.059   2
   4   2  -9 5920.89 736.157   3
   4   2  -9 7744.97 835.620   6
   4   2  -8 4930.66 652.565   3
   4   2  -8 4371.39 780.806   2
   4   2  -7 17406.5 1445.55   2
   4   2  -7 17433.1 1069.17   3
   4   2  -6 403.581 329.057   3
   4   2  -6 1859.35 604.115   2
   4   2  -5 10640.3 1064.33   2
   4   2  -5 9438.00 671.039   3
  -4  -2   5 9200.21 357.759   5
   4   2  -5 9562.80 728.220   4
   4   2  -4 1039.43 236.555   4
   4   2  -4 1034.98 385.993   2
  -4  -2   3 66754.0 1885.49   6
   4   2  -3 71581.7 2637.59   2
   4   2  -3 68500.9 1692.85   4
  -4  -2   2 20397.9 1026.41   6
   4   2  -2 18752.5 405.972   5
   4   2  -2 21495.7 885.964   4
  -4  -2   1 39362.7 1440.48   6
   4   2  -1 40110.2 1189.10   4
  -4  -2   0 353.658 191.236   6
   4   2   0 207.557 118.356   4
  -4  -2  -1 36333.1 1437.44   6
   4   2   1 38147.6 1209.93   4
  -4  -2  -2 77932.3 2156.48   6
   4   2   2 79487.7 1836.91   4
  -4  -2  -3 17598.6 1076.58   6
   4   2   3 15931.7 875.844   4
   4   2   4 8181.83 587.519   2
  -4  -2  -4 6734.19 720.068   6
  -4  -2  -5 14610.3 1085.92   6
   4   2   5 14548.9 639.799   2
  -4  -2  -6 7601.06 871.011   6
  -4  -2  -7 3114.36 661.178   6
  -4  -2  -8 6134.17 948.069   6
  -4  -2  -9-50.2731 345.532   6
  -4  -2 -10 594.341 392.832   6
  -4  -2 -11-890.741 545.321   6
  -4  -2 -12 364.867 360.060   6
   4   3 -15 878.058 494.545   3
   4   3 -14 493.717 483.591   3
   4   3 -13 3991.49 774.588   2
   4   3 -13 4006.02 833.648   6
   4   3 -13 2626.93 641.131   3
   4   3 -12-461.060 401.273   6
   4   3 -12 193.153 347.695   2
   4   3 -12-867.108 528.529   3
   4   3 -11 2751.85 619.292   6
   4   3 -11 2100.57 610.284   2
   4   3 -11 1697.78 341.181   3
   4   3 -10 2862.03 585.600   6
   4   3 -10 2235.75 597.454   2
   4   3 -10 1461.62 345.556   3
   4   3  -9 9741.28 975.333   6
   4   3  -9 9303.89 1168.51   2
   4   3  -9 7933.47 841.207   3
   4   3  -8 193.452 193.489   3
   4   3  -8 382.583 409.060   2
   4   3  -7 30335.5 1946.98   2
   4   3  -7 28711.4 1297.15   3
   4   3  -6 2203.46 498.555   4
   4   3  -6 2340.49 363.209   3
  -4  -3   6 1986.30 160.820   5
   4   3  -5 2687.20 343.067   3
   4   3  -5 2654.56 403.562   4
   4   3  -4 12604.8 836.330   4
   4   3  -3 13185.4 797.594   4
  -4  -3   2 75347.2 2158.99   6
   4   3  -2 73797.1 1869.21   4
  -4  -3   1 59886.8 1949.14   6
   4   3  -1 52643.2 1555.58   4
  -4  -3   0 6948.75 650.342   6
   4   3   0 7147.08 591.191   4
   4   3   1 678.394 221.660   4
  -4  -3  -1 403.446 189.159   6
  -4  -3  -2 13116.2 918.680   6
   4   3   2 12650.1 839.971   4
  -4  -3  -3 587.662 300.583   6
   4   3   3-173.182 175.595   4
  -4  -3  -4 23044.6 1340.47   6
   4   3   4 23182.3 1260.06   4
  -4  -3  -5 1953.96 426.372   6
  -4  -3  -6 6711.46 831.598   6
  -4  -3  -7-40.8961 337.554   6
  -4  -3  -8 999.717 425.089   6
  -4  -3  -9 826.977 396.464   6
  -4  -3 -10 321.388 336.557   6
  -4  -3 -11 562.217 460.167   6
  -4  -3 -12-845.690 565.096   3
   4   4 -14-112.367 531.625   6
   4   4 -14 483.383 459.121   3
   4   4 -13-278.794 536.390   6
   4   4 -13 473.437 414.370   2
   4   4 -13-472.860 476.621   3
   4   4 -12 7018.47 1039.06   6
   4   4 -12 7397.99 1119.62   2
   4   4 -12 5054.70 765.424   3
   4   4 -11 2872.02 645.899   6
   4   4 -11 1823.38 568.285   2
   4   4 -11 1839.50 425.889   3
   4   4 -10 1748.79 543.559   6
   4   4 -10 914.886 285.755   3
   4   4 -10 1486.76 575.801   2
   4   4  -9 668.210 272.125   3
   4   4  -9 852.355 534.024   2
   4   4  -8 47701.6 1742.77   3
   4   4  -7 3088.80 475.111   4
   4   4  -7 4062.32 467.041   3
   4   4  -6 5491.39 468.539   3
   4   4  -6 5795.47 693.913   4
   4   4  -5 23072.3 1275.61   4
   4   4  -4 23684.6 1207.50   4
   4   4  -3 31353.1 1329.74   4
  -4  -4   2 31646.4 1441.47   6
   4   4  -2 30022.8 1303.28   4
   4   4  -1 1468.93 313.337   4
  -4  -4   1 1055.12 288.245   6
  -4  -4   0 65025.2 2132.07   6
   4   4   0 62237.7 1884.18   4
   4   4   1 2315.66 389.262   4
  -4  -4  -1 2352.04 425.794   6
  -4  -4  -2 11437.7 911.954   6
   4   4   2 11039.2 841.841   4
  -4  -4  -3 535.510 330.895   6
   4   4   3-7.45772 297.342   4
  -4  -4  -4 5691.15 717.179   6
   4   4   4 6387.38 776.521   4
  -4  -4  -5 2336.31 493.365   6
   4   4   5 1504.97 374.581   4
  -4  -4  -6 997.028 383.020   6
   4   4   6 67.6066 361.723   4
  -4  -4  -7 1231.20 481.298   6
  -4  -4  -8 89.5114 254.034   6
  -4  -4  -9 1309.42 484.894   6
  -4  -4 -10-442.482 471.830   6
  -4  -4 -11 436.125 462.713   3
   4   5 -15 539.807 600.205   6
   4   5 -14 1033.24 510.868   6
   4   5 -13 42.8340 431.463   6
   4   5 -13 49.4010 334.218   2
   4   5 -12 1952.48 649.571   6
   4   5 -12 1736.92 612.685   2
   4   5 -11 832.606 434.920   6
   4   5 -11 761.003 521.653   2
   4   5 -10 11757.5 1425.16   2
   4   5 -10 11060.2 987.234   3
   4   5 -10 13614.9 1319.32   6
   4   5  -9 3052.83 473.581   3
   4   5  -8 4829.29 655.429   4
   4   5  -8 6003.70 567.140   3
   4   5  -7 1860.76 413.490   4
   4   5  -7 1931.15 313.144   3
   4   5  -6 63844.9 2287.65   4
   4   5  -5 9926.88 891.045   4
   4   5  -4 1162.91 283.001   4
   4   5  -3-43.3739 226.056   4
   4   5  -2 15185.5 1039.58   4
  -4  -5   1 75949.8 2376.59   6
   4   5  -1 78074.9 2313.14   4
   4   5   0 3415.24 515.922   4
  -4  -5   0 3086.56 508.740   6
   4   5   1 402.839 233.845   4
  -4  -5  -1 358.768 222.743   6
   4   5   2 3579.51 572.750   4
  -4  -5  -2 3870.17 572.703   6
  -4  -5  -3 22653.3 1365.45   6
   4   5   3 21990.4 1411.22   4
  -4  -5  -4 444.929 273.441   6
   4   5   4 328.322 338.595   4
  -4  -5  -5 1325.26 408.018   6
   4   5   5 1012.80 369.549   4
  -4  -5  -6 1079.75 401.036   6
   4   5   6 384.863 298.834   4
  -4  -5  -7 2202.98 629.543   6
   4   5   7 1350.87 472.700   4
  -4  -5  -8 582.071 383.529   6
   4   5   8-603.891 587.352   4
   4   5   9-1099.31 767.067   4
  -4  -5  -9 149.843 397.552   3
   4   5  10-1497.30 743.291   4
  -4  -5 -10 679.311 481.058   3
   4   5  11-1230.25 749.911   4
  -4  -5 -11 902.429 685.634   3
   4   6 -15-1007.25 693.499   6
   4   6 -14 1138.63 622.823   6
   4   6 -13 7.40583 402.060   6
   4   6 -13-205.681 434.577   2
   4   6 -12 6061.43 1036.34   6
   4   6 -12 6576.57 1149.69   2
   4   6 -11 3862.65 811.312   6
   4   6 -11 2759.14 866.537   2
   4   6 -10 6037.20 993.679   6
   4   6  -9-662.217 515.944   4
   4   6  -8 3713.52 662.824   4
   4   6  -7 36772.6 1869.99   4
   4   6  -6 6835.52 827.825   4
   4   6  -5 6524.08 740.130   4
   4   6  -4 17993.2 1199.60   4
   4   6  -3 17932.4 1186.42   4
   4   6  -2 5896.83 700.106   4
   4   6  -1 4503.65 628.278   4
   4   6   0 353.910 250.098   4
  -4  -6   0 794.408 336.843   6
  -4  -6  -1 21181.1 1318.81   6
   4   6   1 22332.2 1373.04   4
   4   6   2 4064.12 657.695   4
  -4  -6  -2 3713.57 596.457   6
   4   6   3 575.167 355.989   4
  -4  -6  -3 297.037 272.036   6
  -4  -6  -4-175.415 269.795   6
   4   6   4 508.628 374.772   4
  -4  -6  -5 3449.34 625.366   6
  -4  -6  -5 3201.60 638.785   3
   4   6   5 4119.21 743.593   4
  -4  -6  -6 2021.86 481.554   6
  -4  -6  -6 2383.49 628.943   3
   4   6   6 1906.31 572.042   4
  -4  -6  -7 506.926 259.213   6
  -4  -6  -7 1070.57 538.681   3
   4   6   7 58.8534 346.660   4
  -4  -6  -8 846.880 543.486   3
   4   6   8-568.745 591.754   4
  -4  -6  -9 609.515 600.121   3
   4   6   9-845.623 634.043   4
  -4  -6 -10 342.764 496.320   3
   4   6  10-1087.69 657.545   4
   4   7 -14 648.365 475.423   6
   4   7 -13 1682.63 702.081   6
   4   7 -13 2735.33 833.014   2
   4   7 -12 213.674 372.336   6
   4   7 -12-234.111 382.609   2
   4   7 -11 6361.68 1069.28   6
   4   7 -10 4380.88 784.663   4
   4   7 -10 7082.45 1089.57   6
   4   7  -9 10101.8 1142.63   4
   4   7  -8 1103.83 515.525   4
   4   7  -7 13958.1 1274.22   4
   4   7  -6 1096.90 453.309   4
   4   7  -5 36706.2 1864.09   4
   4   7  -4 119.044 254.707   4
   4   7  -3 7774.36 865.054   4
   4   7  -2 879.922 449.596   4
   4   7  -1 7599.16 918.886   4
   4   7   0 8302.06 964.883   4
   4   7   1 1254.14 415.431   4
  -4  -7  -1 2125.63 515.315   6
   4   7   2 519.323 396.973   4
  -4  -7  -2-14.4455 214.548   6
   4   7   3 1043.84 367.156   4
  -4  -7  -3 839.457 338.284   6
   4   7   4 2089.66 636.826   4
  -4  -7  -4 3060.15 605.102   6
  -4  -7  -5-191.814 294.752   6
   4   7   5 499.906 548.015   4
   4   7   6 195.828 403.265   4
   4   7   7 533.289 438.407   4
   4   7   8 359.566 380.758   4
   4   7   9 7.91249 432.563   4
   4   8 -14 659.884 656.562   2
   4   8 -13 2490.36 830.527   6
   4   8 -13 3171.31 975.524   2
   4   8 -12 223.289 447.400   6
   4   8 -11 4795.22 1000.89   6
   4   8 -10-83.9441 417.942   4
   4   8 -10 1713.55 717.824   6
   4   8  -9 7728.06 1025.86   4
   4   8  -8-26.6272 323.089   4
   4   8  -7 3158.10 728.606   4
   4   8  -6 16616.7 1417.80   4
   4   8  -5 9027.35 999.053   4
   4   8  -4 11733.8 1131.36   4
   4   8  -3 4962.71 782.251   4
   4   8  -2 3435.11 684.889   4
   4   8  -1 1333.28 504.660   4
   4   8   0 4744.27 800.133   4
   4   8   1 109.280 316.644   4
   4   8   2 2842.42 640.440   4
   4   8   3 176.999 310.883   4
  -4  -8  -3-49.4998 270.407   6
   4   8   4 380.892 343.556   4
  -4  -8  -4 615.780 352.600   6
   4   8   5-856.978 543.744   4
   4   8   6 1236.29 612.287   4
   4   8   7 723.251 655.653   4
   4   9 -12 1044.70 587.877   6
   4   9 -11 3567.67 918.420   6
   4   9 -11 2518.96 704.066   4
   4   9 -10 7223.47 1151.93   6
   4   9 -10 4278.42 850.124   4
   4   9  -9 3454.91 772.025   4
   4   9  -8 734.155 489.171   4
   4   9  -7 893.831 482.524   4
   4   9  -6 5120.44 828.760   4
   4   9  -5 557.274 356.197   4
   4   9  -4 11171.1 1199.36   4
   4   9  -3 668.726 505.792   4
   4   9  -2 7780.83 1047.58   4
   4   9  -1 1192.76 555.428   4
   4   9   0 805.662 420.315   4
   4   9   1 48.8725 388.566   4
   4   9   2 1482.74 563.033   4
   4   9   3 1018.39 479.470   4
   4   9   4 643.604 457.836   4
   4   9   5-518.320 457.286   4
   4   9   6-637.315 543.538   4
   4  10 -11 991.605 619.930   6
   4  10 -11-55.2721 527.315   4
   4  10 -10 3862.72 954.012   6
   4  10 -10 2687.49 745.337   4
   4  10  -9-117.455 396.984   4
   4  10  -8 10722.2 1354.03   4
   4  10  -7 698.715 520.449   4
   4  10  -6 36.7917 349.074   4
   4  10  -5 141.652 315.552   4
   4  10  -4 5676.13 956.032   4
   4  10  -3 2793.84 772.231   4
   4  10  -2 895.117 449.363   4
   4  10  -1 627.922 533.331   4
   4  10   0 1008.51 527.761   4
   4  10   1 1639.89 589.325   4
   4  10   2 544.439 535.875   4
   4  10   3-140.266 420.866   4
   4  10   4-87.4352 419.576   4
   4  11  -9 4247.30 1010.75   6
   4  11  -9 3366.48 839.457   4
   4  11  -8 1626.30 671.634   4
   4  11  -7 691.305 545.949   4
   4  11  -6 2161.41 702.936   4
   4  11  -5 2316.05 673.405   4
   4  11  -4-21.2390 429.217   4
   4  11  -3 2026.10 671.823   4
   4  11  -2 805.492 488.690   4
   4  11  -1 1522.34 699.609   4
   4  11   0 765.766 628.674   4
   4  11   1 809.396 588.038   4
   4  11   2 661.040 582.750   4
   4  12  -6 57.3136 419.202   4
   4  12  -5 141.395 436.966   4
   4  12  -4 104.891 416.358   4
   4  12  -3 1453.05 619.424   4
   4  12  -2 1522.95 702.625   4
   5 -12   3 347.338 414.038   5
   5 -11  -2-162.600 350.058   1
   5 -11  -1 416.426 472.652   1
   5 -11   0 167.330 399.403   1
   5 -11   1 609.930 450.679   5
   5 -11   2 1133.35 563.473   5
   5 -11   3-69.3030 379.163   5
   5 -11   4 1787.34 610.885   5
   5 -11   5-5.60603 337.595   5
   5 -11   6-153.067 454.531   5
   5 -11   7 3650.39 879.099   5
  -5  11  -8-275.098 407.951   6
   5 -11   8-557.494 466.001   5
  -5  11  -9 903.359 636.381   6
   5 -10  -5-93.3832 405.716   1
   5 -10  -4-296.858 431.467   1
   5 -10  -3-200.550 382.430   1
   5 -10  -2 2456.46 720.058   1
   5 -10  -1-33.8002 328.184   1
   5 -10   0 400.636 450.760   5
   5 -10   1 1539.00 586.143   5
   5 -10   2-82.7875 319.978   5
   5 -10   3 4648.34 899.570   5
   5 -10   4 3672.51 788.674   5
   5 -10   5-34.2254 355.570   5
  -5  10  -6 1363.99 625.003   6
   5 -10   6-9.87735 402.720   5
  -5  10  -7 3159.18 839.626   6
   5 -10   7 3570.55 780.632   5
  -5  10  -8-668.386 568.358   6
   5 -10   8-365.210 506.919   5
  -5  10  -9 995.733 563.891   6
  -5  10 -10 581.322 549.053   6
   5  -9  -6-743.147 541.824   1
   5  -9  -5 250.539 383.827   1
   5  -9  -4-434.032 428.168   1
   5  -9  -3 208.634 371.767   1
   5  -9  -2 662.796 376.611   1
   5  -9  -1 623.304 386.863   5
   5  -9   0 1286.11 395.689   5
   5  -9   1 4681.69 834.356   5
   5  -9   2 436.528 405.450   5
   5  -9   3 4691.91 816.080   5
  -5   9  -4 1611.27 584.038   6
   5  -9   4 866.887 484.787   5
  -5   9  -5 9323.95 1182.59   6
   5  -9   5 9253.59 1119.74   5
  -5   9  -6 1018.72 582.242   6
   5  -9   6-243.574 360.311   5
  -5   9  -7 725.646 504.699   6
  -5   9  -8 1453.17 589.241   6
  -5   9  -9 3325.72 862.102   6
  -5   9 -10 692.582 514.514   6
  -5   8   9-804.135 527.888   4
  -5   8   8-1001.01 516.997   4
  -5   8   7 7.38552 314.783   4
   5  -8  -7-608.407 551.583   1
   5  -8  -6 0.46247 417.368   1
  -5   8   6-61.2335 308.630   4
   5  -8  -5 387.429 380.155   1
  -5   8   5 268.566 291.809   4
  -5   8   4 265.912 311.402   4
   5  -8  -4 604.556 432.232   1
   5  -8  -3 195.552 364.832   1
   5  -8  -2 253.001 328.915   1
   5  -8  -1 435.960 327.976   5
   5  -8   0-283.389 395.908   5
   5  -8   1 779.563 348.230   5
   5  -8   2 477.054 413.317   5
  -5   8  -3 7672.88 864.035   6
   5  -8   3 6277.13 815.352   5
  -5   8  -4 15439.5 1345.22   6
   5  -8   4 12133.6 1209.86   5
  -5   8  -5 6307.29 966.466   6
  -5   8  -6 2775.24 781.078   6
  -5   8  -7 1345.94 544.398   6
  -5   8  -8 1554.71 613.970   6
  -5   8  -9 279.452 464.091   6
  -5   8 -10 3339.18 907.072   6
  -5   8 -11 683.135 549.082   6
   5  -7  -9 1370.32 693.545   3
   5  -7  -8 1993.87 765.269   3
   5  -7  -7-501.064 403.591   1
   5  -7  -7-401.203 550.421   2
  -5   7   6 703.629 327.547   4
   5  -7  -6 1016.66 361.008   1
   5  -7  -6 1097.96 547.415   2
   5  -7  -5 904.596 427.841   1
  -5   7   5 154.027 313.167   4
   5  -7  -5 804.264 551.262   2
   5  -7  -4 63.8200 269.410   1
  -5   7   4 492.300 275.884   4
   5  -7  -4 228.476 392.415   2
   5  -7  -3 496.704 388.159   1
  -5   7   3 300.165 310.766   4
   5  -7  -3 437.724 488.834   2
   5  -7  -2 10258.2 1089.98   5
  -5   7   2 9648.33 817.720   4
   5  -7  -1 3734.64 657.886   5
  -5   7   1 3901.72 499.283   4
   5  -7   0 120.625 285.112   5
  -5   7  -1-22.0741 160.642   6
   5  -7   1-372.392 399.664   5
  -5   7  -2 624.627 207.784   6
   5  -7   2 980.606 403.799   5
  -5   7  -3 710.061 362.909   6
   5  -7   3 323.591 335.973   5
  -5   7  -4 5769.58 849.078   6
  -5   7  -5 1452.73 588.701   6
  -5   7  -6 27780.9 2044.02   6
  -5   7  -7 261.575 447.226   6
  -5   7  -8 710.130 412.652   6
  -5   7  -9-227.925 557.125   6
  -5   7 -10 773.247 414.959   6
  -5   7 -11 2523.63 822.704   6
  -5   7 -12 702.678 429.586   6
   5  -6 -10-94.2562 556.639   2
   5  -6 -10 1356.96 754.701   3
   5  -6  -9-334.597 606.395   2
   5  -6  -9 841.004 588.407   3
   5  -6  -8 827.852 573.273   2
   5  -6  -8 1353.20 585.790   3
   5  -6  -7-198.831 522.351   2
   5  -6  -7 997.492 618.722   3
   5  -6  -7-506.539 366.574   1
   5  -6  -6 101.098 395.599   2
   5  -6  -6 265.276 264.103   1
   5  -6  -5 81.5825 298.554   1
   5  -6  -5-448.487 500.392   2
   5  -6  -4 3993.18 716.104   1
   5  -6  -4 4360.38 896.927   2
  -5   6   4 3417.74 510.308   4
   5  -6  -3 693.080 484.216   2
  -5   6   3 248.200 198.894   4
   5  -6  -3 390.017 368.130   1
   5  -6  -2 1127.64 496.277   2
   5  -6  -2 480.828 280.712   5
  -5   6   2 596.971 224.043   4
   5  -6  -1 4397.68 813.146   2
   5  -6  -1 3654.40 616.366   5
  -5   6   1 3633.61 436.157   4
   5  -6   0 31112.1 1838.30   2
  -5   6   0 31125.4 1179.70   6
   5  -6   0 33619.3 1714.94   5
  -5   6   0 31332.7 1114.78   4
  -5   6  -1 133.303 136.496   6
   5  -6   1-125.386 334.905   5
  -5   6  -2 1618.92 318.677   6
   5  -6   2 2130.63 472.728   5
  -5   6  -3 461.900 249.025   6
  -5   6  -4 2316.05 639.546   6
  -5   6  -5 6049.74 937.319   6
  -5   6  -6 4732.96 860.465   6
  -5   6  -7 3845.50 835.796   6
  -5   6  -8 4252.01 812.862   6
  -5   6  -9 3956.21 850.608   6
  -5   6 -10-454.971 550.984   6
  -5   6 -11 515.468 447.990   6
  -5   6 -12-90.6341 461.912   6
   5  -5 -11 391.142 495.892   2
   5  -5 -11 708.435 551.757   3
   5  -5 -10 96.1634 600.976   2
   5  -5 -10 2018.34 790.543   3
   5  -5  -9 56.0699 389.910   2
   5  -5  -9 2206.55 786.441   3
   5  -5  -8-68.0868 411.309   2
   5  -5  -8 914.558 661.064   3
   5  -5  -7 327.051 465.823   2
   5  -5  -7 1353.77 578.222   3
   5  -5  -7 348.057 274.743   1
   5  -5  -6 2772.56 669.925   3
   5  -5  -6 1207.26 489.154   2
   5  -5  -6 1863.18 488.701   1
   5  -5  -5 3790.59 831.600   2
   5  -5  -5 4059.61 658.890   1
   5  -5  -4 2214.69 580.520   2
   5  -5  -4 2048.21 501.979   1
   5  -5  -3 3668.18 769.530   2
   5  -5  -3 2849.56 507.279   5
   5  -5  -2 1827.21 550.639   2
   5  -5  -2 1531.60 378.060   5
  -5   5   2 1712.55 298.096   4
   5  -5  -1 11114.8 1128.23   2
  -5   5   1 13075.6 711.857   6
   5  -5  -1 12545.9 1004.37   5
  -5   5   1 12547.6 672.253   4
  -5   5   0 1934.43 329.130   6
   5  -5   0 2205.79 554.522   2
  -5   5   0 1642.09 210.355   4
   5  -5   0 2280.64 504.259   5
   5  -5   1 13059.1 1114.25   2
  -5   5  -1 13539.5 854.670   6
   5  -5   1 14202.5 1047.29   5
  -5   5  -1 12741.7 507.037   4
  -5   5  -2 6429.43 627.691   6
   5  -5   2 7013.35 810.856   2
  -5   5  -3 8331.00 779.616   6
  -5   5  -4-742.458 417.666   6
  -5   5  -5 16581.2 1395.93   6
  -5   5  -6 1488.61 605.741   6
  -5   5  -7 12069.3 1339.67   6
  -5   5  -8 1358.24 499.379   6
  -5   5  -9 1192.27 487.072   6
  -5   5 -10 367.327 497.009   6
  -5   5 -11 3442.75 953.187   6
  -5   5 -12 1423.88 835.514   6
   5  -4 -12-471.568 548.497   3
   5  -4 -11 890.952 593.253   2
   5  -4 -11 1496.97 643.557   3
   5  -4 -10 3295.69 866.803   2
   5  -4 -10 3599.53 893.277   3
   5  -4  -9 1909.25 708.622   3
   5  -4  -9 273.765 408.218   2
   5  -4  -8 1757.29 697.764   3
   5  -4  -8-120.898 369.035   2
   5  -4  -7 565.458 232.462   1
   5  -4  -7 1322.27 606.078   2
   5  -4  -6 2530.74 541.866   1
   5  -4  -6 3876.50 770.077   3
   5  -4  -6 2942.35 753.844   2
   5  -4  -5 4502.81 633.119   1
   5  -4  -5 3133.09 705.415   2
   5  -4  -4-296.465 299.799   2
   5  -4  -4 357.615 274.419   1
   5  -4  -3 8586.63 795.514   5
  -5   4   3 8198.74 425.216   6
   5  -4  -3 9217.06 1039.73   2
  -5   4   2 37.7053 93.5587   6
   5  -4  -2 111.459 304.739   2
   5  -4  -2-50.0487 229.228   5
   5  -4  -1 22299.7 1449.87   2
   5  -4  -1 23513.2 1251.66   5
  -5   4   1 23847.6 750.282   4
  -5   4   1 23316.5 973.860   6
   5  -4   0 6049.99 749.318   2
  -5   4   0 7556.20 611.761   6
   5  -4   0 6848.86 705.384   5
  -5   4   0 6708.75 323.727   4
   5  -4   1 30665.3 1523.01   2
  -5   4  -1 31003.4 1306.50   6
   5  -4   2 910.971 564.403   2
  -5   4  -2 68.4208 221.126   6
   5  -4   3 14915.0 1000.56   2
  -5   4  -3 14259.5 1039.47   6
  -5   4  -4 907.519 230.607   6
  -5   4  -5 163.153 434.540   6
  -5   4  -6 12962.3 1227.77   6
  -5   4  -7 4539.23 764.116   6
  -5   4  -8 7600.65 1049.34   6
  -5   4  -9 2310.54 582.548   6
  -5   4 -10 206.736 416.204   6
  -5   4 -11 1396.04 696.706   6
  -5   4 -12 2264.56 804.427   6
  -5   4 -13 149.536 531.170   6
   5  -3 -12-98.4902 357.372   2
   5  -3 -12-583.983 567.981   3
   5  -3 -11 1116.63 534.976   3
   5  -3 -11 330.267 460.554   2
   5  -3 -10 1596.72 670.271   3
   5  -3 -10 900.248 531.616   2
   5  -3  -9 5669.55 999.274   3
   5  -3  -9 2883.93 902.093   2
   5  -3  -8 3501.97 748.114   3
   5  -3  -8 3056.93 842.420   2
   5  -3  -7 5309.49 676.011   1
   5  -3  -7 6635.86 952.469   3
   5  -3  -7 5179.68 1013.86   2
   5  -3  -6 7893.71 1191.32   2
   5  -3  -6 6660.38 715.816   1
   5  -3  -6 7402.04 976.499   3
   5  -3  -5 7695.59 748.044   1
   5  -3  -5 7785.17 865.907   3
   5  -3  -5 6532.00 948.371   2
   5  -3  -4-196.465 451.150   2
   5  -3  -4 401.110 216.055   1
  -5   3   3 29176.9 928.772   6
   5  -3  -3 30209.1 1845.59   2
   5  -3  -3 31367.5 1369.23   5
  -5   3   2 4655.17 417.365   6
   5  -3  -2 5460.63 571.052   5
   5  -3  -2 4399.82 639.403   2
  -5   3   1 2801.68 348.297   6
   5  -3  -1 3064.26 441.092   5
   5  -3  -1 2638.75 462.847   2
  -5   3   1 2921.71 210.165   4
  -5   3   1 2677.66 219.265   4
  -5   3   0 20473.3 1013.15   6
   5  -3   0 20994.8 1098.65   5
   5  -3   0 20788.5 1268.41   2
  -5   3  -1 33534.9 1398.53   6
   5  -3   1 35169.4 1569.36   2
   5  -3   2 61701.3 1959.92   2
  -5   3  -2 57325.8 1902.51   6
   5  -3   3 11983.7 863.833   2
  -5   3  -3 11970.4 956.004   6
  -5   3  -4 19017.8 1272.07   6
   5  -3   4 15054.8 967.723   2
  -5   3  -5 1810.80 360.261   6
  -5   3  -6 3809.28 603.725   6
  -5   3  -7 2752.78 577.796   6
  -5   3  -8 6733.97 959.992   6
  -5   3  -9-197.379 520.794   6
  -5   3 -10 2946.53 788.266   6
  -5   3 -11 2162.17 752.542   6
  -5   3 -12 2292.61 867.302   6
  -5   3 -13-31.2694 509.062   6
   5  -2 -13-1345.44 687.864   3
   5  -2 -12-795.131 594.624   3
   5  -2 -12-132.772 424.765   2
   5  -2 -11-106.780 327.708   3
   5  -2 -11 951.872 559.731   2
   5  -2 -10 1236.45 638.046   3
   5  -2 -10 202.508 464.357   2
   5  -2  -9 4820.46 909.829   3
   5  -2  -9 4606.47 1001.84   2
   5  -2  -8 5182.31 825.373   3
   5  -2  -8 3381.36 776.616   2
   5  -2  -7 2094.04 602.709   3
   5  -2  -7 170.778 375.267   2
   5  -2  -6 2135.03 505.583   3
   5  -2  -6 1532.10 518.562   2
   5  -2  -6 1692.25 331.492   1
   5  -2  -5 12059.4 820.181   1
   5  -2  -5 10591.8 1151.79   2
   5  -2  -5 11910.6 992.816   3
   5  -2  -4 42329.7 2256.20   2
  -5   2   3 187.813 128.515   6
   5  -2  -3 247.608 206.863   5
   5  -2  -3 16.5442 228.988   2
  -5   2   2 7237.32 550.328   6
   5  -2  -2 7455.32 849.585   2
   5  -2  -2 7027.40 593.948   5
  -5   2   1 18105.5 906.962   6
   5  -2  -1 18088.2 1242.89   2
   5  -2  -1 16731.3 888.919   5
  -5   2   0 59539.8 1747.24   6
   5  -2   0 56323.3 2039.01   2
  -5   2  -1 13504.0 966.436   6
   5  -2   1 10759.8 897.687   2
  -5   2  -2 55575.8 1883.59   6
   5  -2   2 54506.8 1766.28   2
  -5   2  -3 2063.46 456.579   6
   5  -2   3 1838.92 318.761   2
   5  -2   4 65317.3 1726.40   2
  -5   2  -4 68059.6 2354.93   6
  -5   2  -5 843.233 308.061   6
  -5   2  -6 2518.20 555.232   6
  -5   2  -7 3417.54 640.796   6
  -5   2  -8 4234.58 752.208   6
  -5   2  -9 1776.70 546.478   6
  -5   2 -10 389.116 383.873   6
  -5   2 -11 969.952 560.986   6
  -5   2 -12 275.738 548.098   6
  -5   2 -13 2288.20 879.178   6
   5  -1 -13-723.852 683.462   3
   5  -1 -12 74.4600 467.289   3
   5  -1 -12-216.216 380.294   2
   5  -1 -11 433.898 401.978   3
   5  -1 -11 114.326 349.451   2
   5  -1 -10 4073.98 865.200   3
   5  -1 -10 2291.39 719.659   2
   5  -1  -9 415.377 413.851   3
   5  -1  -9 342.857 464.608   2
   5  -1  -8 4688.38 791.355   3
   5  -1  -8 3555.94 796.781   2
   5  -1  -8 4460.05 522.211   6
   5  -1  -7 4513.09 886.945   2
   5  -1  -7 4505.57 739.986   3
   5  -1  -6 15606.1 1503.14   2
   5  -1  -6 16574.3 891.001   1
   5  -1  -6 15749.7 1183.32   3
   5  -1  -5 2142.53 526.890   2
   5  -1  -5 2214.69 456.560   3
   5  -1  -5 2323.23 319.246   1
   5  -1  -4 20942.5 1576.04   2
   5  -1  -3-16.5535 334.688   2
  -5   1   3 129.926 115.099   6
   5  -1  -3 47.5361 153.906   5
  -5   1   2 70108.0 1796.44   6
   5  -1  -2 67392.3 2516.83   2
   5  -1  -2 68045.8 1633.43   5
  -5   1   1 15369.0 886.275   6
   5  -1  -1 15385.2 1137.71   2
  -5   1   1 13600.4 400.890   4
   5  -1   0 1773.67 356.668   2
  -5   1   0 1678.54 321.641   6
  -5   1  -1 6645.17 647.889   6
   5  -1   1 6599.17 647.838   2
  -5   1  -2 33409.2 1474.06   6
   5  -1   2 33536.3 1327.65   2
   5  -1   3 66651.8 1748.52   2
   5  -1   3 64065.7 1082.71   4
  -5   1  -4 24165.9 1421.60   6
   5  -1   4 23152.4 941.029   2
   5  -1   5 7936.04 468.588   2
  -5   1  -5 7625.10 874.105   6
  -5   1  -6 12545.4 1161.19   6
  -5   1  -7 8006.13 1023.69   6
  -5   1  -8 533.461 383.992   6
  -5   1  -9 6204.03 983.166   6
  -5   1 -10 49.0809 389.628   6
  -5   1 -11 746.755 564.980   6
  -5   1 -12-105.523 380.284   6
  -5   1 -13 257.734 518.835   6
   5   0 -14-623.690 531.015   3
   5   0 -13-935.128 721.395   3
   5   0 -13 146.229 346.471   2
   5   0 -12 269.835 341.841   3
   5   0 -12 1121.80 534.282   2
   5   0 -11 171.190 351.501   3
   5   0 -11 430.744 389.426   2
   5   0 -10 2837.99 737.196   2
   5   0 -10 2866.54 708.692   3
   5   0  -9 2865.40 787.050   2
   5   0  -9 2775.66 474.114   6
   5   0  -9 2692.14 656.330   3
   5   0  -8 14514.9 1493.85   2
   5   0  -8 14916.3 1251.13   3
   5   0  -7 437.399 525.321   2
   5   0  -7 1067.31 451.286   3
   5   0  -6 20105.7 1650.80   2
   5   0  -6 20108.7 1279.12   3
   5   0  -5 4570.76 375.479   1
   5   0  -5 5072.41 823.975   2
   5   0  -5 4892.08 610.879   3
   5   0  -4 22565.2 1616.22   2
  -5   0   3 27984.6 1162.59   6
   5   0  -3 26578.8 1645.51   2
   5   0  -3 27655.9 916.411   5
  -5   0   2 33415.8 1284.42   6
   5   0  -2 32283.6 1733.19   2
   5   0  -2 32245.6 1000.02   5
  -5   0   1 31599.2 1301.46   6
   5   0  -1 30498.8 1588.73   2
  -5   0   1 30126.2 760.536   4
   5   0  -1 30910.8 855.298   4
  -5   0   0 25457.2 1217.64   6
   5   0   0 25278.1 656.359   4
  -5   0  -1 29245.1 1327.87   6
   5   0   1 29746.8 1349.50   2
   5   0   1 28642.0 711.256   4
  -5   0  -2 6161.68 638.233   6
   5   0   2 5997.02 569.210   2
   5   0   2 5900.28 359.679   4
  -5   0  -3 25991.9 1384.31   6
   5   0   3 24756.2 1050.94   2
   5   0   3 23447.2 828.012   4
  -5   0  -4 724.639 398.970   6
   5   0   4 123.078 120.094   2
   5   0   5 34481.3 876.227   2
  -5   0  -5 39149.5 1949.96   6
  -5   0  -6 496.537 411.445   6
  -5   0  -7 4919.06 853.277   6
  -5   0  -8 1300.78 556.471   6
  -5   0  -9 3091.27 738.741   6
  -5   0 -10 1284.65 565.859   6
  -5   0 -11-130.863 459.814   6
  -5   0 -12-146.102 455.019   6
  -5   0 -13-476.974 505.074   6
   5   1 -14 526.751 452.697   3
   5   1 -13-867.182 605.013   3
   5   1 -13-100.147 327.144   2
   5   1 -12 2645.14 730.160   2
   5   1 -12 1861.77 555.727   3
   5   1 -11 823.942 451.944   2
   5   1 -11 223.276 335.230   3
   5   1 -10 1382.60 553.406   2
   5   1 -10 1224.53 397.449   6
   5   1 -10 1680.76 551.417   3
   5   1  -9 4166.59 823.140   2
   5   1  -9 4524.39 806.392   3
   5   1  -9 4979.66 674.368   6
   5   1  -8 2771.61 685.864   2
   5   1  -8 3557.66 609.719   3
   5   1  -7 31092.4 2045.70   2
   5   1  -7 30066.5 1554.55   3
   5   1  -6 479.243 347.538   2
   5   1  -6 775.380 284.847   3
   5   1  -5 16847.9 530.069   1
   5   1  -5 17563.9 1479.09   2
   5   1  -4 13657.3 1318.49   2
  -5  -1   3 73711.1 1997.52   6
   5   1  -3 69957.2 2826.35   2
   5   1  -3 74003.2 1242.60   5
   5   1  -3 75170.1 1789.00   4
   5   1  -2 1234.79 226.640   4
  -5  -1   2 1055.35 296.317   6
   5   1  -2 1041.70 391.097   2
   5   1  -2 1003.87 157.929   5
  -5  -1   1 79861.7 2199.40   6
   5   1  -1 80714.4 2754.94   2
   5   1  -1 78743.8 1527.70   4
  -5  -1   0 7066.77 656.752   6
   5   1   0 7759.76 831.830   2
   5   1   0 6692.55 437.729   4
   5   1   1 48156.4 1879.69   2
  -5  -1  -1 43680.4 1664.39   6
   5   1   1 44205.6 1160.32   4
  -5  -1  -2 6238.82 683.182   6
   5   1   2 7478.03 684.337   2
   5   1   2 6075.17 462.650   4
   5   1   3 14500.2 848.123   2
  -5  -1  -3 13966.2 1067.30   6
   5   1   3 13370.9 743.650   4
  -5  -1  -4 21026.0 1347.11   6
   5   1   4 21894.4 902.083   2
   5   1   4 21640.1 1027.80   4
  -5  -1  -5 15116.7 1216.12   6
  -5  -1  -6 2578.96 685.977   6
  -5  -1  -7 2418.54 688.611   6
  -5  -1  -8 3581.10 783.491   6
  -5  -1  -9 57.5897 362.568   6
  -5  -1 -10 502.686 338.645   6
  -5  -1 -11-159.519 474.951   6
  -5  -1 -12-398.633 558.030   6
  -5  -1 -13 265.314 523.203   6
   5   2 -15 705.391 507.425   3
   5   2 -14 184.737 357.556   3
   5   2 -13 1547.84 568.735   2
   5   2 -13 184.326 369.214   3
   5   2 -12 997.230 508.349   2
   5   2 -12 726.878 421.919   6
   5   2 -12-149.192 324.148   3
   5   2 -11 1582.29 495.964   6
   5   2 -11 893.941 458.809   2
   5   2 -11 894.845 495.116   3
   5   2 -10 4173.20 695.709   6
   5   2 -10 2307.29 592.955   2
   5   2 -10 3408.38 699.066   3
   5   2  -9 11401.7 1303.65   2
   5   2  -9 11814.1 1102.79   3
   5   2  -8 455.447 343.257   2
   5   2  -8 809.957 348.768   3
   5   2  -7 17150.1 1561.02   2
   5   2  -7 15942.1 1075.46   3
   5   2  -6 661.848 269.871   3
   5   2  -6 900.228 453.013   2
   5   2  -5 40240.7 2266.24   2
   5   2  -4 37283.6 2155.37   2
   5   2  -4 36856.2 1392.63   4
  -5  -2   3 6620.80 665.289   6
   5   2  -3 5704.73 827.967   2
   5   2  -3 7108.27 580.563   4
   5   2  -2 5789.67 1213.30   2
  -5  -2   2 6286.29 626.103   6
   5   2  -2 8890.25 697.727   4
  -5  -2   1 103258. 2602.40   6
   5   2  -1 96566.3 3290.19   2
   5   2  -1 102254. 2066.52   4
  -5  -2   0 78856.9 2342.09   6
   5   2   0 72897.3 2834.38   2
   5   2   0 73702.2 1734.45   4
  -5  -2  -1 25106.0 1341.65   6
   5   2   1 27429.5 1489.80   2
   5   2   1 26498.6 1049.02   4
   5   2   2 1236.64 253.914   4
  -5  -2  -2 1449.64 408.020   6
   5   2   2 1570.45 349.401   2
   5   2   3 3660.98 487.750   2
  -5  -2  -3 2863.97 490.847   6
   5   2   3 2917.58 403.182   4
  -5  -2  -4 32675.3 1691.56   6
   5   2   4 33892.7 1287.85   2
   5   2   4 29219.3 1312.41   4
  -5  -2  -5-124.029 331.800   6
   5   2   5 135.376 210.589   4
  -5  -2  -6 17608.2 1372.33   6
  -5  -2  -7 1305.79 402.509   6
  -5  -2  -8 698.020 438.871   6
  -5  -2  -9-1308.61 658.475   6
  -5  -2 -10 249.638 351.150   6
  -5  -2 -11 192.190 384.283   6
  -5  -2 -12 573.961 390.680   6
   5   3 -14 103.001 415.390   3
   5   3 -13 1940.80 691.772   6
   5   3 -13 1168.68 559.471   2
   5   3 -13 1037.57 415.233   3
   5   3 -12 519.773 425.397   6
   5   3 -12-48.9508 363.640   2
   5   3 -12-253.681 316.069   3
   5   3 -11 7989.27 1156.64   2
   5   3 -11 7847.70 981.878   3
   5   3 -11 8360.40 1054.79   6
   5   3 -10 169.912 386.263   2
   5   3 -10 746.009 376.170   3
   5   3 -10 956.996 462.262   6
   5   3  -9 1056.96 481.458   2
   5   3  -9 2457.81 547.162   3
   5   3  -8 968.823 350.287   3
   5   3  -8 196.477 337.117   2
   5   3  -7 30179.8 2058.03   2
   5   3  -7 25884.0 1262.02   3
   5   3  -6 34217.3 2223.90   2
   5   3  -6 29642.9 1515.46   4
   5   3  -5 20409.4 1658.06   2
   5   3  -5 17335.1 1074.23   4
   5   3  -4 4702.33 540.289   4
   5   3  -4 5121.43 917.378   2
   5   3  -3 16386.8 519.931   1
  -5  -3   3 19015.6 1171.39   6
   5   3  -3 18900.4 1018.42   4
  -5  -3   2 55707.2 1993.04   6
   5   3  -2 55618.2 1690.56   4
  -5  -3   1 12045.1 964.075   6
   5   3  -1 11265.5 796.872   4
  -5  -3   0 31151.0 1529.77   6
   5   3   0 31176.0 1285.91   4
  -5  -3  -1 18288.3 1167.65   6
   5   3   1 17255.4 951.248   4
  -5  -3  -2 54871.4 2056.48   6
   5   3   2 56096.9 1780.06   4
  -5  -3  -3 2815.34 514.287   6
   5   3   3 2573.70 419.114   4
  -5  -3  -4 2507.53 500.754   6
   5   3   4 3059.03 461.625   2
   5   3   4 2655.99 450.716   4
  -5  -3  -5 806.430 364.644   6
   5   3   5 586.325 268.482   4
  -5  -3  -6 5995.59 836.957   6
   5   3   6 5150.18 703.858   4
  -5  -3  -7 4480.22 812.658   6
  -5  -3  -8 1049.05 481.157   6
  -5  -3  -9 582.487 417.216   6
  -5  -3 -10-452.254 495.800   6
  -5  -3 -11 1192.90 617.857   6
   5   4 -14-348.089 545.844   6
   5   4 -14-325.827 373.192   2
   5   4 -13 1429.69 576.857   6
   5   4 -13 1122.05 575.875   2
   5   4 -12 5668.68 880.466   3
   5   4 -12 5732.59 1022.49   2
   5   4 -12 6182.97 1019.94   6
   5   4 -11 1591.58 564.074   6
   5   4 -11 399.198 402.164   2
   5   4 -11 1180.20 459.380   3
   5   4 -10 5119.30 743.968   3
   5   4 -10 5150.60 983.487   2
   5   4  -9 6669.22 743.396   3
   5   4  -9 7261.11 1134.04   2
   5   4  -8 9984.15 1316.01   2
   5   4  -8 9182.62 795.582   3
   5   4  -7-177.996 328.928   4
   5   4  -7 1495.61 722.827   2
   5   4  -6 12889.1 1027.16   4
   5   4  -5 2975.11 491.066   4
   5   4  -4 80054.6 2333.01   4
   5   4  -3-154.760 209.819   4
  -5  -4   2 14126.3 1065.17   6
   5   4  -2 14835.0 969.869   4
  -5  -4   1 2089.10 482.465   6
   5   4  -1 2464.45 454.691   4
   5   4   0 47695.2 1735.98   4
  -5  -4   0 48123.7 1995.39   6
  -5  -4  -1 10825.0 946.686   6
   5   4   1 10521.3 852.019   4
  -5  -4  -2 5776.33 714.587   6
   5   4   2 6011.67 674.444   4
   5   4   3 723.376 390.191   4
  -5  -4  -3 1321.94 563.552   6
  -5  -4  -4 7461.71 845.951   6
   5   4   4 7378.58 810.946   4
  -5  -4  -5 12781.7 1161.06   6
   5   4   5 12673.7 1098.39   4
  -5  -4  -6 175.622 291.680   6
   5   4   6-190.081 285.589   4
  -5  -4  -7 1482.14 481.153   6
   5   4   7 318.016 315.211   4
  -5  -4  -8 404.670 376.598   6
   5   4   8-454.644 483.388   4
  -5  -4  -9 792.872 408.793   6
   5   4   9-327.597 468.568   4
  -5  -4 -10 257.045 360.582   6
   5   4  10-875.148 696.632   4
   5   4  11-954.055 779.347   4
   5   5 -15 117.465 421.858   6
   5   5 -14 251.222 409.785   6
   5   5 -14 73.5223 387.913   2
   5   5 -13 1062.15 587.181   6
   5   5 -13 22.2153 411.750   2
   5   5 -12 2878.70 715.039   6
   5   5 -12 1297.95 512.765   2
   5   5 -11 1122.71 603.430   6
   5   5 -11 50.2956 369.661   2
   5   5 -10 11645.5 1466.41   2
   5   5  -9 2395.77 837.084   2
   5   5  -8 11067.9 1068.57   4
   5   5  -7 1326.75 415.023   4
   5   5  -6 13699.1 1122.61   4
   5   5  -5 7113.61 799.184   4
   5   5  -4 8922.15 815.194   4
   5   5  -3 8870.98 800.085   4
  -5  -5   2 23244.3 1410.96   6
   5   5  -2 21847.7 1278.73   4
  -5  -5   1 10428.8 944.366   6
   5   5  -1 10926.3 920.770   4
   5   5   0 49.1555 196.967   4
  -5  -5   0 238.343 284.946   6
  -5  -5  -1 42629.3 2016.02   6
   5   5   1 42658.2 1827.60   4
  -5  -5  -2 16208.9 1208.60   6
   5   5   2 15727.8 1162.65   4
   5   5   3 2466.45 487.828   4
  -5  -5  -3 2750.92 549.970   6
   5   5   4 75.0375 235.635   4
  -5  -5  -4-501.932 394.010   6
  -5  -5  -5 1669.43 477.178   6
   5   5   5 1701.29 514.685   4
  -5  -5  -6 555.219 382.438   6
   5   5   6 32.1262 285.951   4
  -5  -5  -7 3279.99 685.905   6
   5   5   7 2593.24 655.352   4
  -5  -5  -8 147.089 312.052   6
   5   5   8-88.3159 427.192   4
  -5  -5  -9 251.640 356.293   6
   5   5   9-592.014 510.491   4
   5   5  10-128.705 581.055   4
  -5  -5 -10 629.960 387.403   3
   5   6 -14 2045.67 756.181   6
   5   6 -14 3072.23 874.019   2
   5   6 -13 1146.36 612.658   6
   5   6 -13 570.778 490.988   2
   5   6 -12 1257.96 626.015   6
   5   6 -12 1357.14 552.515   2
   5   6 -11 2472.66 755.769   6
   5   6 -11 2213.41 766.680   2
   5   6 -10 7770.14 1278.30   2
   5   6  -9 2942.04 618.592   4
   5   6  -8 4774.98 736.686   4
   5   6  -7 6442.47 848.446   4
   5   6  -6 1547.02 464.935   4
   5   6  -5 25734.0 1529.69   4
   5   6  -4 648.087 327.896   4
   5   6  -3 7628.99 849.506   4
   5   6  -2 2948.62 548.336   4
  -5  -6   1 8725.38 922.064   6
   5   6  -1 9863.72 950.532   4
  -5  -6   0 66.1708 234.470   6
   5   6   0-27.2585 310.786   4
   5   6   1 2519.75 547.797   4
  -5  -6  -1 2077.59 481.876   6
  -5  -6  -2 7950.11 896.395   6
   5   6   2 7950.56 891.183   4
  -5  -6  -3 14267.6 1274.70   6
   5   6   3 15811.3 1302.90   4
   5   6   4-466.467 381.376   4
  -5  -6  -4-316.390 327.535   6
   5   6   5 533.581 468.885   4
  -5  -6  -5 365.641 323.431   6
  -5  -6  -6 166.219 332.507   6
   5   6   6 1244.15 526.782   4
  -5  -6  -7 882.144 411.483   6
   5   6   7 1519.97 624.337   4
   5   6   8-561.322 493.145   4
   5   6   9-19.9296 412.654   4
   5   7 -14 109.002 429.514   2
   5   7 -13 1006.29 556.789   6
   5   7 -13 112.397 426.746   2
   5   7 -12 2104.22 693.436   6
   5   7 -12 2555.51 866.322   2
   5   7 -11 10437.2 1532.39   2
   5   7 -11 8901.85 1282.13   6
   5   7 -10 255.052 536.502   4
   5   7  -9 9942.35 1164.14   4
   5   7  -8 3478.94 700.877   4
   5   7  -7 13563.9 1283.46   4
   5   7  -6 903.088 468.893   4
   5   7  -5 3941.23 667.342   4
   5   7  -4 2179.89 536.848   4
   5   7  -3 17155.7 1318.67   4
   5   7  -2 4322.90 714.268   4
   5   7  -1 1143.09 374.577   4
   5   7   0 88.4883 271.888   4
  -5  -7   0 441.984 306.606   6
   5   7   1 2992.19 589.454   4
  -5  -7  -1 1623.83 462.569   6
   5   7   2 3517.17 671.600   4
  -5  -7  -2 4018.12 705.911   6
   5   7   3 227.935 350.579   4
  -5  -7  -3 165.494 273.673   6
   5   7   4 431.065 380.389   4
  -5  -7  -4-25.3226 239.787   6
   5   7   5-472.669 466.538   4
  -5  -7  -5 22.8568 268.252   6
   5   7   6 1216.21 616.657   4
  -5  -7  -6 818.806 448.406   6
   5   7   7 381.036 389.927   4
   5   7   8 579.123 634.104   4
   5   8 -13 2034.98 781.461   6
   5   8 -13 1852.33 836.161   2
   5   8 -12 546.366 583.183   6
   5   8 -12 1364.73 759.694   2
   5   8 -11 2248.39 772.938   6
   5   8 -10-159.109 479.534   4
   5   8  -9 5963.17 956.890   4
   5   8  -8 20169.4 1639.85   4
   5   8  -7 6628.24 1011.36   4
   5   8  -6 441.390 430.340   4
   5   8  -5 3409.24 655.427   4
   5   8  -4 15286.2 1338.59   4
   5   8  -3 401.292 347.246   4
   5   8  -2 2394.27 594.704   4
   5   8  -1 2114.54 572.528   4
   5   8   0 2686.30 640.272   4
   5   8   1 1287.83 517.838   4
   5   8   2 224.937 331.370   4
  -5  -8  -2 707.997 402.527   6
   5   8   3 899.772 486.084   4
  -5  -8  -3 672.632 408.906   6
   5   8   4 1575.53 533.122   4
  -5  -8  -4 1962.37 539.700   6
   5   8   5-581.664 493.785   4
   5   8   6-96.9851 394.406   4
   5   8   7-1054.94 595.233   4
   5   9 -11 2834.52 876.988   6
   5   9 -11 306.233 468.201   4
   5   9 -10 2562.07 722.560   4
   5   9  -9 506.967 388.023   4
   5   9  -8 1224.13 582.002   4
   5   9  -7 1212.70 608.363   4
   5   9  -6 16715.4 1541.62   4
   5   9  -5 251.215 433.096   4
   5   9  -4-228.167 423.371   4
   5   9  -3 2988.04 723.877   4
   5   9  -2 11426.0 1282.22   4
   5   9  -1 95.3271 375.629   4
   5   9   0 1222.66 573.511   4
   5   9   1 90.9337 323.653   4
   5   9   2 562.139 479.871   4
   5   9   3 1402.55 575.860   4
   5   9   4 622.514 468.216   4
   5   9   5-237.315 367.592   4
   5  10 -10 1220.49 614.856   4
   5  10  -9 1062.41 598.358   4
   5  10  -8 3097.21 774.926   4
   5  10  -7 217.760 452.547   4
   5  10  -6 3067.74 680.614   4
   5  10  -5 406.852 437.316   4
   5  10  -4 2183.94 681.141   4
   5  10  -3 3477.80 788.595   4
   5  10  -2 291.807 404.724   4
   5  10  -1 750.275 489.565   4
   5  10   0 952.091 583.866   4
   5  10   1 1305.41 614.229   4
   5  10   2 535.214 476.033   4
   5  10   3-287.045 451.497   4
   5  11  -8 305.754 432.803   4
   5  11  -7 2230.86 710.453   4
   5  11  -6 60.3244 374.981   4
   5  11  -5 489.627 406.114   4
   5  11  -4 1473.93 586.602   4
   5  11  -3 138.916 388.839   4
   5  11  -2-135.471 387.305   4
   5  11  -1 1854.48 715.700   4
   5  11   0 140.917 463.478   4
   6 -11   0 1193.62 618.004   1
   6 -11   1-185.486 395.500   5
   6 -11   2 717.592 511.678   5
   6 -11   3 725.116 532.253   5
   6 -11   4 649.812 575.113   5
   6 -11   5 506.364 440.854   5
   6 -10  -4 207.345 447.687   1
   6 -10  -3 302.756 460.609   1
   6 -10  -2 669.860 501.363   1
   6 -10  -1 1531.84 667.679   1
   6 -10   0 251.074 439.006   5
   6 -10   1 900.756 495.843   5
   6 -10   2 404.897 459.572   5
   6 -10   3 427.221 404.331   5
   6 -10   4 296.180 392.178   5
   6 -10   5 2300.44 676.883   5
   6 -10   6 1384.26 509.926   5
   6 -10   7 389.065 470.992   5
  -6  10  -8 1800.62 702.837   6
   6 -10   8 62.4456 387.440   5
  -6  10  -9-144.795 554.938   6
   6  -9  -6-357.604 454.925   1
   6  -9  -5 312.901 446.446   1
   6  -9  -4 223.073 428.882   1
   6  -9  -3 644.005 474.532   1
   6  -9  -2-155.246 328.528   1
   6  -9  -1 933.695 440.242   5
   6  -9   0 228.654 323.039   5
   6  -9   1 4568.39 835.667   5
   6  -9   2 231.382 317.667   5
   6  -9   3 961.888 483.177   5
   6  -9   4 2820.86 711.868   5
   6  -9   5 1054.39 520.505   5
  -6   9  -6 733.048 300.233   6
   6  -9   6 1436.08 618.536   5
  -6   9  -7 2031.52 582.897   6
  -6   9  -8 281.709 446.019   6
  -6   9  -9-559.042 710.080   6
  -6   9 -10 965.988 443.486   6
   6  -8  -7 507.544 486.194   1
   6  -8  -6-384.809 431.853   1
   6  -8  -5 955.411 457.409   1
   6  -8  -4 168.784 332.278   1
   6  -8  -3 591.581 440.230   1
   6  -8  -2-326.289 363.819   5
   6  -8  -1 532.250 392.820   5
   6  -8   0 3148.34 704.636   5
   6  -8   1 1804.13 549.878   5
   6  -8   2 2191.80 651.280   5
   6  -8   3 1435.07 519.384   5
  -6   8  -4 5129.49 736.787   6
   6  -8   4 5949.00 879.745   5
  -6   8  -5-353.188 552.579   6
   6  -8   5 501.363 396.069   5
  -6   8  -6 10885.8 1220.17   6
  -6   8  -7-1710.39 776.999   6
  -6   8  -8-303.977 536.085   6
  -6   8  -9-1333.47 742.565   6
  -6   8 -10 771.971 435.797   6
   6  -7  -9-66.7364 566.401   2
   6  -7  -8 544.960 608.881   2
   6  -7  -7-665.078 669.987   2
   6  -7  -7 41.9714 297.109   1
   6  -7  -6-9.29284 404.108   2
   6  -7  -6 225.426 428.756   1
   6  -7  -5 659.488 577.219   2
   6  -7  -5 167.351 281.986   1
   6  -7  -4 1312.27 543.232   1
   6  -7  -4 1342.41 668.502   2
   6  -7  -3 2602.10 798.594   2
   6  -7  -3 1833.56 560.414   1
   6  -7  -2 1300.14 579.263   2
   6  -7  -2 917.448 409.886   5
   6  -7  -1 450.304 336.751   5
   6  -7  -1 379.546 439.494   2
   6  -7   0 3841.39 696.844   5
   6  -7   1 252.657 287.832   5
  -6   7  -2 5240.97 630.746   6
   6  -7   2 5885.89 826.839   5
  -6   7  -3 513.566 264.694   6
   6  -7   3 280.822 338.494   5
  -6   7  -4 4366.32 654.536   6
  -6   7  -5 2051.69 485.122   6
  -6   7  -6 5369.44 778.214   6
  -6   7  -7 4881.35 818.594   6
  -6   7  -8 2871.31 540.595   6
  -6   7  -9-64.4363 696.299   6
  -6   7 -10-359.756 563.803   6
  -6   7 -11 1977.14 838.841   6
   6  -6 -10 398.140 579.700   2
   6  -6  -9-52.2753 471.059   2
   6  -6  -8 218.877 487.112   2
   6  -6  -7-594.247 571.872   2
   6  -6  -7-65.6768 311.873   1
   6  -6  -6 2012.35 558.178   1
   6  -6  -6 1355.13 601.368   2
   6  -6  -5 985.620 594.994   2
   6  -6  -5 1582.77 492.918   1
   6  -6  -4 1856.66 552.769   1
   6  -6  -4 2040.79 715.277   2
   6  -6  -3 539.002 497.835   2
   6  -6  -3-195.752 300.806   5
   6  -6  -2 10738.1 1307.06   2
   6  -6  -2 11568.0 1106.08   5
   6  -6  -1 298.013 404.025   2
   6  -6  -1 135.685 328.262   5
   6  -6   0 1606.97 516.933   2
   6  -6   0 1317.44 411.172   5
   6  -6   1 10912.3 1125.50   2
  -6   6  -1 11550.4 878.518   6
   6  -6   1 11067.0 1063.27   5
  -6   6  -2 9292.65 835.795   6
   6  -6   2 8891.06 947.778   5
  -6   6  -3 2953.06 530.091   6
  -6   6  -4 2174.86 513.663   6
  -6   6  -5 1294.21 303.973   6
  -6   6  -6 154.760 447.137   6
  -6   6  -7 13448.0 1405.13   6
  -6   6  -8 408.570 509.956   6
  -6   6  -9 1328.68 543.194   6
  -6   6 -10-411.096 523.197   6
  -6   6 -11 2495.88 817.856   6
   6  -5 -11 678.824 547.359   2
   6  -5 -10-506.596 534.778   2
   6  -5 -10 1061.69 663.527   3
   6  -5  -9-186.226 588.016   2
   6  -5  -9 1434.82 833.155   3
   6  -5  -8 2577.53 786.186   3
   6  -5  -8 1350.61 598.689   2
   6  -5  -7 819.457 503.127   2
   6  -5  -7 577.113 302.510   1
   6  -5  -6 136.527 267.498   1
   6  -5  -6 261.915 392.797   2
   6  -5  -5 1640.51 458.575   1
   6  -5  -5 1445.80 557.615   2
   6  -5  -4 2223.74 678.162   2
   6  -5  -4 2741.23 543.557   1
   6  -5  -3 12078.4 1322.06   2
   6  -5  -3 11802.1 1042.64   5
   6  -5  -2 30.0709 342.139   2
   6  -5  -2 107.326 247.600   5
  -6   5   1 2046.92 324.146   6
   6  -5  -1 2282.49 570.842   2
   6  -5  -1 2251.89 501.224   5
  -6   5   0 4944.25 529.443   6
   6  -5   0 4270.61 723.657   2
   6  -5   0 4907.49 702.748   5
   6  -5   1 20561.9 1472.54   2
  -6   5  -1 22914.3 1228.21   6
   6  -5   1 21621.0 1353.39   5
  -6   5  -2 184.133 207.072   6
   6  -5   2 216.757 293.959   2
  -6   5  -3 25359.0 1469.17   6
  -6   5  -4 1864.20 476.771   6
  -6   5  -5 4856.33 678.242   6
  -6   5  -6 980.719 379.517   6
  -6   5  -7 2111.00 402.699   6
  -6   5  -8 235.624 488.038   6
  -6   5  -9 12276.3 1539.15   6
  -6   5 -10 350.323 553.905   6
  -6   5 -11 869.243 548.331   6
   6  -4 -12 860.931 568.714   2
   6  -4 -11 361.584 608.470   3
   6  -4 -11 56.7921 404.444   2
   6  -4 -10 1951.48 798.204   3
   6  -4 -10 984.901 668.980   2
   6  -4  -9 3473.52 900.059   3
   6  -4  -9 1014.24 501.257   2
   6  -4  -8 682.421 585.979   3
   6  -4  -8 89.2444 522.732   2
   6  -4  -7 795.143 573.620   2
   6  -4  -7-202.146 262.978   1
   6  -4  -6 669.376 334.385   1
   6  -4  -6 237.414 413.288   2
   6  -4  -5 8094.72 860.900   1
   6  -4  -5 6856.30 1095.91   2
   6  -4  -4 739.705 415.666   2
   6  -4  -3 13425.3 1027.20   5
   6  -4  -3 12331.8 1293.66   2
  -6   4   2 521.250 184.684   6
   6  -4  -2 169.563 316.519   2
   6  -4  -2 290.582 246.687   5
   6  -4  -1 19915.4 1475.11   2
  -6   4   1 20603.7 1014.65   6
   6  -4  -1 20478.7 1237.46   5
  -6   4   0 3522.81 457.849   6
   6  -4   0 3537.97 646.270   2
   6  -4   0 3463.86 554.343   5
  -6   4  -1 462.805 281.380   6
   6  -4   1 409.206 301.282   2
   6  -4   2 5580.12 714.411   2
  -6   4  -2 5909.42 738.029   6
   6  -4   3 35332.8 1649.07   2
  -6   4  -3 36884.0 1751.79   6
  -6   4  -4 9136.75 950.818   6
  -6   4  -5 10408.0 1077.05   6
  -6   4  -6 2866.73 545.345   6
  -6   4  -7 131.424 468.305   6
  -6   4  -8 5025.21 883.722   6
  -6   4  -9-603.954 555.683   6
  -6   4 -10 3005.51 807.284   6
  -6   4 -11 1922.25 858.081   6
  -6   4 -12 2258.49 884.921   6
   6  -3 -12 439.918 486.502   3
   6  -3 -12 73.4983 396.667   2
   6  -3 -11 2300.52 812.305   3
   6  -3 -11 1547.90 677.877   2
   6  -3 -10 3177.99 885.811   3
   6  -3 -10 363.795 473.763   2
   6  -3  -9 5266.61 1009.53   3
   6  -3  -9 4812.42 1075.79   2
   6  -3  -8 769.139 459.678   3
   6  -3  -8 345.898 590.243   2
   6  -3  -7 10064.1 907.135   1
   6  -3  -7 11156.4 1525.07   2
   6  -3  -7 12180.9 1222.50   3
   6  -3  -6 34.1306 187.047   1
   6  -3  -6 235.891 459.059   2
   6  -3  -5 1162.72 361.126   1
   6  -3  -5 331.315 422.142   2
   6  -3  -4 1658.19 562.564   2
   6  -3  -3 10785.7 1144.02   2
  -6   3   3 11358.9 698.964   6
   6  -3  -3 11638.9 873.409   5
   6  -3  -2 27971.9 1811.86   2
  -6   3   2 30694.4 1214.13   6
   6  -3  -2 30700.0 1403.89   5
   6  -3  -1 35511.8 1928.83   2
  -6   3   1 35965.1 1393.11   6
   6  -3  -1 36285.0 1557.08   5
  -6   3   0 4389.20 548.722   6
   6  -3   0 5048.94 685.242   5
   6  -3   0 4028.60 651.806   2
  -6   3  -1 4201.03 550.772   6
   6  -3   1 4480.84 624.992   2
   6  -3   2 28318.5 1453.68   2
  -6   3  -2 29766.8 1534.13   6
  -6   3  -3 899.969 423.752   6
   6  -3   3 174.423 284.465   2
   6  -3   4 6667.53 672.832   2
  -6   3  -4 6633.24 830.662   6
  -6   3  -5 1895.13 529.302   6
  -6   3  -6 14220.8 1392.60   6
  -6   3  -7 70.6696 313.732   6
  -6   3  -8 4774.29 887.394   6
  -6   3  -9 590.340 354.927   6
  -6   3 -10 2586.43 717.044   6
  -6   3 -11-118.153 427.263   6
  -6   3 -12 1051.64 583.489   6
   6  -2 -12 496.161 460.248   3
   6  -2 -12-42.8254 539.837   2
   6  -2 -11 1752.06 748.219   3
   6  -2 -11-155.683 402.641   2
   6  -2 -10 1450.94 686.440   3
   6  -2 -10-311.931 476.126   2
   6  -2  -9 3656.12 895.141   3
   6  -2  -9 1894.42 678.942   2
   6  -2  -8 1425.35 555.145   3
   6  -2  -8 958.953 613.484   2
   6  -2  -7 9634.32 829.401   1
   6  -2  -7 9764.56 1330.45   2
   6  -2  -7 10081.6 1110.65   3
   6  -2  -6 17093.4 1689.46   2
   6  -2  -6 18508.2 1095.03   1
   6  -2  -5 5897.74 593.372   1
   6  -2  -5 4273.14 777.664   2
   6  -2  -4 6793.12 1019.77   2
  -6   2   3 237.921 142.901   6
   6  -2  -3 269.162 152.309   5
   6  -2  -3 136.162 310.049   2
  -6   2   2 24332.7 1128.94   6
   6  -2  -2 25225.8 1657.21   2
   6  -2  -2 23592.0 1135.40   5
  -6   2   1 165.670 201.073   6
   6  -2  -1 180.390 216.300   5
   6  -2  -1 180.450 333.298   2
  -6   2   0 69786.8 2094.61   6
   6  -2   0 65578.8 2401.45   2
  -6   2  -1 12935.3 1106.24   6
   6  -2   1 12970.1 1127.53   2
  -6   2  -2 21236.6 1265.53   6
   6  -2   2 20079.4 1196.39   2
   6  -2   3 22307.3 1192.17   2
  -6   2  -3 23246.0 1469.74   6
   6  -2   4 61678.4 1830.22   2
  -6   2  -4 60489.8 2428.85   6
  -6   2  -5 446.046 477.412   6
  -6   2  -6 1777.17 595.480   6
  -6   2  -7 1435.63 509.488   6
  -6   2  -8 1787.21 549.998   6
  -6   2  -9 2388.91 631.243   6
  -6   2 -10-643.555 593.886   6
  -6   2 -11 2186.04 738.908   6
  -6   2 -12 242.542 443.147   6
   6  -1 -13-465.926 541.699   3
   6  -1 -13-443.432 474.676   2
   6  -1 -12 1204.91 627.912   3
   6  -1 -12 403.927 444.827   2
   6  -1 -11 1358.05 667.462   3
   6  -1 -11-15.4442 410.173   2
   6  -1 -10 2449.24 760.566   3
   6  -1 -10 459.201 386.982   2
   6  -1  -9 1481.05 597.076   3
   6  -1  -9 548.017 554.445   2
   6  -1  -8 3615.51 744.406   3
   6  -1  -8 2158.30 679.558   2
   6  -1  -7 1777.48 510.892   3
   6  -1  -7 1624.18 640.740   2
   6  -1  -6 8839.23 668.287   1
   6  -1  -6 9202.52 1239.09   2
   6  -1  -5 8171.95 1113.77   2
   6  -1  -5 8529.97 622.743   1
  -6   1   4 38182.0 1424.22   6
   6  -1  -4 36691.3 2222.85   2
  -6   1   3 21399.5 1079.41   6
   6  -1  -3 19286.6 1556.09   2
   6  -1  -3 20379.6 962.390   5
  -6   1   2 16261.8 988.319   6
   6  -1  -2 16094.7 1338.43   2
   6  -1  -2 15141.1 836.622   5
  -6   1   1 7068.01 661.272   6
   6  -1  -1 7423.11 875.566   2
   6  -1  -1 7196.90 587.716   5
   6  -1   0 47888.6 2034.52   2
  -6   1   0 46285.6 1758.32   6
   6  -1   1 11187.6 921.659   2
  -6   1  -1 11453.9 977.028   6
  -6   1  -2 13175.6 995.684   6
   6  -1   2 12986.5 933.521   2
  -6   1  -3 9315.87 915.687   6
   6  -1   3 9797.02 755.044   2
  -6   1  -4 5170.30 751.729   6
   6  -1   4 3916.82 450.506   2
  -6   1  -5 58262.5 2537.70   6
  -6   1  -6 9135.49 1117.07   6
  -6   1  -7 6984.86 1008.38   6
  -6   1  -8 299.538 434.030   6
  -6   1  -9 939.556 507.956   6
  -6   1 -10-128.032 508.523   6
  -6   1 -11-301.671 595.302   6
  -6   1 -12-264.827 441.976   6
   6   0 -13-651.678 568.304   3
   6   0 -13 291.469 463.838   2
   6   0 -12 562.767 584.982   3
   6   0 -12 14.2893 391.045   2
   6   0 -11 1231.42 676.153   3
   6   0 -11-271.865 430.166   2
   6   0 -10 4730.16 992.402   2
   6   0 -10 7109.07 1095.24   3
   6   0  -9 1210.52 546.161   2
   6   0  -9 2415.44 663.797   3
   6   0  -8 579.705 547.980   2
   6   0  -8 681.559 430.408   3
   6   0  -7 3014.44 793.577   2
   6   0  -7 2978.91 622.644   3
   6   0  -6 33105.3 2235.41   2
   6   0  -5 178.192 133.012   1
   6   0  -5 238.930 430.839   2
  -6   0   4 17827.4 1033.67   6
   6   0  -4 16016.7 1428.05   2
  -6   0   3 178.121 200.411   6
   6   0  -3 235.565 119.006   5
  -6   0   2 30977.0 1388.41   6
   6   0  -2 27739.4 1752.03   2
   6   0  -2 27782.8 1023.86   5
  -6   0   1 107474. 2698.92   6
   6   0  -1 101979. 3188.20   2
   6   0   0 849.034 274.475   2
   6   0   0 876.814 136.818   4
  -6   0   0 937.578 325.591   6
  -6   0  -1 26532.6 1402.63   6
   6   0   1 25361.2 667.825   4
  -6   0  -2 11135.6 964.041   6
   6   0   2 11128.2 873.116   2
   6   0   2 11278.0 504.924   4
  -6   0  -3 22430.1 1421.85   6
   6   0   3 22193.1 1139.51   2
   6   0   3 21317.2 777.342   4
  -6   0  -4 955.252 284.879   6
   6   0   4 1503.26 295.242   2
   6   0   4 1363.02 241.911   4
  -6   0  -5 13241.7 1233.80   6
   6   0   5 10854.6 711.403   4
  -6   0  -6 857.989 588.357   6
  -6   0  -7 14917.0 1519.84   6
  -6   0  -8 6053.85 1033.17   6
  -6   0  -9 1561.27 588.262   6
  -6   0 -10 60.1502 434.642   6
  -6   0 -11-826.689 596.735   6
  -6   0 -12-713.413 618.486   6
   6   1 -14-1247.46 790.597   3
   6   1 -13-332.647 483.415   3
   6   1 -13-972.269 557.973   2
   6   1 -12 519.082 386.377   2
   6   1 -12 1437.66 631.715   3
   6   1 -11 239.507 402.149   2
   6   1 -11 1382.41 683.827   3
   6   1 -10 455.150 489.873   2
   6   1 -10 674.015 404.868   6
   6   1 -10 1124.74 567.049   3
   6   1  -9 2350.59 749.814   2
   6   1  -9 2892.09 677.852   3
   6   1  -8 6243.43 1062.25   2
   6   1  -8 6014.08 814.422   3
   6   1  -7 11121.0 1420.58   2
   6   1  -6 10027.3 1280.87   2
   6   1  -5 35101.6 2261.93   2
   6   1  -4 33968.3 2118.20   2
  -6  -1   3 8681.15 767.083   6
   6   1  -3 8188.04 1028.60   2
   6   1  -3 8645.25 477.280   5
   6   1  -2 1026.12 207.600   4
   6   1  -2 792.859 425.243   2
  -6  -1   2 804.836 242.089   6
   6   1  -2 872.477 172.282   5
  -6  -1   1 34297.7 1607.19   6
   6   1  -1 33013.4 1885.72   2
   6   1  -1 32055.6 1057.43   4
  -6  -1   0 6024.88 678.720   6
   6   1   0 6491.54 795.959   2
   6   1   0 5487.11 405.886   4
  -6  -1  -1 84412.7 2546.52   6
   6   1   1 90720.1 2747.95   2
   6   1   1 84784.6 1686.06   4
   6   1   2 26923.1 1396.47   2
  -6  -1  -2 24996.4 1450.98   6
   6   1   2 26065.7 983.693   4
   6   1   3 3297.52 454.466   2
  -6  -1  -3 3242.79 641.499   6
   6   1   3 3084.49 371.291   4
   6   1   4 3580.54 436.672   2
  -6  -1  -4 3983.47 673.826   6
   6   1   4 3573.11 442.768   4
  -6  -1  -5 9431.98 1041.25   6
   6   1   5 9004.16 735.334   4
  -6  -1  -6 6193.68 851.880   6
   6   1   6 5665.98 650.786   4
  -6  -1  -7 1308.25 438.595   6
  -6  -1  -8-325.402 559.279   6
  -6  -1  -9-661.011 641.455   6
  -6  -1 -10-77.5076 558.784   6
  -6  -1 -11 457.788 467.951   6
   6   2 -14 365.661 458.225   2
   6   2 -14-350.943 489.529   3
   6   2 -13 1207.89 614.805   2
   6   2 -13 682.804 432.921   3
   6   2 -12-319.572 385.874   2
   6   2 -12 707.906 521.752   3
   6   2 -11 1486.32 508.630   6
   6   2 -11 1288.39 617.582   2
   6   2 -11 1596.84 606.971   3
   6   2 -10 793.973 511.013   2
   6   2 -10 2041.22 665.765   3
   6   2  -9 3255.29 721.765   2
   6   2  -9 3802.99 708.056   3
   6   2  -8 273.832 416.918   2
   6   2  -8 587.758 379.248   3
   6   2  -7 9420.90 1364.55   2
   6   2  -6 1132.46 542.109   2
   6   2  -5 16971.2 1604.29   2
   6   2  -4 29851.2 2050.92   2
   6   2  -4 29944.4 1330.12   4
   6   2  -3 15303.6 1451.40   2
   6   2  -3 14009.7 466.952   5
  -6  -2   3 15663.8 1079.82   6
   6   2  -3 15766.1 905.089   4
   6   2  -2 610.020 215.331   4
  -6  -2   2 593.488 258.872   6
   6   2  -2 511.784 117.438   5
   6   2  -2 201.661 309.171   2
  -6  -2   1 4677.27 648.254   6
   6   2  -1 4442.25 794.023   2
   6   2  -1 4445.18 430.354   4
  -6  -2   0 16372.1 1182.31   6
   6   2   0 15765.2 1392.88   2
   6   2   0 15762.6 842.893   4
  -6  -2  -1 29701.3 1571.94   6
   6   2   1 33656.4 1814.18   2
   6   2   1 31196.4 1202.56   4
  -6  -2  -2 8622.68 909.715   6
   6   2   2 9453.53 896.478   2
   6   2   2 8470.59 655.191   4
  -6  -2  -3 23887.6 1484.72   6
   6   2   3 23485.6 1139.62   4
  -6  -2  -4 20414.2 1463.49   6
   6   2   4 18385.4 1061.05   4
  -6  -2  -5 3481.00 670.348   6
   6   2   5 3090.42 503.720   4
  -6  -2  -6 7179.90 969.301   6
   6   2   6 6506.55 747.907   4
  -6  -2  -7-102.114 378.923   6
   6   2   7-199.118 325.845   4
  -6  -2  -8 1940.60 572.214   6
   6   2   8 1579.20 421.315   4
  -6  -2  -9-980.708 615.505   6
  -6  -2 -10-183.866 428.197   6
  -6  -2 -11 223.328 410.436   6
   6   3 -14-220.974 429.350   2
   6   3 -13 470.356 478.125   2
   6   3 -12 1013.87 476.043   6
   6   3 -12 267.834 369.469   2
   6   3 -12 1202.61 592.136   3
   6   3 -11 4303.06 817.425   6
   6   3 -11 3499.83 905.408   2
   6   3 -11 4032.58 801.230   3
   6   3 -10 2077.07 662.292   2
   6   3 -10 2076.77 593.163   3
   6   3  -9 1657.89 616.535   2
   6   3  -9 2607.12 563.394   3
   6   3  -8 1326.78 670.097   2
   6   3  -7 2847.81 784.343   2
   6   3  -6 6293.74 1088.25   2
   6   3  -5 2435.70 410.042   4
   6   3  -5 2138.57 663.825   2
   6   3  -4 37499.6 2384.90   2
   6   3  -4 39495.1 1611.94   4
  -6  -3   3 8629.74 882.937   6
   6   3  -3 8933.63 1202.92   2
   6   3  -3 8592.00 721.108   4
  -6  -3   2 13205.5 1107.40   6
   6   3  -2 12768.2 1371.24   2
   6   3  -2 13789.0 904.009   4
   6   3  -1 1062.74 285.413   4
  -6  -3   1 273.538 294.193   6
   6   3  -1 957.193 419.402   2
  -6  -3   0 4050.87 615.244   6
   6   3   0 4448.26 541.339   4
   6   3   0 4388.64 789.723   2
   6   3   1 78.3758 204.998   4
  -6  -3  -1 49.8601 302.800   6
   6   3   1 383.884 273.271   2
  -6  -3  -2 5623.53 719.034   6
   6   3   2 7230.00 851.973   2
   6   3   2 6024.15 612.472   4
   6   3   3 1249.02 371.578   4
  -6  -3  -3 1263.61 430.261   6
   6   3   3 1289.30 403.264   2
  -6  -3  -4 14684.1 1239.07   6
   6   3   4 13731.7 1011.89   4
  -6  -3  -5 88.9904 343.660   6
   6   3   5 91.4390 255.773   4
  -6  -3  -6 6064.03 888.745   6
   6   3   6 5080.22 739.365   4
  -6  -3  -7 4529.43 831.238   6
   6   3   7 4131.08 700.418   4
  -6  -3  -8 506.342 398.849   6
   6   3   8-407.791 479.846   4
  -6  -3  -9 542.030 443.300   6
  -6  -3 -10 130.566 369.148   6
  -6  -3 -11 57.4947 379.194   6
   6   4 -14 2656.20 789.373   2
   6   4 -13 769.904 463.114   6
   6   4 -13 815.861 592.548   2
   6   4 -12 1546.12 693.573   6
   6   4 -12 1233.79 549.300   2
   6   4 -11-16.8440 429.958   2
   6   4 -11 1439.09 567.140   6
   6   4 -10 15870.1 1772.60   2
   6   4  -9 466.288 556.312   2
   6   4  -8 6649.58 1173.71   2
   6   4  -7-83.6257 386.218   4
   6   4  -7 1264.36 654.596   2
   6   4  -6 6664.69 1137.70   2
   6   4  -6 6236.96 766.504   4
   6   4  -5 5422.51 674.790   4
   6   4  -5 6613.92 1188.14   2
   6   4  -4 15909.8 1089.58   4
   6   4  -3 540.476 200.613   4
  -6  -4   3 2786.53 703.594   6
  -6  -4   2 48478.4 2124.08   6
   6   4  -2 44467.8 1750.57   4
  -6  -4   1 5896.73 802.051   6
   6   4  -1 4902.87 565.878   4
   6   4   0 2643.09 477.486   4
  -6  -4   0 2675.05 574.727   6
   6   4   1 3383.78 513.792   4
  -6  -4  -1 3078.09 570.057   6
   6   4   2 613.720 229.748   4
  -6  -4  -2 292.613 308.325   6
   6   4   3 1244.68 336.171   4
  -6  -4  -3 1374.33 476.112   6
   6   4   4-13.0758 201.467   4
  -6  -4  -4 392.861 364.987   6
  -6  -4  -5 393.612 377.429   6
   6   4   5 622.094 320.771   4
  -6  -4  -6 1887.79 553.455   6
   6   4   6 1647.35 495.850   4
  -6  -4  -7 2134.63 652.629   6
   6   4   7 1952.38 622.477   4
  -6  -4  -8 332.021 435.574   6
   6   4   8-398.649 407.651   4
  -6  -4  -9 1198.40 570.099   6
   6   4   9 186.051 399.871   4
  -6  -4 -10-290.886 410.621   6
   6   5 -14 21.4215 376.860   6
   6   5 -14-204.908 595.686   2
   6   5 -13 522.166 442.780   6
   6   5 -13 718.496 550.518   2
   6   5 -12 7427.63 1299.47   2
   6   5 -12 7986.70 1144.34   6
   6   5 -11 1082.16 691.246   2
   6   5 -10 1669.30 630.618   2
   6   5  -9 1303.48 659.109   2
   6   5  -8 29507.0 2364.72   2
   6   5  -8 25116.0 1688.55   4
   6   5  -7 10643.4 1491.49   2
   6   5  -7 8729.04 976.540   4
   6   5  -6 1216.42 411.891   4
   6   5  -5 1343.79 457.821   4
   6   5  -4 1676.07 405.586   4
   6   5  -3 33186.0 1640.55   4
   6   5  -2 2470.36 465.127   4
  -6  -5   2 2425.79 548.125   6
   6   5  -1 1926.89 445.280   4
  -6  -5   1 2462.59 558.479   6
  -6  -5   0 3924.99 647.453   6
   6   5   0 4379.62 646.475   4
  -6  -5  -1 23258.2 1618.33   6
   6   5   1 21712.0 1378.55   4
   6   5   2 321.641 275.467   4
  -6  -5  -2 24.2624 254.281   6
   6   5   3 1383.74 447.193   4
  -6  -5  -3 1054.43 418.612   6
   6   5   4-38.1327 266.002   4
  -6  -5  -4-417.761 395.223   6
   6   5   5-347.217 377.561   4
  -6  -5  -5 585.583 363.595   6
  -6  -5  -6 1070.11 538.519   6
   6   5   6 188.002 334.989   4
  -6  -5  -7 1429.90 599.478   6
   6   5   7 599.805 460.753   4
  -6  -5  -8 725.476 500.258   6
   6   5   8 777.368 475.820   4
  -6  -5  -9 558.673 419.640   6
   6   5   9 1150.83 560.988   4
   6   6 -14 716.572 551.314   6
   6   6 -14 735.976 606.853   2
   6   6 -13 603.303 478.583   6
   6   6 -13 317.376 512.886   2
   6   6 -12 1814.46 701.269   6
   6   6 -12 869.069 544.047   2
   6   6 -11 321.827 579.589   2
   6   6 -10 5243.26 1164.38   2
   6   6  -9 20708.8 2145.87   2
   6   6  -9 15955.7 1478.20   4
   6   6  -8-148.580 461.236   4
   6   6  -7 4307.41 765.016   4
   6   6  -6 8825.76 982.031   4
   6   6  -5 17455.0 1365.73   4
   6   6  -4 6239.61 804.884   4
   6   6  -3 1481.91 365.349   4
   6   6  -2 490.453 279.936   4
  -6  -6   1 13905.8 1225.76   6
   6   6  -1 13981.9 1145.91   4
   6   6   0 1873.12 438.030   4
  -6  -6   0 2214.06 556.948   6
   6   6   1 580.366 399.788   4
  -6  -6  -1 516.117 372.415   6
   6   6   2 926.761 389.228   4
  -6  -6  -2 1617.46 497.384   6
   6   6   3 4473.00 731.713   4
  -6  -6  -3 5869.71 890.847   6
   6   6   4 2824.27 633.697   4
  -6  -6  -4 2894.96 702.805   6
   6   6   5 217.467 326.555   4
  -6  -6  -5-137.306 327.900   6
   6   6   6-419.628 397.555   4
  -6  -6  -6-68.1984 447.932   6
   6   6   7 359.809 462.423   4
  -6  -6  -7-610.150 458.771   6
   6   6   8 560.223 559.178   4
   6   7 -13 1127.54 579.814   6
   6   7 -13 196.093 489.611   2
   6   7 -12 526.556 464.875   6
   6   7 -12 544.037 651.223   2
   6   7 -11 1689.07 777.114   2
   6   7 -10 568.595 567.863   2
   6   7  -9 2064.32 590.915   4
   6   7  -8 175.416 363.749   4
   6   7  -7 28296.8 1876.25   4
   6   7  -6 1910.70 584.582   4
   6   7  -5 4320.53 742.013   4
   6   7  -4-281.973 310.345   4
   6   7  -3 5827.87 852.144   4
   6   7  -2 13108.3 1195.30   4
   6   7  -1 281.356 297.805   4
   6   7   0 525.723 331.076   4
  -6  -7   0 854.771 411.709   6
   6   7   1 118.142 386.583   4
  -6  -7  -1 247.164 311.819   6
   6   7   2 2622.91 661.998   4
  -6  -7  -2 2261.29 573.315   6
   6   7   3-51.8955 335.492   4
  -6  -7  -3-353.520 316.768   6
   6   7   4 87.6347 347.740   4
  -6  -7  -4 109.701 301.672   6
   6   7   5 544.532 371.338   4
  -6  -7  -5-279.869 335.315   6
   6   7   6 592.109 430.081   4
  -6  -7  -6 1065.06 537.749   6
   6   7   7-717.425 508.848   4
   6   8 -12 1625.19 796.829   6
   6   8 -12 979.463 730.296   2
   6   8 -11 2332.07 909.749   2
   6   8 -10-574.129 579.489   4
   6   8  -9-174.508 374.106   4
   6   8  -8 2917.37 719.774   4
   6   8  -7 4582.77 865.884   4
   6   8  -6 4719.42 867.135   4
   6   8  -5 7227.73 980.283   4
   6   8  -4 5491.03 852.389   4
   6   8  -3 357.769 385.487   4
   6   8  -2 3250.47 689.839   4
   6   8  -1-166.235 335.363   4
   6   8   0 5915.33 974.980   4
   6   8   1 185.765 422.184   4
   6   8   2 189.532 370.939   4
  -6  -8  -2 603.290 394.236   6
   6   8   3 215.459 409.575   4
  -6  -8  -3 198.619 376.006   6
   6   8   4-519.089 418.895   4
  -6  -8  -4 741.422 426.576   6
   6   8   5-47.7025 347.045   4
  -6  -8  -5 871.307 488.741   6
   6   8   6-581.706 459.145   4
   6   9 -11-1176.44 781.069   4
   6   9 -10 355.513 379.112   4
   6   9  -9-222.182 416.988   4
   6   9  -8 1058.49 497.437   4
   6   9  -7 4169.27 891.025   4
   6   9  -6 2322.82 688.613   4
   6   9  -5 747.327 437.446   4
   6   9  -4 4672.67 832.566   4
   6   9  -3 721.600 472.652   4
   6   9  -2 1635.00 537.791   4
   6   9  -1 576.021 465.148   4
   6   9   0 763.235 514.025   4
   6   9   1 1496.99 569.128   4
   6   9   2 1195.67 604.212   4
   6   9   3 1332.76 584.299   4
   6   9   4 686.362 488.400   4
   6  10  -9 469.620 422.035   4
   6  10  -8 83.6202 457.889   4
   6  10  -7-191.228 359.012   4
   6  10  -6 1037.46 527.305   4
   6  10  -5 2930.83 719.607   4
   6  10  -4-642.500 535.000   4
   6  10  -3-254.753 411.023   4
   6  10  -2 687.247 474.799   4
   6  10  -1 1929.07 637.815   4
   6  10   0 101.336 396.292   4
   6  10   1 826.780 583.013   4
   6  10   2 412.558 410.538   4
   6  11  -6 1511.32 681.939   4
   6  11  -5 928.191 561.001   4
   6  11  -4 159.554 386.420   4
   6  11  -3 1199.18 591.952   4
   6  11  -2-147.116 412.596   4
   7 -10  -2 47.2711 431.881   1
   7 -10  -1 610.503 498.703   1
   7 -10   0 334.256 380.885   5
   7 -10   1 1902.17 716.238   5
   7 -10   2 599.327 416.255   5
   7 -10   3 130.736 357.353   5
   7 -10   4-140.441 481.221   5
   7 -10   5 1465.45 585.511   5
   7  -9  -5 801.574 525.135   1
   7  -9  -4-411.406 400.646   1
   7  -9  -3 128.457 465.239   1
   7  -9  -2-342.127 416.926   1
   7  -9  -1 890.032 405.476   5
   7  -9   0 488.052 437.471   5
   7  -9   1 872.456 450.774   5
   7  -9   2-8.69943 383.279   5
   7  -9   3 5072.25 927.836   5
   7  -9   4-1065.11 530.410   5
   7  -9   5 546.701 508.456   5
   7  -9   6 2486.31 777.750   5
  -7   9  -7 26.7193 411.957   6
   7  -9   7 983.369 574.524   5
  -7   9  -8-32.8658 579.084   6
   7  -8  -7-31.1480 326.064   1
   7  -8  -6-2.76330 318.291   1
   7  -8  -5 10.6223 430.539   1
   7  -8  -4 180.825 399.309   1
   7  -8  -3-311.045 407.692   1
   7  -8  -2 988.031 488.428   5
   7  -8  -1 130.684 371.106   5
   7  -8   0 1222.33 509.765   5
   7  -8   1 376.867 359.258   5
   7  -8   2 3576.62 794.964   5
   7  -8   3 1528.26 581.366   5
   7  -8   4 2436.52 693.412   5
  -7   8  -5 2014.85 592.754   6
   7  -8   5 1606.02 556.964   5
  -7   8  -6 1523.77 492.154   6
  -7   8  -7 495.199 378.180   6
  -7   8  -8 4572.54 1004.40   6
  -7   8  -9-193.001 752.871   6
   7  -7  -7 382.811 477.056   2
   7  -7  -7 236.840 325.566   1
   7  -7  -6 281.756 369.684   1
   7  -7  -6 95.6623 440.601   2
   7  -7  -5 970.392 740.010   2
   7  -7  -5 334.176 388.306   1
   7  -7  -4 5665.30 1185.93   2
   7  -7  -4 5497.46 914.292   1
   7  -7  -3 280.952 520.264   2
   7  -7  -2 506.930 499.031   2
   7  -7  -2-699.067 442.670   5
   7  -7  -1 443.629 500.379   2
   7  -7  -1-56.8349 343.014   5
   7  -7   0 1890.06 542.775   5
   7  -7   0 1382.84 607.930   2
   7  -7   1 1937.40 591.373   5
   7  -7   2 1161.95 422.287   5
  -7   7  -3 1688.63 497.853   6
   7  -7   3 1720.30 585.073   5
  -7   7  -4 7948.62 985.304   6
   7  -7   4 9582.28 1119.45   5
  -7   7  -5 51.6882 296.231   6
  -7   7  -6 1713.65 482.176   6
  -7   7  -7-330.081 480.235   6
  -7   7  -8 289.550 457.311   6
  -7   7  -9 2679.87 755.722   6
  -7   7 -10-97.0708 495.280   6
   7  -6  -9 569.150 527.311   2
   7  -6  -8 735.044 708.422   2
   7  -6  -7 8.14733 464.522   2
   7  -6  -7-580.513 402.384   1
   7  -6  -6 1230.90 489.362   1
   7  -6  -6 940.052 562.178   2
   7  -6  -5 391.892 346.540   1
   7  -6  -5 110.223 432.978   2
   7  -6  -4 1979.86 559.060   1
   7  -6  -4 2082.03 826.490   2
   7  -6  -3 3859.92 963.562   2
   7  -6  -3 2861.76 614.801   5
   7  -6  -2 14925.9 1578.14   2
   7  -6  -2 15216.4 1313.44   5
   7  -6  -1 2343.21 722.169   2
   7  -6  -1 2041.72 523.161   5
   7  -6   0 558.541 479.668   2
   7  -6   0 169.120 319.402   5
  -7   6  -1 1728.29 371.098   6
   7  -6   1 2293.82 625.028   2
   7  -6   1 2058.49 528.863   5
  -7   6  -2 1389.65 422.751   6
   7  -6   2 316.912 325.472   5
   7  -6   2 632.874 395.005   2
  -7   6  -3 6339.64 794.594   6
  -7   6  -4 380.349 317.156   6
  -7   6  -5 4420.32 779.915   6
  -7   6  -6 1021.30 451.915   6
  -7   6  -7 1712.19 617.936   6
  -7   6  -8 135.624 484.655   6
  -7   6  -9 937.043 412.174   6
  -7   6 -10 128.050 510.013   6
   7  -5 -10-161.613 635.654   2
   7  -5  -9 765.325 645.103   2
   7  -5  -8 1100.57 681.821   2
   7  -5  -7 1023.13 630.799   2
   7  -5  -7 792.976 335.082   1
   7  -5  -6-0.87742 254.045   1
   7  -5  -6-62.0035 446.394   2
   7  -5  -5 788.562 325.032   1
   7  -5  -5 226.719 367.721   2
   7  -5  -4 995.744 475.111   2
   7  -5  -3 1449.15 600.607   2
   7  -5  -3 1292.63 383.088   5
   7  -5  -2 3219.83 768.185   2
   7  -5  -2 3397.86 603.146   5
   7  -5  -1 17541.4 1561.72   2
   7  -5  -1 16997.5 1278.71   5
  -7   5   0 3432.15 505.559   6
   7  -5   0 4322.33 800.540   2
   7  -5   0 2824.30 566.067   5
   7  -5   1 11725.0 1191.86   2
  -7   5  -1 13360.5 995.333   6
   7  -5   1 11129.0 1064.68   5
  -7   5  -2 3662.87 648.863   6
   7  -5   2 2730.89 607.444   2
   7  -5   2 2674.76 553.309   5
  -7   5  -3 7224.46 879.495   6
   7  -5   3 6507.16 849.936   2
  -7   5  -4 2187.85 601.611   6
  -7   5  -5 10330.4 1158.79   6
  -7   5  -6-87.5358 323.985   6
  -7   5  -7 850.770 480.172   6
  -7   5  -8 371.147 427.984   6
  -7   5  -9-86.3987 506.595   6
  -7   5 -10 159.867 452.781   6
   7  -4 -11 714.828 573.903   2
   7  -4 -10 666.508 570.921   2
   7  -4  -9 66.4636 495.322   2
   7  -4  -8 2035.92 728.904   2
   7  -4  -7 2531.88 750.741   2
   7  -4  -7 2426.76 513.908   1
   7  -4  -6 121.620 216.071   1
   7  -4  -6 172.128 414.610   2
   7  -4  -5 2422.07 583.804   2
   7  -4  -5 2576.94 555.504   1
   7  -4  -4 39.6971 427.472   2
   7  -4  -3 3014.66 681.425   2
   7  -4  -3 3115.24 544.010   5
  -7   4   2 585.542 201.856   6
   7  -4  -2 642.823 328.993   2
   7  -4  -2 1274.13 390.940   5
   7  -4  -1 9733.61 1144.23   2
  -7   4   1 9734.12 806.015   6
   7  -4  -1 9514.93 924.240   5
  -7   4   0 1010.81 323.237   6
   7  -4   0 482.060 296.263   2
   7  -4   0 307.133 219.601   5
   7  -4   1 23390.4 1580.53   2
  -7   4  -1 26795.6 1438.66   6
   7  -4   1 25149.4 1515.30   5
   7  -4   2 4893.09 744.299   2
  -7   4  -2 5440.66 714.407   6
  -7   4  -3 4682.73 782.298   6
   7  -4   3 3905.41 634.570   2
  -7   4  -4 21763.5 1541.06   6
   7  -4   4 19016.8 1292.32   2
  -7   4  -5 1767.40 570.176   6
  -7   4  -6 13926.1 1398.55   6
  -7   4  -7 2519.32 703.057   6
  -7   4  -8 1908.31 647.764   6
  -7   4  -9-438.295 623.278   6
  -7   4 -10 616.546 442.004   6
   7  -3 -12 216.728 492.300   2
   7  -3 -11 1516.93 736.705   3
   7  -3 -11 486.904 593.549   2
   7  -3 -10 1948.38 754.849   3
   7  -3 -10-347.023 514.942   2
   7  -3  -9 13.8516 477.864   2
   7  -3  -8 24.0754 516.460   2
   7  -3  -7 1860.99 710.933   2
   7  -3  -6 1837.51 425.711   1
   7  -3  -6 897.036 406.384   2
   7  -3  -5 12491.9 1515.65   2
   7  -3  -5 13591.9 1010.87   1
   7  -3  -4 4392.35 793.825   2
  -7   3   3 889.995 269.529   6
   7  -3  -3 389.575 238.596   5
   7  -3  -3 686.822 353.691   2
  -7   3   2 8138.13 727.504   6
   7  -3  -2 7084.60 749.421   5
   7  -3  -2 6665.73 943.692   2
  -7   3   1 4480.01 561.675   6
   7  -3  -1 4859.34 628.404   5
   7  -3  -1 4275.45 703.292   2
   7  -3   0 13348.5 1202.17   2
  -7   3   0 14042.3 1006.50   6
   7  -3   0 14568.1 1066.08   5
   7  -3   1 6807.68 861.197   2
  -7   3  -1 6333.95 745.362   6
  -7   3  -2 1651.90 392.978   6
   7  -3   2 1745.60 463.531   2
   7  -3   3 11602.8 989.880   2
  -7   3  -3 13239.1 1158.12   6
   7  -3   4 15923.0 1101.60   2
  -7   3  -4 17729.3 1468.62   6
  -7   3  -5 3657.85 826.575   6
  -7   3  -6 16875.3 1600.22   6
  -7   3  -7 2063.90 705.359   6
  -7   3  -8 3771.32 839.230   6
  -7   3  -9 1581.07 636.471   6
  -7   3 -10 1475.37 665.005   6
  -7   3 -11 174.334 463.697   6
   7  -2 -12 549.375 569.086   3
   7  -2 -12-551.850 437.149   2
   7  -2 -11 2698.08 827.568   3
   7  -2 -11 72.6692 549.870   2
   7  -2 -10 4587.88 1025.96   3
   7  -2 -10 2241.33 822.642   2
   7  -2  -9 23.0831 403.860   2
   7  -2  -8 1.02059 458.988   2
   7  -2  -7 339.845 484.246   2
   7  -2  -6 442.007 471.906   2
   7  -2  -5 3500.43 470.812   1
   7  -2  -5 3801.52 852.303   2
  -7   2   4 1324.78 293.329   6
   7  -2  -4 1818.17 652.010   2
  -7   2   3 11931.6 855.752   6
   7  -2  -3 11859.9 1364.97   2
   7  -2  -3 11823.7 870.037   5
  -7   2   2 32510.5 1479.22   6
   7  -2  -2 33797.0 2092.32   2
   7  -2  -2 31968.4 1409.87   5
  -7   2   1 8430.71 782.724   6
   7  -2  -1 7865.61 994.488   2
   7  -2  -1 6696.62 699.177   5
  -7   2   0 22258.5 1346.52   6
   7  -2   0 22786.9 1538.77   2
  -7   2  -1 2392.20 591.305   6
   7  -2   1 2193.21 534.027   2
  -7   2  -2 24306.7 1480.13   6
   7  -2   2 22618.5 1380.51   2
  -7   2  -3 218.665 269.313   6
   7  -2   3-116.572 207.194   2
  -7   2  -4 2623.16 563.598   6
   7  -2   4 1870.23 359.086   2
  -7   2  -5 481.287 452.150   6
  -7   2  -6 15336.7 1512.81   6
  -7   2  -7 11970.9 1425.06   6
  -7   2  -8 1262.27 597.035   6
  -7   2  -9 1980.08 687.427   6
  -7   2 -10-564.154 699.443   6
  -7   2 -11 1158.71 665.400   6
   7  -1 -13 1.54909 580.154   2
   7  -1 -12 1100.01 767.807   3
   7  -1 -12 1084.70 623.226   2
   7  -1 -11 1239.54 757.384   3
   7  -1 -11-349.054 544.409   2
   7  -1 -10 2386.53 761.621   3
   7  -1 -10 455.637 549.064   2
   7  -1  -9-155.589 501.695   2
   7  -1  -8 5399.99 1108.88   2
   7  -1  -7 6323.32 1134.93   2
   7  -1  -6 365.732 396.296   2
   7  -1  -5 146.040 370.913   2
   7  -1  -4 1577.28 567.307   2
  -7   1   4 1513.54 338.565   6
   7  -1  -3 931.616 404.530   2
  -7   1   3 918.484 272.604   6
   7  -1  -3 851.897 237.169   5
  -7   1   2 6009.28 674.258   6
   7  -1  -2 6589.35 932.299   2
   7  -1  -2 6274.00 598.331   5
  -7   1   1 547.464 278.384   6
   7  -1  -1 401.050 225.229   5
   7  -1  -1 519.838 339.231   2
  -7   1   0 25484.1 1428.31   6
   7  -1   0 24411.4 1593.77   2
  -7   1  -1 50912.1 2050.65   6
   7  -1   1 49944.3 2164.59   2
  -7   1  -2 7964.22 978.515   6
   7  -1   2 7137.66 810.240   2
  -7   1  -3 9601.17 1009.50   6
   7  -1   3 8389.37 803.316   2
  -7   1  -4 4730.94 737.370   6
  -7   1  -5 2320.32 529.344   6
  -7   1  -6 1053.53 536.013   6
  -7   1  -7 5609.24 1083.93   6
  -7   1  -8 3164.32 844.074   6
  -7   1  -9 4569.35 937.503   6
  -7   1 -10-521.417 564.308   6
   7   0 -13 832.094 589.541   3
   7   0 -13 453.603 418.002   2
   7   0 -12 1412.41 671.957   3
   7   0 -12-487.898 418.417   2
   7   0 -11 1559.37 757.980   3
   7   0 -11 70.4932 431.490   2
   7   0 -10 3274.18 847.043   3
   7   0 -10 2158.26 751.549   2
   7   0  -9 1124.92 472.681   2
   7   0  -8 3246.40 867.337   2
   7   0  -7 2174.95 734.508   2
   7   0  -6 3518.73 883.091   2
   7   0  -5 17424.7 1715.51   2
   7   0  -4 568.672 332.194   2
  -7   0   4 191.853 212.093   6
   7   0  -3 2707.62 587.059   2
  -7   0   3 2878.97 488.713   6
   7   0  -3 3310.08 393.142   5
   7   0  -2-69.6598 446.965   2
  -7   0   2 162.316 199.339   6
   7   0  -2 275.553 149.343   5
   7   0  -1-561.151 508.095   2
  -7   0   1 11.0337 313.006   6
   7   0   0 671.040 237.145   2
  -7   0   0 1400.40 372.424   6
  -7   0  -1 13422.6 1102.50   6
   7   0   1 13171.1 1101.15   2
  -7   0  -2 759.762 377.322   6
   7   0   2 566.619 265.253   2
  -7   0  -3 36754.9 1963.00   6
   7   0   3 36371.1 1631.50   2
  -7   0  -4 1089.85 406.036   6
  -7   0  -5 3878.05 715.808   6
  -7   0  -6 39.1350 460.261   6
  -7   0  -7 772.507 366.148   6
  -7   0  -8 651.027 428.947   6
  -7   0  -9-806.213 737.630   6
  -7   0 -10-748.658 639.775   6
   7   1 -13 849.518 640.546   3
   7   1 -13 469.898 586.193   2
   7   1 -12-176.541 415.838   2
   7   1 -12 583.857 616.523   3
   7   1 -11 2253.52 799.768   2
   7   1 -11 3258.19 855.089   3
   7   1 -10-153.855 494.355   2
   7   1 -10 1196.39 646.351   3
   7   1  -9 4547.25 1038.88   2
   7   1  -8 127.037 492.654   2
   7   1  -7 7974.41 1302.12   2
   7   1  -6 648.420 467.415   2
   7   1  -5 20217.5 1859.18   2
   7   1  -4 1970.52 568.612   2
  -7  -1   4 2268.71 491.133   6
  -7  -1   3 26117.4 1470.92   6
   7   1  -3 24780.9 1862.27   2
   7   1  -2 4299.66 794.773   2
  -7  -1   2 4289.00 641.465   6
   7   1  -2 3675.66 378.198   5
   7   1  -1 2456.57 592.232   2
   7   1  -1 2390.90 299.232   4
  -7  -1   1 2269.68 430.021   6
   7   1   0 3576.98 603.308   2
  -7  -1   0 3657.72 588.980   6
   7   1   1-353.323 372.579   2
  -7  -1  -1 45.0771 243.029   6
   7   1   2 572.515 256.180   2
  -7  -1  -2 1178.85 387.887   6
  -7  -1  -3 15521.5 1272.39   6
   7   1   3 17430.7 1147.24   2
  -7  -1  -4 2267.33 574.230   6
  -7  -1  -5 4129.66 764.280   6
  -7  -1  -6 3367.32 696.763   6
  -7  -1  -7-310.315 531.120   6
  -7  -1  -8 1408.33 498.096   6
  -7  -1  -9-585.832 673.794   6
  -7  -1 -10-746.501 637.168   6
   7   2 -13 1098.38 650.724   2
   7   2 -13 1663.36 662.344   3
   7   2 -12 533.547 522.056   2
   7   2 -12 1507.92 629.646   3
   7   2 -11 3297.76 829.500   2
   7   2 -11 5327.57 974.917   3
   7   2 -10 2291.10 821.911   2
   7   2  -9 3300.42 910.761   2
   7   2  -8 521.329 455.973   2
   7   2  -7 5197.78 1036.89   2
   7   2  -6 9840.51 1370.40   2
   7   2  -5 2525.30 658.452   2
   7   2  -4 5563.38 978.189   2
  -7  -2   3 19372.3 1303.11   6
   7   2  -3 19549.8 1809.40   2
   7   2  -3 19980.9 1070.20   4
  -7  -2   2 41102.5 1931.95   6
   7   2  -2 39373.8 2437.37   2
   7   2  -2 39010.0 1451.35   4
  -7  -2   1 5997.61 786.202   6
   7   2  -1 6473.40 1009.92   2
   7   2  -1 5429.99 499.241   4
   7   2   0 5369.57 816.507   2
  -7  -2   0 4855.60 685.832   6
   7   2   0 5475.20 512.831   4
   7   2   1 1493.78 303.303   4
   7   2   1 2164.52 533.748   2
  -7  -2  -1 1781.62 468.296   6
  -7  -2  -2 7181.42 900.112   6
   7   2   2 8527.81 901.293   2
   7   2   3 4700.86 632.818   2
  -7  -2  -3 3850.31 711.283   6
  -7  -2  -4 4056.11 735.046   6
  -7  -2  -5 5051.84 821.238   6
  -7  -2  -6 2111.40 645.458   6
  -7  -2  -7-409.190 422.168   6
  -7  -2  -8 2172.14 720.595   6
  -7  -2  -9 138.419 472.316   6
  -7  -2 -10-1056.57 657.816   6
   7   3 -13 2388.65 845.946   2
   7   3 -12 873.305 562.866   2
   7   3 -11-56.1945 482.114   2
   7   3 -10 1043.13 609.993   2
   7   3  -9 6047.89 1148.11   2
   7   3  -8 19616.9 2114.08   2
   7   3  -7 553.232 616.554   2
   7   3  -6 2481.51 660.744   2
   7   3  -5 972.872 284.283   4
   7   3  -5 841.735 499.060   2
   7   3  -4 19530.5 1856.46   2
   7   3  -4 21705.0 1249.76   4
  -7  -3   3 5898.72 814.916   6
   7   3  -3 4933.94 966.814   2
   7   3  -3 5783.49 635.306   4
  -7  -3   2 12344.0 1192.68   6
   7   3  -2 10932.2 1320.35   2
   7   3  -2 13466.7 950.457   4
   7   3  -1 833.352 246.935   4
  -7  -3   1 1034.25 389.571   6
   7   3  -1 611.539 398.355   2
  -7  -3   0 33214.3 1873.03   6
   7   3   0 35467.9 2371.71   2
   7   3   0 34508.1 1459.47   4
  -7  -3  -1 4975.01 729.322   6
   7   3   1 5750.53 854.017   2
   7   3   1 5649.61 609.460   4
   7   3   2 1127.77 320.243   4
  -7  -3  -2 1260.02 445.941   6
   7   3   2 993.204 339.229   2
  -7  -3  -3 5620.90 852.460   6
   7   3   3 5307.46 637.642   4
  -7  -3  -4 699.474 477.992   6
  -7  -3  -5 5262.49 880.707   6
  -7  -3  -6 639.855 461.123   6
  -7  -3  -7 491.970 385.215   6
  -7  -3  -8 820.113 536.897   6
  -7  -3  -9 1904.95 700.933   6
   7   4 -13 25.0931 448.078   2
   7   4 -12 1090.52 583.258   6
   7   4 -12 937.047 576.638   2
   7   4 -11 2311.70 794.875   2
   7   4 -10 6979.03 1272.50   2
   7   4  -9 379.361 481.890   2
   7   4  -8 4054.03 1012.09   2
   7   4  -7-4.44456 490.809   2
   7   4  -6 35586.2 2640.24   2
   7   4  -6 32524.1 1742.73   4
   7   4  -5 6230.28 1186.46   2
   7   4  -5 6222.97 731.610   4
   7   4  -4 2702.96 547.743   4
   7   4  -4 2134.65 702.098   2
  -7  -4   3 3395.95 655.340   6
   7   4  -3 2800.59 783.074   2
   7   4  -3 4236.94 626.723   4
  -7  -4   2 17290.9 1382.74   6
   7   4  -2 14109.2 1706.33   2
   7   4  -2 14506.4 1047.17   4
  -7  -4   1 18441.7 1396.10   6
   7   4  -1 17456.3 1687.35   2
   7   4  -1 17541.7 1154.51   4
   7   4   0 2340.82 430.563   4
  -7  -4   0 1971.02 471.862   6
   7   4   0 2492.31 631.192   2
   7   4   1 688.589 285.796   4
  -7  -4  -1 447.485 277.986   6
   7   4   1 1005.74 458.201   2
   7   4   2 1950.55 430.791   4
  -7  -4  -2 1432.36 451.257   6
   7   4   2 1894.40 560.613   2
  -7  -4  -3 11234.7 1153.37   6
   7   4   3 10532.1 967.219   4
   7   4   4 791.394 344.402   4
  -7  -4  -4 1209.20 509.521   6
  -7  -4  -5 3122.53 727.398   6
  -7  -4  -6 1049.16 548.739   6
  -7  -4  -7 859.175 529.241   6
  -7  -4  -8 758.617 515.234   6
  -7  -4  -9 506.203 438.645   6
   7   5 -13 591.921 470.092   6
   7   5 -13 201.849 505.859   2
   7   5 -12 3012.24 796.497   6
   7   5 -12 875.859 633.671   2
   7   5 -11 224.271 476.081   2
   7   5 -10 2682.50 883.214   2
   7   5  -9 945.841 565.549   2
   7   5  -8 7001.18 1303.19   2
   7   5  -7 4467.18 741.497   4
   7   5  -7 5122.33 1078.58   2
   7   5  -6 1804.81 482.693   4
   7   5  -6 2155.83 704.511   2
   7   5  -5 7065.16 1209.94   2
   7   5  -5 6512.56 823.440   4
   7   5  -4 10872.6 1572.61   2
   7   5  -4 10738.3 996.865   4
   7   5  -3 15487.4 1178.17   4
   7   5  -2 2623.97 529.166   4
  -7  -5   2 3416.17 707.844   6
  -7  -5   1 25475.1 1743.90   6
   7   5  -1 22783.2 1461.60   4
   7   5   0 3354.82 576.874   4
  -7  -5   0 3855.38 726.894   6
  -7  -5  -1 6554.08 928.967   6
   7   5   1 6561.66 815.339   4
   7   5   2 353.988 283.661   4
  -7  -5  -2-145.826 339.424   6
   7   5   2 115.775 320.745   2
   7   5   3 658.835 347.965   4
  -7  -5  -3 269.587 308.141   6
   7   5   4 608.440 336.377   4
  -7  -5  -4-121.433 392.301   6
   7   5   5 1088.13 427.831   4
  -7  -5  -5 545.066 367.579   6
  -7  -5  -6 1022.47 454.647   6
  -7  -5  -7 1096.61 478.794   6
  -7  -5  -8 905.353 446.521   6
   7   6 -13 1583.35 633.971   6
   7   6 -12 620.465 743.424   2
   7   6 -12 1651.32 720.125   6
   7   6 -11 2918.58 1016.84   2
   7   6 -10 171.720 523.950   2
   7   6  -9 2022.24 771.785   2
   7   6  -8 68.3321 372.154   4
   7   6  -8 1547.48 751.743   2
   7   6  -7 12485.3 1710.00   2
   7   6  -7 10376.9 1132.62   4
   7   6  -6-77.0499 356.038   4
   7   6  -5 6078.17 867.596   4
   7   6  -4 227.613 319.733   4
   7   6  -3 6842.34 868.404   4
   7   6  -2-102.787 274.796   4
   7   6  -1 2744.46 593.221   4
  -7  -6   1 2668.34 661.612   6
  -7  -6   0 15174.2 1379.14   6
   7   6   0 15115.4 1306.59   4
  -7  -6  -1 9947.03 1107.34   6
   7   6   1 9055.04 1051.80   4
   7   6   2 590.629 426.069   4
  -7  -6  -2-65.1860 301.543   6
   7   6   3 318.694 401.088   4
  -7  -6  -3 261.486 345.973   6
   7   6   4 1416.83 476.686   4
  -7  -6  -4 1744.05 630.195   6
   7   6   5 671.224 407.086   4
  -7  -6  -5 883.010 441.855   6
  -7  -6  -6 98.6557 340.403   6
  -7  -6  -7-619.894 519.411   6
   7   7 -12 2454.78 777.666   6
   7   7 -11 1430.44 759.653   2
   7   7 -10 1363.07 657.588   2
   7   7  -9 6336.71 984.584   4
   7   7  -9 6412.86 1372.76   2
   7   7  -8 2884.57 711.724   4
   7   7  -8 4981.78 1336.79   2
   7   7  -7 563.349 472.876   4
   7   7  -6 749.963 479.210   4
   7   7  -5 11404.1 1224.36   4
   7   7  -4 4773.19 798.630   4
   7   7  -3 368.888 282.539   4
   7   7  -2 39.2709 344.059   4
   7   7  -1 1095.48 449.853   4
   7   7   0 4617.08 796.181   4
  -7  -7   0 4665.28 833.233   6
   7   7   1 366.798 353.170   4
  -7  -7  -1 391.440 419.043   6
   7   7   2 2759.36 633.560   4
  -7  -7  -2 3056.55 730.623   6
   7   7   3 447.561 397.389   4
  -7  -7  -3-29.2444 307.861   6
   7   7   4 928.275 439.008   4
  -7  -7  -4 962.475 538.086   6
   7   7   5 407.013 387.010   4
  -7  -7  -5 223.978 339.536   6
  -7  -7  -6 723.985 470.318   6
   7   8 -10 6641.37 1058.84   4
   7   8 -10 8384.38 1583.89   2
   7   8  -9 946.935 508.317   4
   7   8  -8 112.742 367.251   4
   7   8  -7 1790.00 617.244   4
   7   8  -6 11226.0 1331.94   4
   7   8  -5 35.1837 457.067   4
   7   8  -4 1060.56 488.245   4
   7   8  -3 2288.84 683.708   4
   7   8  -2 5579.58 914.881   4
   7   8  -1 1162.02 505.046   4
   7   8   0 649.298 451.040   4
   7   8   1 470.146 378.633   4
  -7  -8  -1 646.306 463.512   6
   7   8   2 2612.37 767.052   4
  -7  -8  -2 2086.03 606.049   6
   7   8   3 193.385 327.356   4
  -7  -8  -3 570.890 433.055   6
   7   8   4 174.103 463.575   4
  -7  -8  -4 311.518 419.726   6
   7   8   5 354.748 475.586   4
  -7  -8  -5 271.165 362.186   6
   7   9  -9-361.475 451.967   4
   7   9  -8 6724.72 1134.58   4
   7   9  -7 505.204 405.391   4
   7   9  -6 947.954 568.658   4
   7   9  -5 250.451 479.656   4
   7   9  -4 6889.70 1021.29   4
   7   9  -3 1114.21 501.246   4
   7   9  -2 162.203 406.910   4
   7   9  -1 105.156 346.753   4
   7   9   0 726.046 519.934   4
   7   9   1 3086.25 790.682   4
   7   9   2 325.588 435.719   4
   7   9   3 427.751 439.050   4
   7  10  -7 1311.78 583.590   4
   7  10  -6 1109.63 544.423   4
   7  10  -5 1857.58 622.257   4
   7  10  -4 29.5829 339.875   4
   7  10  -3 1327.22 576.945   4
   7  10  -2 838.695 542.399   4
   7  10  -1 1051.18 550.724   4
   7  10   0-77.2065 380.071   4
   8  -9  -3 603.656 494.806   1
   8  -9  -2 53.7650 475.394   1
   8  -9  -1 755.935 449.573   5
   8  -9   0 497.106 379.468   5
   8  -9   1-167.106 338.109   5
   8  -9   2-194.889 399.351   5
   8  -9   3 526.323 488.040   5
   8  -9   4 666.259 418.596   5
   8  -8  -6 22.8385 380.565   1
   8  -8  -5 394.045 446.948   1
   8  -8  -4-370.772 420.637   1
   8  -8  -4 728.250 654.664   2
   8  -8  -3 934.873 564.880   1
   8  -8  -2 1138.38 497.568   5
   8  -8  -1-90.7756 355.993   5
   8  -8   0 2165.45 616.467   5
   8  -8   1 510.561 352.846   5
   8  -8   2 1432.19 572.563   5
   8  -8   3 838.314 533.456   5
   8  -8   4 2101.53 644.150   5
   8  -8   5-307.670 430.609   5
  -8   8  -6 1242.56 605.941   6
  -8   8  -7 174.804 448.032   6
  -8   8  -8 786.830 577.991   6
   8  -7  -6 141.367 317.856   1
   8  -7  -6-210.509 464.873   2
   8  -7  -5-232.406 491.165   2
   8  -7  -5 213.716 403.164   1
   8  -7  -4 305.683 566.487   2
   8  -7  -4-5.79517 318.921   1
   8  -7  -3 806.452 666.380   2
   8  -7  -2 1532.60 747.542   2
   8  -7  -2 1456.70 514.913   5
   8  -7  -1 803.583 496.211   2
   8  -7  -1 453.622 372.330   5
   8  -7   0 3293.35 731.347   5
   8  -7   0 3911.29 889.372   2
   8  -7   1-31.2012 304.645   5
   8  -7   2 2002.96 592.096   5
   8  -7   3 1834.13 571.154   5
  -8   7  -4 1892.90 621.850   6
   8  -7   4 859.796 470.604   5
  -8   7  -5 5357.53 934.788   6
  -8   7  -6 1116.88 577.241   6
  -8   7  -7 419.991 411.848   6
  -8   7  -8 454.822 481.333   6
   8  -6  -7-251.741 614.061   2
   8  -6  -6 317.202 270.074   1
   8  -6  -6 282.222 459.101   2
   8  -6  -5 543.537 397.772   1
   8  -6  -5 499.108 555.180   2
   8  -6  -4 1938.23 837.506   2
   8  -6  -4 1429.56 492.473   1
   8  -6  -3 664.766 652.795   2
   8  -6  -3-339.731 425.707   5
   8  -6  -2 818.942 567.025   2
   8  -6  -2 44.7180 288.799   5
   8  -6  -1 1598.38 717.727   2
   8  -6  -1 740.398 454.370   5
   8  -6   0 3970.78 846.645   2
   8  -6   0 4454.00 801.439   5
   8  -6   1 2277.69 723.513   2
   8  -6   1 2771.00 651.341   5
  -8   6  -2 487.486 271.548   6
   8  -6   2 455.781 439.439   5
  -8   6  -3 2916.21 594.418   6
   8  -6   3 3075.69 702.459   5
  -8   6  -4 762.371 520.314   6
  -8   6  -5 9904.52 1211.87   6
  -8   6  -6 478.846 541.117   6
  -8   6  -7 2948.64 823.264   6
  -8   6  -8 325.606 466.508   6
  -8   6  -9 661.117 625.745   6
   8  -5  -8-267.305 556.056   2
   8  -5  -7-125.245 518.361   2
   8  -5  -6-75.3908 506.786   2
   8  -5  -5 1661.00 495.060   1
   8  -5  -5 2315.67 753.874   2
   8  -5  -4-101.706 382.129   2
   8  -5  -3 1531.89 633.743   2
   8  -5  -3 2452.11 578.216   5
   8  -5  -2 640.974 428.174   2
   8  -5  -2 356.323 350.895   5
   8  -5  -1 3990.03 845.513   2
   8  -5  -1 3436.26 702.142   5
   8  -5   0 948.993 494.177   2
   8  -5   0 498.067 366.571   5
   8  -5   1 5466.98 893.582   2
  -8   5  -1 5553.11 726.009   6
   8  -5   1 4887.16 802.084   5
  -8   5  -2 2238.18 503.424   6
   8  -5   2 2413.05 616.426   2
   8  -5   2 2189.14 584.363   5
  -8   5  -3 3428.03 616.870   6
   8  -5   3 4247.53 719.225   2
  -8   5  -4 2846.45 675.846   6
  -8   5  -5 3118.92 766.346   6
  -8   5  -6 4233.92 901.384   6
  -8   5  -7 9616.42 1371.24   6
  -8   5  -8 1116.70 656.291   6
  -8   5  -9 740.942 607.389   6
   8  -4  -9 29.0182 463.365   2
   8  -4  -8 228.710 493.437   2
   8  -4  -7 731.636 623.477   2
   8  -4  -6-138.727 580.449   2
   8  -4  -5 1536.91 440.256   1
   8  -4  -5 1563.40 564.684   2
   8  -4  -4-158.047 462.258   2
   8  -4  -3 3493.16 805.931   2
   8  -4  -3 3511.83 643.209   5
   8  -4  -2 541.618 353.836   2
   8  -4  -2 580.501 272.737   5
  -8   4   1 810.427 292.738   6
   8  -4  -1 863.537 439.041   2
   8  -4  -1 763.724 362.168   5
  -8   4   0 4226.44 605.640   6
   8  -4   0 3609.51 722.257   2
   8  -4   0 3894.40 645.043   5
   8  -4   1 6264.06 903.817   2
  -8   4  -1 6942.68 817.146   6
   8  -4   1 5830.96 799.789   5
   8  -4   2 5864.98 825.957   2
  -8   4  -2 5984.99 755.555   6
  -8   4  -3 2594.22 606.811   6
   8  -4   3 2022.21 528.547   2
  -8   4  -4 833.489 426.243   6
  -8   4  -5 2977.62 809.645   6
  -8   4  -6 8968.57 1240.83   6
  -8   4  -7 1835.87 781.237   6
  -8   4  -8 6424.20 1238.31   6
  -8   4  -9 1348.44 755.371   6
   8  -3 -10 548.897 707.243   2
   8  -3  -9 1668.44 872.547   2
   8  -3  -8 380.015 571.616   2
   8  -3  -7 250.478 661.663   2
   8  -3  -6 409.908 510.963   2
   8  -3  -5-405.524 602.598   2
   8  -3  -4 5335.85 966.643   2
   8  -3  -3 2746.78 474.854   5
   8  -3  -3 2035.22 585.990   2
  -8   3   2 1464.03 345.878   6
   8  -3  -2 1460.40 404.606   5
   8  -3  -2 994.265 400.354   2
  -8   3   1 921.856 313.691   6
   8  -3  -1 385.325 318.758   5
   8  -3  -1 191.652 389.696   2
  -8   3   0 6141.86 741.251   6
   8  -3   0 6238.40 781.675   5
   8  -3   0 5106.56 802.215   2
  -8   3  -1 251.603 342.503   6
   8  -3   1-342.267 365.702   2
   8  -3   2 7730.68 890.512   2
  -8   3  -2 8209.75 925.006   6
  -8   3  -3 1026.57 428.217   6
   8  -3   3 597.252 350.081   2
  -8   3  -4 5646.30 839.939   6
  -8   3  -5 1479.63 546.197   6
  -8   3  -6 3182.87 898.505   6
  -8   3  -7 2031.50 811.448   6
  -8   3  -8 4571.27 1059.46   6
  -8   3  -9 1013.84 553.458   6
   8  -2 -11 281.400 590.370   2
   8  -2 -10 683.280 638.755   2
   8  -2  -9-120.917 514.075   2
   8  -2  -8 1974.71 768.219   2
   8  -2  -7 491.159 577.634   2
   8  -2  -6 2211.57 804.493   2
   8  -2  -5 636.207 463.031   2
  -8   2   4 5377.64 616.526   6
   8  -2  -4 5040.48 1006.50   2
  -8   2   3 2560.01 465.200   6
   8  -2  -3 2483.74 447.943   5
   8  -2  -3 2935.94 779.099   2
  -8   2   2 16359.7 1147.22   6
   8  -2  -2 15653.4 1601.68   2
   8  -2  -2 15124.8 1057.08   5
  -8   2   1 264.484 288.312   6
   8  -2  -1 381.982 286.595   5
   8  -2  -1 358.441 478.214   2
  -8   2   0 2960.92 565.532   6
   8  -2   0 3148.14 545.191   5
   8  -2   0 2818.90 625.689   2
  -8   2  -1 10963.9 1037.09   6
   8  -2   1 9760.71 1075.66   2
   8  -2   2 14823.0 1250.49   2
  -8   2  -2 14943.3 1247.18   6
  -8   2  -3-75.8246 317.542   6
   8  -2   3-124.229 255.466   2
  -8   2  -4 1260.05 391.828   6
  -8   2  -5 3133.41 667.696   6
  -8   2  -6-176.383 442.060   6
  -8   2  -7 2310.81 728.600   6
  -8   2  -8 566.696 443.591   6
  -8   2  -9 2564.37 808.812   6
   8  -1 -11-226.023 547.132   2
   8  -1 -10 1451.44 592.737   2
   8  -1  -9 124.326 487.656   2
   8  -1  -8 2243.06 769.231   2
   8  -1  -7 332.634 515.984   2
   8  -1  -6 2869.47 750.715   2
   8  -1  -5 3047.10 839.418   2
  -8   1   4 3062.78 505.470   6
   8  -1  -4 3243.49 819.150   2
  -8   1   3 5735.99 684.015   6
   8  -1  -3 5477.35 578.921   5
   8  -1  -3 6066.96 998.992   2
  -8   1   2 9072.02 895.109   6
   8  -1  -2 8420.09 1141.69   2
   8  -1  -2 8624.86 747.968   5
  -8   1   1 16209.7 1219.02   6
   8  -1  -1 15583.5 1433.54   2
   8  -1  -1 14428.9 972.800   5
  -8   1   0 3721.82 716.843   6
   8  -1   0 3802.46 822.746   2
  -8   1  -1 6094.07 804.048   6
   8  -1   1 5235.78 772.348   2
  -8   1  -2 391.672 315.336   6
   8  -1   2 499.001 353.037   2
  -8   1  -3 27942.6 1802.73   6
  -8   1  -4 2171.66 572.598   6
  -8   1  -5 1418.55 489.441   6
  -8   1  -6-767.072 625.789   6
  -8   1  -7 1531.32 465.154   6
  -8   1  -8 474.768 428.700   6
  -8   1  -9-1504.99 877.224   6
   8   0 -12 787.504 634.406   2
   8   0 -11 672.955 627.292   2
   8   0 -10-13.3098 501.867   2
   8   0  -9 1358.53 714.256   2
   8   0  -8 7193.10 1314.44   2
   8   0  -7 5303.03 1133.59   2
   8   0  -6 830.536 541.513   2
   8   0  -5 1977.89 677.300   2
   8   0  -4-283.805 541.784   2
  -8   0   4 257.676 221.210   6
  -8   0   3 17600.7 1243.36   6
   8   0  -3 17015.6 1623.89   2
   8   0  -2 545.601 379.624   2
  -8   0   2 31.6011 284.387   6
  -8   0   1 13611.0 1163.33   6
   8   0  -1 13424.5 1340.54   2
   8   0  -1 13721.1 890.770   5
   8   0   0 924.000 434.663   2
  -8   0   0 1247.58 502.194   6
  -8   0  -1 15440.6 1286.26   6
   8   0   1 16507.5 1344.86   2
   8   0   2 6008.33 788.469   2
  -8   0  -2 5159.32 781.995   6
  -8   0  -3 5153.72 859.624   6
  -8   0  -4 3417.12 704.698   6
  -8   0  -5 5917.05 869.263   6
  -8   0  -6 3208.92 789.581   6
  -8   0  -7-267.073 550.930   6
  -8   0  -8-117.152 395.669   6
  -8   0  -9-85.3882 647.732   6
   8   1 -12 105.167 454.482   2
   8   1 -11 346.440 558.890   2
   8   1 -10 1527.94 700.432   2
   8   1  -9 3882.45 1056.21   2
   8   1  -8 2028.99 838.799   2
   8   1  -7 11104.6 1602.30   2
   8   1  -6 5512.13 1186.11   2
   8   1  -5 15073.5 1723.22   2
  -8  -1   4 6336.56 784.650   6
   8   1  -4 5408.15 951.348   2
   8   1  -3 3820.85 801.014   2
  -8  -1   3 4964.92 705.628   6
   8   1  -2 1428.61 437.380   2
  -8  -1   2 2013.43 484.979   6
  -8  -1   1 12449.5 1127.49   6
   8   1  -1 11382.8 1228.30   2
  -8  -1   0 8200.97 950.409   6
   8   1   0 9221.41 1080.42   2
   8   1   1 2350.21 527.133   2
  -8  -1  -1 2722.04 614.444   6
   8   1   2 3672.29 606.923   2
  -8  -1  -2 4400.20 758.173   6
  -8  -1  -3 4522.55 824.617   6
  -8  -1  -4 11294.7 1253.38   6
  -8  -1  -5 157.153 328.556   6
  -8  -1  -6 1400.48 568.102   6
  -8  -1  -7-612.544 525.039   6
  -8  -1  -8 201.637 414.890   6
  -8  -1  -9 362.239 478.911   6
   8   2 -12 607.004 541.671   2
   8   2 -11 1222.06 765.465   2
   8   2 -10 1330.09 694.445   2
   8   2  -9 1805.75 755.481   2
   8   2  -8 243.157 614.294   2
   8   2  -7 3724.20 951.783   2
   8   2  -6 13666.2 1677.06   2
   8   2  -5 8173.33 1252.21   2
   8   2  -4 474.814 369.730   2
  -8  -2   4 731.634 384.742   6
  -8  -2   3 5294.88 768.267   6
   8   2  -3 5999.88 1053.64   2
  -8  -2   2 33278.7 1890.06   6
   8   2  -2 35928.5 2389.90   2
   8   2  -1 871.718 461.658   2
  -8  -2   1 676.976 379.887   6
  -8  -2   0 9994.06 1073.67   6
   8   2   0 10646.7 1225.96   2
   8   2   1 1645.28 493.300   2
  -8  -2  -1 992.613 362.280   6
  -8  -2  -2 6083.85 873.065   6
   8   2   2 6329.95 805.093   2
  -8  -2  -3 2198.07 613.299   6
  -8  -2  -4 6110.83 979.931   6
  -8  -2  -5 714.521 446.337   6
  -8  -2  -6 4541.46 920.814   6
  -8  -2  -7 724.467 451.957   6
  -8  -2  -8 1135.27 695.740   6
   8   3 -12 1222.45 726.292   2
   8   3 -11 1453.64 689.782   2
   8   3 -10 1108.94 563.790   2
   8   3  -9-97.5829 647.708   2
   8   3  -8 4446.48 1040.36   2
   8   3  -7 187.080 432.274   2
   8   3  -6 11283.7 1561.70   2
   8   3  -5 746.032 590.027   2
   8   3  -4 10155.7 1433.35   2
   8   3  -3 434.340 429.502   2
  -8  -3   3 234.228 278.632   6
  -8  -3   2 7220.06 943.330   6
   8   3  -2 5873.88 1114.00   2
   8   3  -1 1008.00 493.423   2
  -8  -3   1 562.734 379.954   6
  -8  -3   0 20249.4 1595.26   6
   8   3   0 22271.7 1882.70   2
   8   3   1 6337.27 992.173   2
  -8  -3  -1 5059.73 840.391   6
  -8  -3  -2 3897.68 710.073   6
  -8  -3  -3 2138.01 659.363   6
  -8  -3  -4 855.044 528.774   6
  -8  -3  -5 3456.73 812.731   6
  -8  -3  -6 1486.94 618.941   6
  -8  -3  -7 1367.20 680.077   6
  -8  -3  -8 1139.45 657.318   6
   8   4 -11-206.829 512.216   2
   8   4 -10 1553.09 603.140   2
   8   4  -9 757.510 588.761   2
   8   4  -8 7557.11 1449.83   2
   8   4  -7 3179.86 957.618   2
   8   4  -6 4150.87 580.800   4
   8   4  -6 3772.04 986.157   2
   8   4  -5 2336.91 528.744   4
   8   4  -5 1424.04 647.794   2
   8   4  -4 15133.7 1767.28   2
   8   4  -4 16063.0 1177.82   4
   8   4  -3 3305.05 553.893   4
  -8  -4   3 3823.72 764.971   6
   8   4  -3 2893.60 760.802   2
  -8  -4   2 1675.56 522.904   6
   8   4  -2 1117.14 569.686   2
  -8  -4   1 4266.24 741.841   6
   8   4  -1 4117.31 872.162   2
  -8  -4   0 2743.32 618.171   6
   8   4   0 2470.09 741.598   2
  -8  -4  -1 4882.05 858.825   6
   8   4   1 5018.52 904.138   2
  -8  -4  -2 913.403 392.208   6
  -8  -4  -3 3605.28 728.762   6
  -8  -4  -4-182.619 432.498   6
  -8  -4  -5 2177.65 578.899   6
  -8  -4  -6 1473.91 687.232   6
  -8  -4  -7 1237.27 677.566   6
   8   5 -11-270.166 543.597   2
   8   5 -10 6879.07 1404.20   2
   8   5  -9 2975.46 961.790   2
   8   5  -8 88.4134 509.312   2
   8   5  -7-685.375 494.785   4
   8   5  -7-313.401 586.966   2
   8   5  -6 2941.94 576.417   4
   8   5  -6 2259.46 853.138   2
   8   5  -5 22056.1 2260.63   2
   8   5  -5 23167.4 1558.82   4
   8   5  -4 213.614 260.972   4
   8   5  -4 93.8573 445.486   2
   8   5  -3 3542.40 608.233   4
   8   5  -3 3520.56 961.396   2
   8   5  -2 1312.11 395.608   4
  -8  -5   2 2168.29 608.043   6
   8   5  -2 1285.81 543.299   2
  -8  -5   1 14499.4 1366.88   6
   8   5  -1 12597.7 1597.49   2
  -8  -5   0 1578.60 577.541   6
   8   5   0 820.477 553.543   2
  -8  -5  -1 1434.55 524.060   6
   8   5   1 2113.03 624.452   2
  -8  -5  -2 30.8309 357.197   6
  -8  -5  -3 1948.81 563.036   6
  -8  -5  -4-125.456 361.897   6
  -8  -5  -5-205.726 386.163   6
  -8  -5  -6-822.332 588.479   6
   8   6 -10-43.6797 517.637   2
   8   6  -9 1930.98 816.276   2
   8   6  -8 2186.30 554.972   4
   8   6  -8 2992.21 1021.29   2
   8   6  -7 6746.05 951.198   4
   8   6  -7 7449.57 1454.98   2
   8   6  -6 1491.32 503.609   4
   8   6  -6 1426.49 855.925   2
   8   6  -5 472.066 350.240   4
   8   6  -5-307.465 605.841   2
   8   6  -4 539.288 406.317   4
   8   6  -4 523.381 752.139   2
   8   6  -3 15032.9 1941.59   2
   8   6  -3 15188.0 1290.46   4
   8   6  -2 2189.96 548.573   4
   8   6  -2 3130.69 883.906   2
   8   6  -1 232.390 275.945   4
  -8  -6   1 687.153 432.905   6
   8   6  -1 391.719 454.015   2
  -8  -6   0 1295.85 518.691   6
   8   6   0 192.611 367.848   2
  -8  -6  -1 5053.96 871.077   6
  -8  -6  -2 2739.01 701.946   6
  -8  -6  -3-77.1645 380.535   6
  -8  -6  -4-136.826 366.053   6
  -8  -6  -5 137.379 358.502   6
   8   7  -9 3617.95 1166.48   2
   8   7  -8-527.892 482.723   4
   8   7  -8 130.573 471.691   2
   8   7  -7 1378.02 563.561   4
   8   7  -7 2109.47 917.205   2
   8   7  -6 756.054 505.617   4
   8   7  -6 661.345 802.544   2
   8   7  -5 3351.10 736.649   4
   8   7  -5 4549.25 1294.81   2
   8   7  -4 5784.68 887.505   4
   8   7  -3-172.858 352.937   4
   8   7  -2-58.5192 306.610   4
   8   7  -1 719.416 368.489   4
   8   7   0 4102.17 753.578   4
  -8  -7   0 4406.51 878.099   6
  -8  -7  -1 609.936 458.198   6
  -8  -7  -2 566.471 445.436   6
  -8  -7  -3 669.404 475.369   6
  -8  -7  -4 2189.71 732.673   6
   8   8  -9-109.976 531.433   4
   8   8  -8 950.661 429.990   4
   8   8  -8 2766.70 1047.98   2
   8   8  -7 155.291 374.806   4
   8   8  -7 885.807 875.389   2
   8   8  -6 575.403 529.130   4
   8   8  -5 882.402 509.341   4
   8   8  -4 946.577 514.476   4
   8   8  -3-97.0849 357.649   4
   8   8  -2 2922.91 683.547   4
   8   8  -1-205.900 354.163   4
   8   8   0 267.176 352.597   4
  -8  -8  -1 1057.47 599.010   6
  -8  -8  -2 487.043 483.317   6
   8   9  -8 2529.08 763.534   4
   8   9  -7 68.0969 420.998   4
   8   9  -6 1534.43 631.451   4
   8   9  -5 188.953 463.349   4
   8   9  -4-176.478 423.749   4
   8   9  -3-187.798 359.729   4
   8   9  -2 648.008 455.442   4
   8   9  -1 1075.62 471.560   4
   8   9   0-322.569 322.108   4
   9  -8  -4 714.222 563.964   1
   9  -8  -3 244.532 472.004   1
   9  -8  -2 208.628 384.284   5
   9  -8  -1-272.107 364.473   5
   9  -8   0 1641.86 606.147   5
   9  -8   1 496.970 381.984   5
   9  -8   2 1263.26 628.612   5
   9  -8   3-51.6922 362.807   5
   9  -7  -4 7.54618 311.559   1
   9  -7  -3 421.952 611.165   2
   9  -7  -2 1675.17 742.109   2
   9  -7  -2 243.527 330.787   5
   9  -7  -1 1419.14 724.679   2
   9  -7  -1 1512.56 594.454   5
   9  -7   0 619.355 450.350   5
   9  -7   0 1220.80 618.101   2
   9  -7   1 2094.93 667.653   5
   9  -7   2 3110.71 775.726   5
   9  -7   3 1166.92 493.145   5
   9  -7   4-68.9550 360.403   5
   9  -7   5 276.567 389.400   5
  -9   7  -6 1179.86 646.912   6
  -9   7  -7 4666.82 1068.81   6
   9  -6  -5 771.809 531.342   2
   9  -6  -4 1703.24 570.647   1
   9  -6  -4 1514.40 732.145   2
   9  -6  -3 91.0322 524.359   2
   9  -6  -3 322.366 372.231   5
   9  -6  -2 465.898 533.057   2
   9  -6  -2 46.3371 346.725   5
   9  -6  -1 1726.50 708.507   2
   9  -6  -1 1074.25 456.565   5
   9  -6   0 1149.07 644.770   2
   9  -6   0 508.367 427.740   5
   9  -6   1 2969.99 794.087   2
   9  -6   1 3567.03 744.973   5
   9  -6   2-235.199 342.403   5
   9  -6   2 912.027 562.858   2
   9  -6   3 5042.45 951.755   5
  -9   6  -4 233.762 282.946   6
   9  -6   4-314.535 370.076   5
  -9   6  -5 874.022 467.895   6
  -9   6  -6 2630.61 891.367   6
  -9   6  -7 2834.18 979.661   6
   9  -5  -6 50.8541 536.430   2
   9  -5  -5 1371.87 726.741   2
   9  -5  -4-19.0403 495.637   2
   9  -5  -3 3283.04 912.414   2
   9  -5  -3 3026.56 637.129   5
   9  -5  -2 357.447 472.139   2
   9  -5  -2 15.3015 305.509   5
   9  -5  -1 861.069 617.298   2
   9  -5  -1 598.930 408.667   5
   9  -5   0 147.342 380.255   2
   9  -5   0-28.9302 293.782   5
   9  -5   1 4513.82 915.201   2
   9  -5   1 4381.34 802.701   5
  -9   5  -2 1097.10 413.609   6
   9  -5   2 1450.93 596.342   2
   9  -5   2 942.047 482.396   5
  -9   5  -3 6070.54 885.225   6
  -9   5  -4 1081.76 448.842   6
  -9   5  -5 1565.73 542.848   6
  -9   5  -6 2517.58 746.558   6
  -9   5  -7 3367.38 990.499   6
   9  -4  -7 846.001 690.733   2
   9  -4  -6 262.647 468.443   2
   9  -4  -5 473.178 458.054   2
   9  -4  -4 7.19429 546.491   2
   9  -4  -3 4362.34 981.893   2
   9  -4  -3 4582.93 740.473   5
   9  -4  -2 2111.05 654.140   2
   9  -4  -2 1690.11 443.917   5
   9  -4  -1 2100.92 699.424   2
   9  -4  -1 2400.11 545.868   5
  -9   4   0 2445.96 532.605   6
   9  -4   0 1515.30 546.633   2
   9  -4   0 1984.96 531.688   5
  -9   4  -1-131.787 254.086   6
   9  -4   1 706.054 428.570   2
   9  -4   1 246.633 306.171   5
  -9   4  -2 2452.75 549.043   6
   9  -4   2 3342.51 727.288   2
   9  -4   2 2692.14 633.000   5
  -9   4  -3 1696.76 548.568   6
  -9   4  -4 10058.5 1181.25   6
  -9   4  -5 929.263 423.787   6
  -9   4  -6 1642.11 383.934   6
  -9   4  -7-883.305 609.281   6
   9  -3  -8 288.432 551.524   2
   9  -3  -7-190.868 614.669   2
   9  -3  -6-314.795 718.700   2
   9  -3  -5-334.770 621.972   2
   9  -3  -4-198.489 601.623   2
   9  -3  -3 2149.63 475.553   5
   9  -3  -3 1926.32 590.286   2
   9  -3  -2 7506.89 835.464   5
   9  -3  -2 7878.86 1165.79   2
  -9   3   1 1514.82 426.275   6
   9  -3  -1 1731.10 473.433   5
   9  -3  -1 998.329 434.016   2
  -9   3   0 5877.56 788.240   6
   9  -3   0 5527.88 764.399   5
   9  -3   0 4700.98 849.877   2
  -9   3  -1 182.790 300.232   6
   9  -3   1-20.9699 307.212   5
   9  -3   1 370.739 307.293   2
  -9   3  -2 3683.29 670.299   6
   9  -3   2 3636.08 693.305   2
  -9   3  -3 1860.50 522.385   6
  -9   3  -4 2986.14 662.598   6
  -9   3  -5-276.389 530.984   6
  -9   3  -6 6232.21 1054.31   6
  -9   3  -7 1041.15 503.759   6
   9  -2  -9 176.205 555.990   2
   9  -2  -8 1857.66 862.384   2
   9  -2  -7-48.3325 471.271   2
   9  -2  -6 999.938 612.817   2
   9  -2  -5-20.0096 485.420   2
   9  -2  -4 2988.78 939.458   2
  -9   2   3 1579.78 410.341   6
   9  -2  -3 2596.83 833.188   2
  -9   2   2 4628.56 702.813   6
   9  -2  -2 4572.86 1042.23   2
  -9   2   1 190.151 265.812   6
   9  -2  -1 409.753 324.523   5
   9  -2  -1 337.208 306.245   2
   9  -2   0 12346.2 1307.61   2
  -9   2   0 15247.0 1289.03   6
   9  -2   0 14345.2 1139.79   5
  -9   2  -1 1037.35 465.322   6
   9  -2   1 1617.53 567.519   2
  -9   2  -2 2769.56 599.844   6
   9  -2   2 3056.36 611.522   2
  -9   2  -3 2794.10 639.712   6
  -9   2  -4 1016.28 428.896   6
  -9   2  -5 4150.61 753.280   6
  -9   2  -6 147.787 394.459   6
  -9   2  -7-220.168 468.729   6
   9  -1  -9 1074.85 727.684   2
   9  -1  -8 538.787 637.619   2
   9  -1  -7-85.6429 555.318   2
   9  -1  -6 4938.57 1129.72   2
   9  -1  -5 2782.41 785.981   2
  -9   1   4 296.162 219.199   6
   9  -1  -4 435.392 438.764   2
  -9   1   3 2600.78 526.549   6
   9  -1  -3 2976.51 835.442   2
  -9   1   2 84.2788 267.072   6
   9  -1  -2 1298.91 600.012   2
  -9   1   1 10379.4 1043.14   6
   9  -1  -1 10888.9 1280.34   2
  -9   1   0 3489.33 733.323   6
   9  -1   0 2436.86 546.448   5
   9  -1   0 2486.50 836.836   2
  -9   1  -1 3748.22 725.076   6
   9  -1   1 4843.67 827.928   2
  -9   1  -2 6704.25 955.158   6
  -9   1  -3 4728.75 845.523   6
  -9   1  -4 436.169 414.112   6
  -9   1  -5 4754.87 939.195   6
  -9   1  -6-32.2134 393.888   6
  -9   1  -7 477.691 421.627   6
   9   0 -10 1204.24 625.657   2
   9   0  -9 2031.82 958.517   2
   9   0  -8 464.853 565.065   2
   9   0  -7 2551.19 856.929   2
   9   0  -6 154.805 451.038   2
   9   0  -5 1033.22 449.270   2
   9   0  -4 1011.05 456.966   2
  -9   0   4 891.848 357.808   6
   9   0  -3 6905.98 1144.56   2
  -9   0   3 7200.58 863.940   6
   9   0  -2 1838.82 654.491   2
  -9   0   2 1876.97 546.419   6
   9   0  -1 6043.42 1008.84   2
  -9   0   1 4901.43 766.610   6
  -9   0   0 1885.17 518.752   6
   9   0   0 1414.61 533.016   2
  -9   0  -1 7299.61 1014.64   6
   9   0   1 7136.04 956.982   2
  -9   0  -2 1194.55 534.245   6
  -9   0  -3 3148.45 745.425   6
  -9   0  -4-24.9456 300.489   6
  -9   0  -5 2670.50 757.458   6
  -9   0  -6 3859.55 886.627   6
  -9   0  -7 743.524 514.265   6
   9   1 -10-125.555 517.905   2
   9   1  -9 1569.74 795.315   2
   9   1  -8 635.328 636.244   2
   9   1  -7 6777.96 1271.84   2
   9   1  -6 585.701 569.776   2
   9   1  -5 4867.76 1097.57   2
   9   1  -4 311.061 414.647   2
  -9  -1   4 283.850 306.975   6
   9   1  -3 1923.65 524.092   2
  -9  -1   3 2573.25 581.196   6
   9   1  -2 792.758 381.407   2
  -9  -1   2 583.410 354.590   6
   9   1  -1 1810.68 533.767   2
  -9  -1   1 1803.35 525.427   6
  -9  -1   0 10729.7 1180.77   6
   9   1   0 9719.27 1157.01   2
   9   1   1 1727.00 514.648   2
  -9  -1  -1 1650.30 517.125   6
  -9  -1  -2 4277.10 811.032   6
  -9  -1  -3 696.280 477.408   6
  -9  -1  -4 1175.66 560.951   6
  -9  -1  -5 393.351 498.524   6
  -9  -1  -6 2097.38 706.843   6
  -9  -1  -7-32.0700 362.386   6
   9   2 -10-276.869 666.194   2
   9   2  -9 723.598 695.298   2
   9   2  -8 2295.30 829.844   2
   9   2  -7 2030.33 889.797   2
   9   2  -6 1405.07 715.266   2
   9   2  -5 8568.76 1354.30   2
   9   2  -4 14215.5 1700.16   2
   9   2  -3-36.5083 524.597   2
  -9  -2   3 247.615 419.361   6
   9   2  -2 346.786 469.566   2
  -9  -2   2 1260.55 444.718   6
   9   2  -1-354.913 492.719   2
  -9  -2   1-454.453 387.615   6
   9   2   0 5893.48 919.107   2
  -9  -2   0 5311.51 815.999   6
   9   2   1 1395.15 471.460   2
  -9  -2  -1 1352.06 530.731   6
  -9  -2  -2 9097.59 1131.52   6
  -9  -2  -3 570.644 489.955   6
  -9  -2  -4 2009.28 703.760   6
  -9  -2  -5 2125.79 728.979   6
  -9  -2  -6 622.961 537.126   6
   9   3 -10 4005.66 1127.66   2
   9   3  -9 364.221 636.069   2
   9   3  -8-183.734 703.834   2
   9   3  -7-646.956 679.966   2
   9   3  -6 4539.67 1075.13   2
   9   3  -5 568.279 465.192   2
   9   3  -4 3949.01 981.032   2
   9   3  -3 845.386 570.404   2
  -9  -3   3 639.459 457.970   6
  -9  -3   2 20122.5 1646.86   6
   9   3  -2 21006.4 2002.80   2
   9   3  -1 4417.39 978.524   2
  -9  -3   1 3740.82 759.410   6
   9   3   0 605.775 397.404   2
  -9  -3   0 174.410 326.808   6
  -9  -3  -1 809.298 392.647   6
  -9  -3  -2 1448.26 525.149   6
  -9  -3  -3 5141.29 907.201   6
  -9  -3  -4 1606.19 677.628   6
  -9  -3  -5 2103.28 874.635   6
  -9  -3  -6 501.783 633.000   6
   9   4 -10 260.796 547.883   2
   9   4  -9-290.685 668.047   2
   9   4  -8 6755.76 1386.39   2
   9   4  -7 2267.87 884.882   2
   9   4  -6 30.4081 522.635   2
   9   4  -5 177.528 530.377   2
   9   4  -4 3770.86 1000.93   2
   9   4  -3 3528.16 892.718   2
  -9  -4   3 4618.48 885.249   6
   9   4  -2 2039.49 771.429   2
  -9  -4   2 2666.50 683.807   6
   9   4  -1 589.361 538.870   2
  -9  -4   1 678.194 437.215   6
   9   4   0 3720.12 827.901   2
  -9  -4   0 3003.21 705.709   6
  -9  -4  -1 9261.93 1198.20   6
  -9  -4  -2 771.527 483.497   6
  -9  -4  -3 539.991 329.282   6
  -9  -4  -4-281.762 346.210   6
  -9  -4  -5-50.4111 463.215   6
   9   5  -9 268.742 539.342   2
   9   5  -8 1217.92 727.431   2
   9   5  -7 2978.53 998.504   2
   9   5  -6 3223.27 1070.75   2
   9   5  -5 4646.97 1155.94   2
   9   5  -4 933.593 647.213   2
   9   5  -3 4018.40 1067.33   2
  -9  -5   2 955.495 508.301   6
   9   5  -2 1418.19 691.198   2
  -9  -5   1 3956.45 790.035   6
   9   5  -1 2906.52 813.376   2
  -9  -5   0-669.372 461.988   6
  -9  -5  -1-99.7918 332.701   6
  -9  -5  -2 52.9918 377.344   6
  -9  -5  -3 1717.54 645.601   6
  -9  -5  -4 1236.25 563.204   6
   9   6  -8-149.700 567.283   2
   9   6  -7 387.962 699.457   2
   9   6  -6 832.625 795.864   2
   9   6  -5 3399.91 1112.98   2
   9   6  -4 779.375 717.861   2
   9   6  -3 182.508 504.864   2
   9   6  -2 7487.35 1414.48   2
  -9  -6   1 2871.09 834.292   6
   9   6  -1 2074.64 798.868   2
  -9  -6   0 435.435 489.511   6
  -9  -6  -1 264.260 382.129   6
  -9  -6  -2 283.027 331.331   6
   9   7  -7-547.105 789.527   2
   9   7  -6 528.830 599.334   2
   9   7  -5 434.387 687.174   2
   9   7  -4 605.263 634.668   2
   9   7  -3 970.113 668.574   2
   9   7  -2 1118.28 623.409   2
   9   7  -1 622.394 423.361   2
  -9  -7   0 2854.41 752.691   6
   9   8  -4 1038.01 757.591   2
   9   8  -3 232.275 554.981   2
   9   8  -2 334.572 625.224   2
  10  -7  -2 355.458 413.651   5
  10  -7  -1 721.106 493.353   5
  10  -7   0 1379.52 509.677   5
  10  -7   0 1928.30 744.185   2
  10  -7   1 1527.40 584.089   5
  10  -6  -2 726.976 583.725   2
  10  -6  -2 396.966 411.480   5
  10  -6  -1 1013.44 614.846   2
  10  -6  -1 614.808 327.630   5
  10  -6   0 1002.23 567.226   2
  10  -6   0 941.872 505.821   5
  10  -6   1 655.792 462.953   2
  10  -6   1 590.481 431.122   5
  10  -6   2 600.755 456.851   5
  10  -6   3 5286.37 951.922   5
  10  -6   4 174.120 374.252   5
 -10   6  -5 1504.28 577.832   6
  10  -5  -4 360.566 608.841   2
  10  -5  -3 1139.61 626.931   2
  10  -5  -2 977.094 529.183   2
  10  -5  -2 1030.70 436.669   5
  10  -5  -1 848.982 562.914   2
  10  -5  -1 783.208 413.752   5
  10  -5   0 533.933 480.546   2
  10  -5   0-153.445 312.767   5
  10  -5   1 196.999 302.222   2
  10  -5   1 114.656 312.696   5
  10  -5   2-172.712 420.806   5
 -10   5  -3 839.205 461.529   6
  10  -5   3 1109.18 472.541   5
 -10   5  -4 1221.88 543.431   6
 -10   5  -5 5529.05 1016.36   6
  10  -4  -5 365.996 452.852   2
  10  -4  -4-3.04975 485.022   2
  10  -4  -3-103.596 421.097   2
  10  -4  -2 357.579 500.712   2
  10  -4  -1 776.320 495.136   2
  10  -4  -1 520.442 322.850   5
  10  -4   0 3265.06 756.582   2
  10  -4   0 4422.97 777.630   5
  10  -4   1 128.046 402.632   2
  10  -4   1-491.175 392.314   5
 -10   4  -2 358.595 375.328   6
  10  -4   2 619.990 437.259   5
 -10   4  -3 293.310 285.670   6
 -10   4  -4 30.5152 317.034   6
 -10   4  -5 486.227 406.622   6
  10  -3  -6 1418.91 705.193   2
  10  -3  -5-805.846 784.045   2
  10  -3  -4-703.055 700.210   2
  10  -3  -3-1225.82 742.510   2
  10  -3  -2 374.856 382.199   2
  10  -3  -1 167.728 371.805   2
 -10   3   0 1868.07 492.896   6
  10  -3   0 1783.39 608.243   2
 -10   3  -1 133.154 318.146   6
  10  -3   1 117.694 311.779   2
  10  -3   1 35.9381 264.624   5
 -10   3  -2 2722.58 656.099   6
 -10   3  -3 2448.16 644.373   6
 -10   3  -4 6.10017 348.851   6
 -10   3  -5 348.073 432.686   6
  10  -2  -7 222.018 584.906   2
  10  -2  -6 1243.48 553.856   2
  10  -2  -5 1560.55 888.139   2
  10  -2  -4 4191.67 1118.37   2
  10  -2  -3 515.024 377.119   2
 -10   2   2-180.170 310.183   6
  10  -2  -2-81.8432 460.062   2
 -10   2   1 1492.76 419.293   6
  10  -2  -1 914.820 438.237   2
 -10   2   0 2602.63 600.911   6
  10  -2   0 2315.92 625.554   2
 -10   2  -1 393.339 380.686   6
  10  -2   1 107.907 302.153   2
 -10   2  -2 579.015 391.947   6
 -10   2  -3 2480.14 672.108   6
 -10   2  -4 90.9412 419.649   6
 -10   2  -5 2525.62 744.188   6
  10  -1  -7 443.822 513.800   2
  10  -1  -6 387.687 432.840   2
  10  -1  -5 1673.31 767.332   2
  10  -1  -4 1597.70 795.202   2
 -10   1   3 7417.20 908.811   6
  10  -1  -3 8256.32 1397.64   2
 -10   1   2 203.229 338.400   6
  10  -1  -2 472.846 506.571   2
 -10   1   1 1668.06 536.826   6
  10  -1  -1 2332.30 756.554   2
 -10   1   0 1223.56 454.121   6
  10  -1   0 1667.86 703.881   2
 -10   1  -1 8773.89 1115.82   6
 -10   1  -2 1400.77 644.278   6
 -10   1  -3 2334.33 677.629   6
 -10   1  -4 431.564 408.708   6
 -10   1  -5 1513.59 604.583   6
  10   0  -8 743.558 612.456   2
  10   0  -7 311.575 537.909   2
  10   0  -6 1059.66 693.707   2
  10   0  -5 5735.48 1167.03   2
 -10   0   4 450.527 345.545   6
  10   0  -4 485.651 576.841   2
 -10   0   3 4014.04 775.793   6
  10   0  -3 4734.41 1061.93   2
 -10   0   2 169.867 321.110   6
  10   0  -2 115.652 389.262   2
  10   0  -1 6984.62 1186.13   2
 -10   0   1 6774.29 949.308   6
 -10   0   0 4634.98 870.115   6
  10   0   0 6313.15 1053.00   2
 -10   0  -1 269.872 348.176   6
 -10   0  -2 4132.12 847.506   6
 -10   0  -3 2270.24 728.049   6
 -10   0  -4 2032.18 754.520   6
 -10   0  -5 1028.25 683.129   6
  10   1  -8-86.1078 462.237   2
  10   1  -7 332.539 511.952   2
  10   1  -6 165.927 491.732   2
  10   1  -5-4.17763 498.270   2
  10   1  -4-349.661 563.223   2
  10   1  -3 7507.16 1311.88   2
 -10  -1   3 7284.37 992.444   6
  10   1  -2 5704.07 1086.63   2
 -10  -1   2 6290.42 934.623   6
  10   1  -1 1316.35 550.092   2
 -10  -1   1 1160.90 519.422   6
  10   1   0 2810.91 732.683   2
 -10  -1   0 2461.08 658.353   6
 -10  -1  -1 167.312 309.978   6
 -10  -1  -2 9088.59 1214.15   6
 -10  -1  -3 2605.75 788.884   6
 -10  -1  -4 1312.56 592.169   6
  10   2  -8 5429.29 1285.11   2
  10   2  -7 801.581 713.587   2
  10   2  -6 548.123 662.775   2
  10   2  -5-565.396 680.656   2
  10   2  -4 1734.19 507.165   2
  10   2  -3-1416.43 765.654   2
 -10  -2   3 249.900 354.620   6
  10   2  -2 289.251 580.448   2
 -10  -2   2 1020.99 431.353   6
  10   2  -1 1662.58 633.150   2
 -10  -2   1 1404.63 542.102   6
 -10  -2   0 5945.04 987.876   6
 -10  -2  -1 1328.86 541.863   6
 -10  -2  -2 2189.20 636.189   6
 -10  -2  -3 82.0538 366.322   6
 -10  -2  -4 4129.08 918.706   6
  10   3  -8 2444.78 955.316   2
  10   3  -7 221.951 527.108   2
  10   3  -6 4546.26 1170.25   2
  10   3  -5 284.962 537.311   2
  10   3  -4 394.185 501.100   2
  10   3  -3 1150.01 395.531   2
 -10  -3   3 2076.51 609.623   6
  10   3  -2 1253.82 495.603   2
 -10  -3   2 1256.40 516.392   6
  10   3  -1 221.103 367.165   2
 -10  -3   1 137.379 339.079   6
 -10  -3   0 1515.98 544.707   6
 -10  -3  -1 295.779 448.706   6
 -10  -3  -2 475.088 429.098   6
 -10  -3  -3 3358.36 822.615   6
  10   4  -7-62.4602 578.510   2
  10   4  -6 3846.73 1096.72   2
  10   4  -5 1473.73 826.992   2
  10   4  -4-303.474 442.647   2
  10   4  -3 3728.68 1091.48   2
  10   4  -2 1038.68 651.513   2
 -10  -4   2-337.761 375.768   6
  10   4  -1 3017.65 852.849   2
 -10  -4   1 2648.35 705.730   6
 -10  -4   0 139.322 367.613   6
 -10  -4  -1 639.208 443.101   6
 -10  -4  -2-748.417 560.800   6
  10   5  -6 17.9425 769.793   2
  10   5  -5 615.335 636.495   2
  10   5  -4-41.4064 464.988   2
  10   5  -3 5063.84 1293.28   2
  10   5  -2 1958.88 832.238   2
 -10  -5   2 1748.35 663.254   6
 -10  -5   1 1028.28 550.357   6
 -10  -5   0 447.536 455.942   6
  10   6  -5 1504.24 871.983   2
  10   6  -4 978.739 633.281   2
  10   6  -3-30.2682 506.994   2
  10   6  -2 1164.86 727.328   2
  10   7  -3-796.315 620.936   2
  11  -5   0 1230.58 633.468   2
  11  -4  -2-189.844 417.157   2
  11  -4  -1-614.870 529.259   2
  11  -4   0 1324.27 598.263   2
 -11   4  -3 323.925 437.874   6
  11  -3  -3-162.140 432.559   2
  11  -3  -2 438.738 478.117   2
  11  -3  -1 120.143 425.122   2
  11  -3   0 714.209 501.036   2
 -11   3  -1 554.828 396.955   6
 -11   3  -2 2289.19 699.400   6
 -11   3  -3 1207.94 516.753   6
  11  -2  -4 809.484 516.831   2
  11  -2  -3-400.681 543.340   2
  11  -2  -2 2926.52 848.648   2
  11  -2  -1 2479.81 763.729   2
 -11   2   0-110.701 350.698   6
 -11   2  -1 1126.76 442.887   6
 -11   2  -2 1076.64 553.388   6
 -11   2  -3 3504.08 868.946   6
  11  -1  -5 829.048 681.975   2
  11  -1  -4 1324.98 789.074   2
  11  -1  -3 3579.35 1110.65   2
 -11   1   2 123.662 293.677   6
  11  -1  -2 601.616 667.743   2
 -11   1   1 2794.56 707.183   6
  11  -1  -1 3580.15 841.620   2
 -11   1   0 521.202 401.578   6
 -11   1  -1 3808.25 827.150   6
 -11   1  -2 692.224 454.615   6
  11   0  -5 692.310 646.830   2
  11   0  -4 878.425 713.621   2
 -11   0   3 1278.53 458.967   6
  11   0  -3 2410.72 890.939   2
 -11   0   2 568.890 409.709   6
  11   0  -2 1320.31 670.768   2
 -11   0   1 2472.14 673.031   6
  11   0  -1 3045.11 841.027   2
 -11   0   0 1034.84 499.645   6
 -11   0  -1 2110.04 628.513   6
 -11   0  -2 191.118 410.693   6
  11   1  -5 1042.87 702.474   2
  11   1  -4 2117.38 777.895   2
 -11  -1   3-109.036 333.203   6
  11   1  -3 58.9167 401.546   2
 -11  -1   2 2743.80 678.811   6
  11   1  -2 2685.64 811.517   2
 -11  -1   1 756.770 495.247   6
  11   1  -1 529.521 546.264   2
 -11  -1   0 2007.30 671.030   6
 -11  -1  -1-464.091 496.364   6
  11   2  -5-539.844 562.536   2
  11   2  -4 306.859 421.258   2
  11   2  -3-196.354 463.181   2
 -11  -2   3-341.754 378.583   6
  11   2  -2 1282.59 564.630   2
 -11  -2   2 2877.42 710.841   6
 -11  -2   1 2054.18 660.039   6
 -11  -2   0 1988.93 686.151   6
  11   3  -4 1323.69 587.168   2
  11   3  -3 370.712 465.951   2
  11   3  -2-934.294 724.449   2
 -11  -3   2 876.854 483.852   6
  11   4  -4-1376.19 831.587   2
  11   4  -3 401.765 523.810   2
   0   0   0    0.00    0.00   0
TITL Test2 in P-1
REM P-1 (#2 in standard setting)
CELL 0.71073   7.966409   9.280394  10.904457 104.6119  95.8857  91.1021
ZERR    2.00   0.000729   0.000984   0.001160   0.0092   0.0081   0.0080
LATT  1
SFAC C H O Cl
UNIT 32.00 24.00 4.00 4.00
TREF
HKLF 4
END
;
_shelx_hkl_checksum     30448
_shelx_res_file
;
TITL I         P -1         R   0.05
CELL  0.71070  7.96640  9.28040 10.90450 104.61200 95.88600 91.10200
ZERR 2  0.00070  0.00100  0.00120  0.00900  0.00800  0.00800
LATT 1
SFAC C H CL O SE
UNIT 32 24 4 4 2
PLAN 30
FMAP 2
L.S. 9
BOND $H
CONF
ACTA
omit -1 -5 1
HTAB
EQIV $1 -X, -Y+1, -Z+1
HTAB C2 CL2_$1
EQIV $2 X+1, Y, Z
HTAB C6 O1_$2
EQIV $3 X+1, Y+1, Z
HTAB C12 CL1_$3
EQIV $4 -X, -Y, -Z+1
HTAB C14 O2_$4
WGHT    0.047000    0.170100
FVAR       6.43406
SE1   5    0.532620    0.101906    0.765832    11.00000    0.03407    0.06798 =
         0.06875    0.04095    0.00438   -0.00036
CL1   3   -0.258793   -0.404726    0.995183    11.00000    0.05853    0.07863 =
         0.08964    0.03450    0.01634   -0.01925
CL2   3    0.131546    0.780577    0.402361    11.00000    0.05823    0.08018 =
         0.12844    0.07000    0.00100    0.00487
O1    4   -0.236978   -0.170204    0.866238    11.00000    0.03177    0.07825 =
         0.08328    0.03847    0.00797    0.00591
O2    4    0.108806    0.460534    0.357184    11.00000    0.08143    0.06863 =
         0.05970    0.01703   -0.01410    0.00500
C1    1    0.333731    0.006668    0.801296    11.00000    0.03121    0.04605 =
         0.04372    0.01699    0.00402    0.00083
C2    1    0.171174    0.049768    0.772234    11.00000    0.03867    0.04765 =
         0.05313    0.02681    0.00392    0.00349
AFIX  43
H21   2    0.154810    0.127140    0.732837    11.00000   -1.20000
AFIX   0
C3    1    0.035336   -0.022402    0.801975    11.00000    0.03263    0.04753 =
         0.04950    0.01829    0.00179    0.00650
AFIX  43
H31   2   -0.072946    0.007066    0.782477    11.00000   -1.20000
AFIX   0
C4    1    0.055681   -0.138473    0.860533    11.00000    0.03026    0.04239 =
         0.03715    0.01240    0.00368    0.00266
C5    1    0.219955   -0.179961    0.889205    11.00000    0.03343    0.04260 =
         0.04844    0.02421    0.00446    0.00657
AFIX  43
H51   2    0.236503   -0.257405    0.928495    11.00000   -1.20000
AFIX   0
C6    1    0.357564   -0.108204    0.860300    11.00000    0.02773    0.05095 =
         0.04770    0.02181    0.00059    0.00901
AFIX  43
H61   2    0.466103   -0.136769    0.880325    11.00000   -1.20000
AFIX   0
C7    1    0.430818    0.230240    0.669172    11.00000    0.03375    0.04996 =
         0.04620    0.02138    0.00769   -0.00037
C8    1    0.348507    0.172085    0.548859    11.00000    0.05479    0.03734 =
         0.05388    0.01302    0.00183   -0.00362
AFIX  43
H81   2    0.341487    0.069524    0.513902    11.00000   -1.20000
AFIX   0
C9    1    0.276225    0.265617    0.479793    11.00000    0.04653    0.04962 =
         0.04279    0.01085   -0.00161   -0.00385
AFIX  43
H91   2    0.219976    0.225572    0.398852    11.00000   -1.20000
AFIX   0
C10   1    0.287151    0.418810    0.530564    11.00000    0.03833    0.04295 =
         0.04405    0.01781    0.01030   -0.00072
C11   1    0.375666    0.476042    0.649394    11.00000    0.06142    0.03956 =
         0.04495    0.01072    0.00216   -0.00204
AFIX  43
H111  2    0.387949    0.578740    0.682933    11.00000   -1.20000
AFIX   0
C12   1    0.445617    0.383124    0.718444    11.00000    0.05393    0.05514 =
         0.03986    0.01273   -0.00076   -0.00373
AFIX  43
H121  2    0.503332    0.423183    0.798866    11.00000   -1.20000
AFIX   0
C13   1   -0.097876   -0.211562    0.889357    11.00000    0.03367    0.05287 =
         0.04207    0.01455    0.00362   -0.00007
C14   1   -0.070638   -0.340104    0.949734    11.00000    0.04434    0.05746 =
         0.05887    0.02526    0.01117   -0.00342
AFIX  23
H141  2    0.011710   -0.308745    1.024357    11.00000   -1.20000
H142  2   -0.024791   -0.421411    0.889776    11.00000   -1.20000
AFIX   0
C15   1    0.199413    0.513623    0.453917    11.00000    0.03937    0.05391 =
         0.05300    0.02398    0.00981    0.00397
C16   1    0.224398    0.681124    0.507029    11.00000    0.04695    0.04941 =
         0.07687    0.03605    0.00869    0.00292
AFIX  23
H161  2    0.344442    0.707550    0.524320    11.00000   -1.20000
H162  2    0.175756    0.710108    0.587160    11.00000   -1.20000
AFIX   0
HKLF 4
REM  I         P -1         R   0.05
REM R1 =  0.0558 for    2878 Fo > 4sig(Fo)  and  0.1091 for all    4862 data
REM    190 parameters refined using      0 restraints
END
WGHT      0.0474      0.1364
REM Instructions for potential hydrogen bonds
HTAB C2 Cl2_$1
HTAB C6 O1_$2
HTAB C12 Cl1_$3
HTAB C14 O2_$4
REM Highest difference peak  0.594,  deepest hole -0.492,  1-sigma level  0.086
Q1    1   0.5012  0.0967  0.8453  11.00000  0.05    0.59
Q2    1   0.5564  0.1006  0.6804  11.00000  0.05    0.58
Q3    1   0.4989  0.1941  0.8211  11.00000  0.05    0.55
Q4    1  -0.2291 -0.4792  0.9187  11.00000  0.05    0.48
Q5    1   0.4485  0.0777  0.7091  11.00000  0.05    0.45
Q6    1   0.4491  0.1429  0.7008  11.00000  0.05    0.45
Q7    1   0.1300  0.6980  0.3148  11.00000  0.05    0.45
Q8    1   0.4686  0.1774  0.7228  11.00000  0.05    0.43
Q9    1   0.5242  0.1747  0.8780  11.00000  0.05    0.39
Q10   1   0.6460  0.0967  0.8440  11.00000  0.05    0.38
Q11   1   0.5553  0.1023  0.9197  11.00000  0.05    0.38
Q12   1   0.5049  0.1283  0.6167  11.00000  0.05    0.35
Q13   1   0.3895  0.0423  0.7578  11.00000  0.05    0.34
Q14   1   0.4240  0.0794  0.8758  11.00000  0.05    0.34
Q15   1   0.3982  0.0814  0.7798  11.00000  0.05    0.34
Q16   1   0.1570  0.7225  0.4641  11.00000  0.05    0.33
Q17   1   0.1404 -0.1297  0.9206  11.00000  0.05    0.32
Q18   1   0.3550  0.0218  0.6408  11.00000  0.05    0.32
Q19   1   0.5850 -0.0162  0.6774  11.00000  0.05    0.31
Q20   1   0.3697  0.0007  0.8750  11.00000  0.05    0.30
Q21   1   0.3709  0.0791  0.6817  11.00000  0.05    0.29
Q22   1   0.2812  0.4384  0.6074  11.00000  0.05    0.29
Q23   1   0.6561  0.1880  0.7964  11.00000  0.05    0.29
Q24   1   0.3103  0.3551  0.4985  11.00000  0.05    0.29
Q25   1   0.2086  0.4770  0.3416  11.00000  0.05    0.28
Q26   1   0.2662  0.3506  0.5232  11.00000  0.05    0.28
Q27   1   0.2314 -0.0107  0.7340  11.00000  0.05    0.27
Q28   1   0.6516  0.1187  0.6416  11.00000  0.05    0.26
Q29   1   0.6018  0.0210  0.7856  11.00000  0.05    0.25
Q30   1   0.4036  0.2754  0.7116  11.00000  0.05    0.25
;
_shelx_res_checksum     11176
_shelxl_version_number     2014/6
