# Supplementary material for: Crystal structure of 1,1′-[selanediyl­bis(4,1-phenyl­ene)]bis­(2-chloro­ethan-1-one)
Source: Acta Crystallogr E Crystallogr Commun. 2015 Nov 14;71(Pt 12):o935–6. doi: 10.1107/S2056989015019969 (PMC4719889; doi:10.1107/S2056989015019969)
Supplement: Supplementary file 2 [file e-71-0o935-Isup2.hkl]

data_I                                                                          
_shelx_title ' I         P -1         R   0.05'                                 
_shelx_refln_list_code          4                                               
_shelx_F_calc_maximum      153.40                                               
_exptl_crystal_F_000       384.00                                               
_reflns_d_resolution_high  0.6707                                               
                                                                                
loop_                                                                           
 _space_group_symop_operation_xyz                                               
 'x, y, z'                                                                      
 '-x, -y, -z'                                                                   
                                                                                
_cell_length_a     7.9664                                                       
_cell_length_b     9.2804                                                       
_cell_length_c    10.9045                                                       
_cell_angle_alpha 104.612                                                       
_cell_angle_beta   95.886                                                       
_cell_angle_gamma  91.102                                                       
                                                                                
_shelx_F_squared_multiplier     1.000                                           
                                                                                
loop_                                                                           
 _refln_index_h                                                                 
 _refln_index_k                                                                 
 _refln_index_l                                                                 
 _refln_F_squared_calc                                                          
 _refln_F_squared_meas                                                          
 _refln_F_squared_sigma                                                         
 _refln_observed_status                                                         
   2   0   0         23.94         34.06         1.77 o                         
   3   0   0       2049.46       2100.81        15.26 o                         
   4   0   0        839.83        863.57        13.69 o                         
   5   0   0        599.35        611.56        13.96 o                         
   6   0   0         21.23         21.27         2.77 o                         
   7   0   0         25.71         24.03         8.81 o                         
   8   0   0         15.57         25.95         7.94 o                         
   9   0   0         41.49         40.47         8.98 o                         
  10   0   0        104.93        131.49        20.27 o                         
  11   0   0         18.36         25.00        12.07 o                         
 -11   1   0         19.83         12.59         9.70 o                         
 -10   1   0         28.54         33.76         9.22 o                         
  -9   1   0         35.78         68.14         9.38 o                         
  -8   1   0         57.93         90.75        13.05 o                         
  -7   1   0        612.96        604.29        25.69 o                         
  -6   1   0       1061.32       1134.89        32.13 o                         
  -5   1   0         30.21         41.61         5.77 o                         
  -4   1   0       1205.76       1198.20        26.47 o                         
  -3   1   0       2650.69       2588.69        33.56 o                         
  -2   1   0       1593.18       1682.97        17.18 o                         
  -1   1   0        402.93        468.32         8.39 o                         
   1   1   0       2651.01       3051.68       213.61 o                         
   2   1   0       6328.66       8164.57        48.61 o                         
   3   1   0         37.84         47.11         3.75 o                         
   4   1   0        348.26        340.86        10.62 o                         
   5   1   0        166.17        168.65         8.06 o                         
   6   1   0        135.01        139.93         7.71 o                         
   7   1   0         87.96         87.41        10.18 o                         
   8   1   0        228.29        209.56        17.24 o                         
   9   1   0        251.19        247.32        19.96 o                         
  10   1   0         69.97         63.50        11.83 o                         
  11   1   0         47.09         48.49        16.21 o                         
 -11   2   0          3.64         -2.67         8.47 o                         
 -10   2   0         83.76         59.74        10.47 o                         
  -9   2   0        328.05        341.08        17.79 o                         
  -8   2   0         54.83         72.38         8.03 o                         
  -7   2   0        521.66        543.26        24.48 o                         
  -6   2   0       1686.99       1643.31        50.82 o                         
  -5   2   0       1370.87       1406.32        38.85 o                         
  -4   2   0        513.02        488.02        16.63 o                         
  -3   2   0        566.01        550.13        17.35 o                         
  -2   2   0       1039.75       1034.32        11.91 o                         
  -1   2   0       4755.25       4798.19        27.90 o                         
   0   2   0         38.82         37.12         1.40 o                         
   1   2   0        314.66        310.62         7.37 o                         
   2   2   0          0.31          2.69         2.75 o                         
   3   2   0       1669.27       1869.83        96.10 o                         
   4   2   0          3.17          6.36         2.43 o                         
   5   2   0       1641.72       1813.90        41.86 o                         
   6   2   0        359.31        384.86        14.87 o                         
   7   2   0        130.79        127.79         8.86 o                         
   8   2   0        220.65        248.49        19.51 o                         
   9   2   0        137.24        134.86        14.74 o                         
  10   2   0        138.71        143.60        23.86 o                         
  11   2   0         49.89         48.04        16.57 o                         
 -11   3   0         21.97         17.25        12.10 o                         
 -10   3   0         64.86         44.32         9.25 o                         
  -9   3   0        133.77        131.55        11.14 o                         
  -8   3   0        147.70        142.40        10.79 o                         
  -7   3   0        313.20        339.41        15.10 o                         
  -6   3   0        109.30        108.57         8.65 o                         
  -5   3   0        495.66        500.84        15.51 o                         
  -4   3   0        612.50        501.86         9.22 o                         
  -3   3   0         66.21         75.10         5.05 o                         
  -2   3   0       1181.68       1230.08        13.19 o                         
  -1   3   0       1648.71       1775.40        38.67 o                         
   0   3   0       2244.94       2310.28        13.96 o                         
   1   3   0        354.43        347.79         6.85 o                         
   2   3   0       1642.42       1696.08        27.71 o                         
   3   3   0       3327.24       3436.76        42.53 o                         
   4   3   0        174.48        170.50        10.57 o                         
   5   3   0        658.68        752.80        23.78 o                         
   6   3   0        100.61        104.02         8.73 o                         
   7   3   0        799.78        828.85        25.02 o                         
   8   3   0        452.41        510.67        29.40 o                         
   9   3   0          5.93          8.91         6.10 o                         
  10   3   0         34.23         36.62        13.16 o                         
 -11   4   0         34.09         31.99        14.45 o                         
 -10   4   0         76.56         94.58        13.98 o                         
  -9   4   0         47.58         49.54         7.49 o                         
  -8   4   0         92.83         95.68         9.10 o                         
  -7   4   0         19.22         13.61         4.47 o                         
  -6   4   0         89.89         84.74         7.48 o                         
  -5   4   0        167.07        164.70         6.04 o                         
  -4   4   0        902.61        939.13        14.84 o                         
  -3   4   0        114.50        123.53         5.44 o                         
  -2   4   0          7.94         11.66         2.94 o                         
  -1   4   0        435.81        418.95        11.04 o                         
   0   4   0        539.19        483.61        15.10 o                         
   1   4   0       4737.39       4790.17        44.85 o                         
   2   4   0       2346.41       2437.00        36.75 o                         
   3   4   0        169.51        182.33        11.13 o                         
   4   4   0       1510.36       1533.59        34.10 o                         
   5   4   0       1146.05       1156.54        31.64 o                         
   6   4   0         55.36         64.16         8.87 o                         
   7   4   0         59.57         54.52         6.86 o                         
   8   4   0         75.25         63.72        11.47 o                         
   9   4   0         71.07         80.74        12.97 o                         
  10   4   0          5.84          3.37         8.88 o                         
 -11   5   0         24.36         29.72        15.30 o                         
 -10   5   0          0.32          2.84         8.30 o                         
  -9   5   0          1.38          1.16         5.62 o                         
  -8   5   0         10.32         16.67         7.11 o                         
  -7   5   0         94.84         83.44         8.66 o                         
  -6   5   0        114.30        115.47         8.82 o                         
  -5   5   0         35.09         44.76         3.87 o                         
  -4   5   0        159.17        147.05         6.63 o                         
  -3   5   0        326.21        311.98        10.37 o                         
  -2   5   0       1570.73       1751.17        40.17 o                         
  -1   5   0       1800.26       1824.67        25.79 o                         
   0   5   0          6.72          6.57         2.27 o                         
   1   5   0        565.95        478.48        11.79 o                         
   2   5   0       1031.53        931.60        37.53 o                         
   3   5   0        460.95        452.24        18.72 o                         
   4   5   0         77.70         78.67         8.75 o                         
   5   5   0          6.74          3.06         3.91 o                         
   6   5   0        115.67        100.61        11.05 o                         
   7   5   0         76.60         86.11        10.91 o                         
   8   5   0         11.34         28.78         9.65 o                         
   9   5   0          2.01        -11.16        11.16 o                         
  10   5   0          5.67         10.81        11.01 o                         
 -10   6   0         11.70         23.44         9.12 o                         
  -9   6   0         10.76         18.45         8.61 o                         
  -8   6   0        102.58        102.40        14.06 o                         
  -7   6   0          1.06          7.84         6.42 o                         
  -6   6   0         32.22         34.87         7.77 o                         
  -5   6   0        792.69        763.73        16.44 o                         
  -4   6   0        403.50        380.56        12.42 o                         
  -3   6   0        416.69        427.47        13.02 o                         
  -2   6   0        773.72        793.66        32.10 o                         
  -1   6   0        949.61        972.68        18.73 o                         
   0   6   0        297.01        273.99        14.83 o                         
   1   6   0        269.68        258.79         9.56 o                         
   2   6   0         10.60         14.80         4.30 o                         
   3   6   0        122.33        106.34         6.77 o                         
   4   6   0         10.11         13.08         5.32 o                         
   5   6   0          5.83          0.63         4.52 o                         
   6   6   0         46.17         48.72         8.32 o                         
   7   6   0        340.74        365.78        22.91 o                         
   8   6   0         19.49         15.71        13.32 o                         
   9   6   0          1.20         10.52        11.82 o                         
 -10   7   0         38.87         38.71        10.16 o                         
  -9   7   0         16.95         21.08         8.79 o                         
  -8   7   0         82.50         86.20        13.64 o                         
  -7   7   0         31.85         40.33         9.78 o                         
  -6   7   0         82.59         92.79        16.83 o                         
  -5   7   0          5.47          2.91         6.89 o                         
  -4   7   0          9.67          2.59         6.14 o                         
  -3   7   0       1237.32       1259.07        24.23 o                         
  -2   7   0        204.05        210.08        11.12 o                         
  -1   7   0          4.16         10.23         3.22 o                         
   0   7   0         21.61         24.34         5.25 o                         
   1   7   0          0.19         -1.84         5.57 o                         
   2   7   0         14.70         11.07         5.58 o                         
   3   7   0         35.97         26.17         9.61 o                         
   4   7   0        214.76        200.53        23.31 o                         
   5   7   0          7.54          6.15         4.91 o                         
   6   7   0         22.78         16.24         6.23 o                         
   7   7   0         95.13        112.08        13.90 o                         
   8   7   0         87.94        102.33        13.81 o                         
   9   7   0         46.72         68.95        18.18 o                         
  -9   8   0         23.33         39.66        14.64 o                         
  -8   8   0         37.22         52.31        14.89 o                         
  -7   8   0         23.13         29.53        12.31 o                         
  -6   8   0         64.53         76.05        17.02 o                         
  -5   8   0          0.45         -6.85         9.56 o                         
  -4   8   0         64.39         60.63         8.45 o                         
  -3   8   0         13.77          7.07         4.60 o                         
  -2   8   0         16.91          5.34         3.86 o                         
  -1   8   0         19.68         22.24         4.68 o                         
   0   8   0         39.00         33.96         6.91 o                         
   1   8   0        447.80        439.48        31.38 o                         
   2   8   0        236.27        224.50        24.28 o                         
   3   8   0         32.51         24.62        10.38 o                         
   4   8   0         95.93        114.60        19.33 o                         
   5   8   0         64.67         64.89        15.47 o                         
   6   8   0        134.72        142.88        23.55 o                         
   7   8   0          6.95         15.68        10.89 o                         
   8   8   0          2.86          6.45         8.52 o                         
  -8   9   0          9.29         12.01         9.17 o                         
  -7   9   0          0.30         11.79        10.57 o                         
  -6   9   0          1.16          5.52         7.80 o                         
  -5   9   0         45.79         31.07         9.56 o                         
  -4   9   0         73.75         77.70        13.68 o                         
  -3   9   0          2.35         -0.51         3.80 o                         
  -2   9   0         81.31         87.36        11.51 o                         
  -1   9   0          9.59          6.30         4.81 o                         
   0   9   0         78.09         73.31        11.04 o                         
   1   9   0         19.83         16.83         6.11 o                         
   2   9   0        249.14        247.44        28.30 o                         
   3   9   0        107.63        108.09        19.66 o                         
   4   9   0         19.56         19.46        10.15 o                         
   5   9   0         17.29         29.53        13.85 o                         
   6   9   0         17.30         18.44        12.42 o                         
   7   9   0          8.33         17.54        12.56 o                         
   8   9   0          5.09         -7.78         7.78 o                         
  -7  10   0          2.11          8.07         9.20 o                         
  -6  10   0          1.21          6.06        10.60 o                         
  -5  10   0          2.16          9.68        10.89 o                         
  -4  10   0          5.00          2.77         5.13 o                         
  -3  10   0         46.71         50.02         9.80 o                         
  -2  10   0          6.99          4.82         6.01 o                         
  -1  10   0        103.81        126.58        14.80 o                         
   0  10   0         84.08        111.02        21.06 o                         
   1  10   0         30.36         23.00         7.66 o                         
   2  10   0          1.48          3.12         7.76 o                         
   3  10   0          0.29          9.03        10.59 o                         
   4  10   0         27.10         24.36        12.75 o                         
   5  10   0         14.81         23.00        14.10 o                         
   6  10   0          1.55          2.45         9.57 o                         
   7  10   0          0.09         -1.86         9.18 o                         
  -6  11   0          4.17         28.83        14.93 o                         
  -5  11   0          6.67          4.04         9.65 o                         
  -4  11   0          4.04         13.00        11.40 o                         
  -3  11   0          0.48         -6.68         6.68 o                         
  -2  11   0          5.18          5.25         5.60 o                         
  -1  11   0         50.82         64.08        11.89 o                         
   0  11   0          0.27         -4.17         6.93 o                         
   1  11   0          8.57         -2.10         9.01 o                         
   2  11   0          6.73         27.99        14.90 o                         
   3  11   0          0.75         10.65        12.60 o                         
   4  11   0          0.17         18.50        15.19 o                         
   5  11   0          0.22          3.40        11.20 o                         
  -4  12   0         19.87         29.29        14.65 o                         
  -3  12   0          0.53          2.88        12.18 o                         
  -2  12   0          0.07         -0.15         9.71 o                         
  -1  12   0          6.27         12.41         7.41 o                         
   0  12   0          2.62          6.05         6.89 o                         
   1  12   0          1.02         17.98        13.16 o                         
   2  12   0         22.91         31.28        14.68 o                         
   3  12   0         11.38         36.32        18.44 o                         
  -2  13   0          0.15         -8.16        10.05 o                         
  -1  13   0          0.14          1.86         8.87 o                         
   0 -13   1          5.32         -5.73         7.18 o                         
   1 -13   1          2.39          5.82         6.63 o                         
   2 -13   1         10.61         26.22        13.01 o                         
  -3 -12   1          2.67         13.94        11.62 o                         
  -2 -12   1          3.26          4.64        10.16 o                         
  -1 -12   1         33.33         50.95        16.82 o                         
   0 -12   1          0.53         -1.86         6.43 o                         
   1 -12   1          0.40          2.90         6.12 o                         
   2 -12   1          7.62          7.57         7.79 o                         
   3 -12   1          4.45          7.68         6.55 o                         
   4 -12   1          0.16          6.52        10.39 o                         
  -5 -11   1         34.77         44.79        17.29 o                         
  -4 -11   1         26.95         36.77        16.90 o                         
  -3 -11   1         21.25         41.17        16.23 o                         
  -2 -11   1         13.82         36.44        14.32 o                         
  -1 -11   1          6.04          4.00         6.45 o                         
   0 -11   1          8.72          1.45         5.13 o                         
   1 -11   1         35.73         44.01         9.74 o                         
   2 -11   1          3.90          6.47         6.04 o                         
   3 -11   1          9.95         12.91         8.59 o                         
   4 -11   1          1.90          7.50         8.02 o                         
   5 -11   1          2.98         14.73        10.89 o                         
   6 -11   1          0.64         -4.48         9.55 o                         
  -7 -10   1         22.68         25.39        13.30 o                         
  -6 -10   1         27.48         46.60        15.41 o                         
  -5 -10   1         27.07         18.12        11.83 o                         
  -4 -10   1         19.67         15.17        12.88 o                         
  -3 -10   1         65.63         61.22        16.46 o                         
  -2 -10   1          1.38          5.99        10.37 o                         
  -1 -10   1         25.92         28.85         8.67 o                         
   0 -10   1          2.45          0.25         6.60 o                         
   1 -10   1          1.51          8.36         5.50 o                         
   2 -10   1          5.67         10.65         6.23 o                         
   3 -10   1          2.88          2.11         4.41 o                         
   4 -10   1         28.31         48.95        14.49 o                         
   5 -10   1         38.05         37.17        14.16 o                         
   6 -10   1         17.40         21.76        11.98 o                         
   7 -10   1         43.77         45.95        17.30 o                         
  -8  -9   1         23.02         25.98        11.39 o                         
  -7  -9   1          3.50          2.54         8.38 o                         
  -6  -9   1          7.48         13.91        11.24 o                         
  -5  -9   1         11.25          2.30         9.07 o                         
  -4  -9   1         16.78         28.81        13.42 o                         
  -3  -9   1         65.12         60.63        15.54 o                         
  -2  -9   1        214.45        238.79        26.28 o                         
  -1  -9   1          7.56         15.50        11.18 o                         
   0  -9   1         10.44         15.62         6.51 o                         
   1  -9   1        111.82        123.02        10.67 o                         
   2  -9   1         48.48         51.62         7.12 o                         
   3  -9   1         29.76         35.49         7.90 o                         
   4  -9   1         77.32         80.28        10.47 o                         
   5  -9   1        105.20        113.08        20.15 o                         
   6  -9   1         88.94        110.35        20.19 o                         
   7  -9   1         18.40         21.07        10.89 o                         
   8  -9   1          0.21         -4.04         8.17 o                         
  -8  -8   1          1.72         -4.97         8.55 o                         
  -7  -8   1         15.53         28.07        12.20 o                         
  -6  -8   1          0.03         -4.02         8.10 o                         
  -5  -8   1         48.02         51.08        13.83 o                         
  -4  -8   1         22.61         32.20        12.19 o                         
  -3  -8   1          8.62         15.43        10.59 o                         
  -2  -8   1        491.64        485.47        23.57 o                         
  -1  -8   1        151.75        157.45        13.42 o                         
   0  -8   1        367.17        376.77        21.00 o                         
   1  -8   1        214.24        207.23        10.52 o                         
   2  -8   1         21.52         20.33         4.29 o                         
   3  -8   1         61.42         72.99         6.94 o                         
   4  -8   1        123.70        121.99        11.32 o                         
   5  -8   1         17.50         18.83         8.41 o                         
   6  -8   1         45.77         43.58        13.28 o                         
   7  -8   1          7.13          9.10         8.68 o                         
   8  -8   1          0.65         12.33         8.52 o                         
   9  -8   1          0.79         12.00         9.23 o                         
  -9  -7   1         17.51         15.03        10.23 o                         
  -8  -7   1         23.24         17.38         8.90 o                         
  -7  -7   1         28.71         26.46        10.87 o                         
  -6  -7   1          2.93          6.80         7.19 o                         
  -5  -7   1         41.44         27.61         9.05 o                         
  -4  -7   1        175.79        183.56        22.20 o                         
  -3  -7   1        915.25        968.52        45.79 o                         
  -2  -7   1        196.22        203.90        14.10 o                         
  -1  -7   1        234.49        227.95        14.55 o                         
   0  -7   1       1079.57       1042.63        34.56 o                         
   1  -7   1         61.76         66.38        11.37 o                         
   2  -7   1        500.26        490.08        17.32 o                         
   3  -7   1        289.74        283.50        12.71 o                         
   4  -7   1        196.78        210.08        10.70 o                         
   5  -7   1          1.19         -2.96         4.23 o                         
   6  -7   1          8.71          6.10         6.95 o                         
   7  -7   1         35.63         46.80        14.28 o                         
   8  -7   1          8.99         -0.75         7.36 o                         
   9  -7   1         34.73         50.60        16.13 o                         
  10  -7   1         17.10         36.89        14.11 o                         
  -9  -6   1         70.88         60.18        13.94 o                         
  -8  -6   1         12.97          9.77         5.00 o                         
  -7  -6   1         61.78         65.48        10.67 o                         
  -6  -6   1        307.48        336.87        20.22 o                         
  -5  -6   1        228.82        224.93        15.99 o                         
  -4  -6   1        111.48        108.78        15.18 o                         
  -3  -6   1        554.07        551.87        32.08 o                         
  -2  -6   1        354.68        346.20        21.95 o                         
  -1  -6   1        793.79        774.66        24.09 o                         
   0  -6   1          8.27         21.23         4.48 o                         
   1  -6   1         83.50        100.39        16.00 o                         
   2  -6   1        387.51        393.34        14.15 o                         
   3  -6   1        251.05        257.54        11.00 o                         
   4  -6   1        212.46        199.53         9.53 o                         
   5  -6   1          3.88          1.41         3.12 o                         
   6  -6   1        272.22        271.59        14.02 o                         
   7  -6   1         46.92         47.13         6.60 o                         
   8  -6   1         57.52         62.17        11.69 o                         
   9  -6   1         82.21         80.06        13.12 o                         
  10  -6   1          9.55         15.02         7.62 o                         
 -10  -5   1         21.46         24.84        13.29 o                         
  -9  -5   1         58.59         85.19        13.69 o                         
  -8  -5   1        287.87        332.37        25.09 o                         
  -7  -5   1        547.39        578.93        32.51 o                         
  -6  -5   1         39.11         52.34         8.41 o                         
  -5  -5   1        249.06        258.20        15.92 o                         
  -4  -5   1       1817.63       1861.26        40.04 o                         
  -3  -5   1        193.03        193.43        12.62 o                         
  -2  -5   1          2.60         -1.89         3.12 o                         
   0  -5   1          2.87          3.28         2.54 o                         
   1  -5   1         20.53        137.10        12.44 o                         
   2  -5   1        884.54        866.97        23.31 o                         
   3  -5   1        578.70        540.08        14.15 o                         
   4  -5   1         23.74         23.63         2.97 o                         
   5  -5   1        351.10        317.54         9.15 o                         
   6  -5   1        505.56        528.61        18.69 o                         
   7  -5   1        314.23        295.62        15.63 o                         
   8  -5   1        123.97        128.67        11.14 o                         
   9  -5   1         79.74        107.24        14.58 o                         
  10  -5   1          0.87          3.78         5.25 o                         
 -10  -4   1         65.07         67.88        13.13 o                         
  -9  -4   1         11.58         15.42         8.20 o                         
  -8  -4   1         82.56        101.57        13.65 o                         
  -7  -4   1        365.99        430.43        19.01 o                         
  -6  -4   1        110.88        127.42        12.00 o                         
  -5  -4   1         52.56         55.63         7.99 o                         
  -4  -4   1         43.59         30.89         5.12 o                         
  -3  -4   1        209.72        227.30        12.13 o                         
  -2  -4   1       1437.23       1519.21        40.86 o                         
  -1  -4   1        118.60         89.65         6.78 o                         
   0  -4   1       5465.65       5732.91        39.26 o                         
   1  -4   1         20.10         16.36         2.67 o                         
   2  -4   1       1120.03       1147.96        27.64 o                         
   3  -4   1       1867.78       1957.06        21.56 o                         
   4  -4   1       1181.12       1151.91        27.78 o                         
   5  -4   1        807.58        745.44        23.95 o                         
   6  -4   1          4.65         10.55         4.97 o                         
   7  -4   1        600.68        610.99        21.03 o                         
   8  -4   1        153.21        154.07        11.67 o                         
   9  -4   1          4.52          4.90         5.02 o                         
  10  -4   1          0.87         -4.48         7.48 o                         
 -10  -3   1         10.32          4.29         6.02 o                         
  -9  -3   1         84.59         97.15        14.49 o                         
  -8  -3   1         18.65         18.27         7.27 o                         
  -7  -3   1         27.37         20.03         4.46 o                         
  -6  -3   1         22.70         18.67         5.54 o                         
  -5  -3   1        244.34        280.06        14.84 o                         
  -4  -3   1       1277.57       1345.09        87.48 o                         
  -3  -3   1       4270.97       4557.01        49.12 o                         
  -2  -3   1        362.66        325.50         8.15 o                         
  -1  -3   1       1762.35       1791.17        15.31 o                         
   0  -3   1        431.97        483.95         9.37 o                         
   1  -3   1       7319.65       7265.44       140.27 o                         
   2  -3   1        724.85        727.62        10.68 o                         
   3  -3   1        198.20        209.61         6.64 o                         
   4  -3   1       3658.76       3838.18        62.51 o                         
   5  -3   1        762.27        827.97        25.22 o                         
   6  -3   1        106.18        104.54         9.98 o                         
   7  -3   1        161.69        158.10        13.61 o                         
   8  -3   1          1.00         -0.86         7.17 o                         
   9  -3   1          0.11          4.29         4.25 o                         
  10  -3   1          1.76          2.22         4.12 o                         
  11  -3   1         17.91         13.40         9.59 o                         
 -11  -2   1         34.41         49.62        15.94 o                         
 -10  -2   1         38.23         36.80         9.95 o                         
  -9  -2   1          2.64         -7.36         7.36 o                         
  -8  -2   1         13.79         18.48         7.09 o                         
  -7  -2   1        133.46        138.90         9.39 o                         
  -6  -2   1        116.88        108.84         7.89 o                         
  -5  -2   1       2208.71       2452.13        42.29 o                         
  -4  -2   1        737.91        961.61        22.15 o                         
  -3  -2   1       1244.94       1566.70       114.08 o                         
  -2  -2   1       5830.51       6041.11        37.80 o                         
  -1  -2   1       1690.94       1808.27        11.47 o                         
   0  -2   1        309.38        316.40         9.76 o                         
   1  -2   1        690.26        788.97        10.45 o                         
   2  -2   1        664.48        737.81        10.78 o                         
   3  -2   1       2147.95       2232.08        41.13 o                         
   4  -2   1         14.23          9.09         3.01 o                         
   5  -2   1        225.41        294.36        33.14 o                         
   6  -2   1        116.75        312.86        19.07 o                         
   7  -2   1          1.47         55.24         9.57 o                         
   8  -2   1        233.93        251.67        18.03 o                         
   9  -2   1         18.22         31.37         8.69 o                         
  10  -2   1         11.12          5.66         5.72 o                         
  11  -2   1         27.56         27.22        10.70 o                         
 -11  -1   1         10.42         15.67         8.86 o                         
 -10  -1   1         21.43         29.86         9.12 o                         
  -9  -1   1         50.00         43.65         9.04 o                         
  -8  -1   1        294.67        289.50        20.06 o                         
  -7  -1   1         49.20         57.21         5.48 o                         
  -6  -1   1        765.45        792.52        19.32 o                         
  -5  -1   1       2031.54       1917.67        27.58 o                         
  -4  -1   1       1749.28       1707.82        25.73 o                         
  -3  -1   1       2432.60       2438.76        57.36 o                         
  -2  -1   1      14660.76      17626.86        62.53 o                         
  -1  -1   1        395.30        398.30         6.48 o                         
   1  -1   1       7441.54       7651.81        27.03 o                         
   2  -1   1       1905.92       1868.64        29.40 o                         
   3  -1   1        170.90        222.49         9.76 o                         
   4  -1   1        575.54        585.71        18.22 o                         
   5  -1   1        160.18        159.96        11.07 o                         
   6  -1   1        238.19        273.30        16.19 o                         
   7  -1   1       1222.00       1218.82        35.96 o                         
   8  -1   1        130.82        137.20        13.45 o                         
   9  -1   1         70.38        103.71        13.23 o                         
  10  -1   1        183.17        211.93        26.95 o                         
  11  -1   1         70.06         91.99        19.98 o                         
 -11   0   1         71.72         65.82        12.69 o                         
 -10   0   1        168.38        165.65        17.90 o                         
  -9   0   1        134.82        129.86        14.74 o                         
  -8   0   1        327.29        329.12        15.11 o                         
  -7   0   1          7.30         -5.00         6.91 o                         
  -6   0   1       2604.88       2542.28        66.37 o                         
  -5   0   1        750.67        740.27        11.95 o                         
  -4   0   1         54.26         56.85         3.13 o                         
  -3   0   1        973.65       1069.49        39.37 o                         
  -2   0   1       1714.09       1980.72        31.27 o                         
   2   0   1        414.86        474.64        11.72 o                         
   3   0   1         22.59         20.07         2.02 o                         
   4   0   1       3423.76       3393.27        33.91 o                         
   5   0   1        697.91        699.41        13.73 o                         
   6   0   1        666.13        618.02        14.56 o                         
   7   0   1        348.18        321.21        18.82 o                         
   8   0   1        359.49        385.70        22.45 o                         
   9   0   1        176.88        174.25        16.82 o                         
  10   0   1         20.82          6.52         8.41 o                         
  11   0   1         44.28         50.97        15.18 o                         
 -11   1   1         58.27         76.51        13.08 o                         
 -10   1   1         44.99         46.92        10.58 o                         
  -9   1   1        251.69        255.76        19.53 o                         
  -8   1   1        375.77        368.70        16.23 o                         
  -7   1   1         11.35         11.61         3.76 o                         
  -6   1   1        199.52        173.89         9.48 o                         
  -5   1   1        384.84        340.13        17.49 o                         
  -4   1   1       1406.72       1365.02        25.69 o                         
  -3   1   1        821.88        942.25        11.58 o                         
  -2   1   1       3250.27       3364.32        23.71 o                         
  -1   1   1       2153.92       2449.09        28.14 o                         
   0   1   1       4127.14       4448.90        65.39 o                         
   1   1   1       3825.67       3799.93        53.74 o                         
   2   1   1       1271.38       1418.47        26.75 o                         
   3   1   1       2661.61       2811.97        32.00 o                         
   4   1   1        962.97       1022.27        25.41 o                         
   5   1   1       1043.08       1085.46        29.65 o                         
   6   1   1       2042.72       2077.21        42.81 o                         
   7   1   1         13.59         -2.71         4.92 o                         
   8   1   1         58.31         60.90         9.66 o                         
   9   1   1         44.14         40.81         8.81 o                         
  10   1   1         15.50          4.04         7.49 o                         
  11   1   1          3.87        -11.21        11.99 o                         
 -11   2   1         41.84         59.90        18.45 o                         
 -10   2   1         46.22         29.83         7.32 o                         
  -9   2   1          2.94          7.36         4.12 o                         
  -8   2   1          1.27          8.01         4.52 o                         
  -7   2   1        195.06        184.37        11.20 o                         
  -6   2   1          0.73          4.22         3.25 o                         
  -5   2   1        432.60        424.44        13.66 o                         
  -4   2   1         44.69         44.11         2.92 o                         
  -3   2   1        919.00       1030.19        17.99 o                         
  -2   2   1       1155.61       1205.69        11.71 o                         
  -1   2   1       8143.71       8457.69        55.29 o                         
   0   2   1       2595.29       2557.20        18.41 o                         
   1   2   1         14.93         14.24         2.47 o                         
   2   2   1        859.53        858.99        18.15 o                         
   3   2   1       2505.14       2455.39        51.00 o                         
   4   2   1        845.85        903.78        22.36 o                         
   5   2   1        584.66        636.27        17.46 o                         
   6   2   1        772.16        757.50        23.45 o                         
   7   2   1         36.97         41.70         5.55 o                         
   8   2   1         24.79         31.06         7.88 o                         
   9   2   1         28.74         33.21         8.51 o                         
  10   2   1         27.49         32.10        13.09 o                         
 -11   3   1          3.89          2.90        10.27 o                         
 -10   3   1          2.13          4.05         8.98 o                         
  -9   3   1         38.96         34.59         6.18 o                         
  -8   3   1         17.24         12.60         4.93 o                         
  -7   3   1        101.31        110.21         8.69 o                         
  -6   3   1        890.00        868.98        22.08 o                         
  -5   3   1         70.55         68.12         3.08 o                         
  -4   3   1        396.44        407.27        24.75 o                         
  -3   3   1       3900.74       3836.30        32.75 o                         
  -2   3   1         94.97         97.99         3.39 o                         
  -1   3   1       3331.23       3415.36        41.29 o                         
   0   3   1       2290.03       2238.19        18.24 o                         
   1   3   1        773.34        785.10        14.00 o                         
   2   3   1       2776.19       2855.52        37.18 o                         
   3   3   1         73.86         71.50         6.61 o                         
   4   3   1         16.67         12.84         3.48 o                         
   5   3   1        463.71        427.10        17.81 o                         
   6   3   1         11.31          3.98         3.48 o                         
   7   3   1        114.80        132.36         9.91 o                         
   8   3   1        119.38        136.82        15.49 o                         
   9   3   1         28.72         19.55         9.48 o                         
  10   3   1          2.50          7.14        10.84 o                         
 -11   4   1          2.11        -12.78        12.78 o                         
 -10   4   1         21.74         15.01         6.53 o                         
  -9   4   1         54.63         55.46        10.39 o                         
  -8   4   1         14.03         19.55         4.88 o                         
  -7   4   1        244.21        233.36        12.96 o                         
  -6   4   1        516.60        493.15        16.73 o                         
  -5   4   1        545.85        567.03        12.16 o                         
  -4   4   1        872.30        872.85        18.28 o                         
  -3   4   1        278.76        299.70         8.77 o                         
  -2   4   1       1142.33       1122.38        15.09 o                         
  -1   4   1        383.14        320.79         6.95 o                         
   0   4   1        268.69        278.93         9.32 o                         
   1   4   1         61.88         63.12         3.93 o                         
   2   4   1          7.46          6.41         2.92 o                         
   3   4   1         97.32        106.02         8.77 o                         
   4   4   1         63.53         56.34         6.94 o                         
   5   4   1        263.96        257.47        15.30 o                         
   6   4   1         82.22         78.60         9.22 o                         
   7   4   1         20.95         16.18         4.41 o                         
   8   4   1        107.54        119.51        15.04 o                         
   9   4   1        184.68        223.72        28.94 o                         
  10   4   1          7.43         15.44        10.70 o                         
 -10   5   1         17.69         19.59         8.05 o                         
  -9   5   1         15.63         16.99         8.23 o                         
  -8   5   1         61.80         88.95        13.05 o                         
  -7   5   1        414.42        415.94        23.90 o                         
  -6   5   1         49.91         51.82         5.93 o                         
  -5   5   1        310.77        303.44         9.89 o                         
  -4   5   1        637.99        630.86        13.26 o                         
  -3   5   1        112.35        107.06         5.13 o                         
  -2   5   1         28.84         31.73         3.39 o                         
  -1   5   1          1.56          1.70         1.98 o                         
   0   5   1        374.17        383.08        12.07 o                         
   1   5   1        115.91        132.03         7.14 o                         
   2   5   1       1986.19       1988.42        27.07 o                         
   3   5   1         68.63         71.43         8.04 o                         
   4   5   1          7.30          9.19         3.90 o                         
   5   5   1       1001.31       1030.08        32.71 o                         
   6   5   1        527.63        540.78        25.35 o                         
   7   5   1        135.50        158.42        14.80 o                         
   8   5   1         32.85         42.62         9.70 o                         
   9   5   1         12.48         -2.41         8.04 o                         
 -10   6   1          0.52         18.20         6.98 o                         
  -9   6   1         23.67         32.12         9.27 o                         
  -8   6   1         14.20         25.92        10.36 o                         
  -7   6   1         31.38         52.05        10.23 o                         
  -6   6   1          1.75          5.04         6.15 o                         
  -5   6   1         86.69         91.38         7.88 o                         
  -4   6   1         15.47         13.28         3.68 o                         
  -3   6   1          4.77          1.60         2.90 o                         
  -2   6   1         25.84         31.90         3.59 o                         
  -1   6   1        628.32        628.42        17.48 o                         
   0   6   1         22.08         23.87         5.88 o                         
   1   6   1        189.91        159.44         8.44 o                         
   2   6   1        269.07        290.96        12.80 o                         
   3   6   1         83.43         75.79         5.94 o                         
   4   6   1        546.12        525.33        22.97 o                         
   5   6   1         45.22         55.35         8.74 o                         
   6   6   1         12.03         13.22         6.58 o                         
   7   6   1        259.98        229.45        18.42 o                         
   8   6   1        112.35        122.08        21.04 o                         
   9   6   1          2.94          6.38         9.23 o                         
 -10   7   1          0.95         17.42        11.92 o                         
  -9   7   1         18.22         35.52        11.10 o                         
  -8   7   1          4.64         14.58         7.19 o                         
  -7   7   1          2.38          3.54         6.83 o                         
  -6   7   1         13.47         10.14         6.46 o                         
  -5   7   1        109.84         92.81         9.61 o                         
  -4   7   1        381.84        363.64        18.92 o                         
  -3   7   1         44.37         40.80         6.59 o                         
  -2   7   1        416.30        434.75        14.81 o                         
  -1   7   1         69.69         62.71         6.26 o                         
   0   7   1        168.91        151.69         9.32 o                         
   1   7   1        347.99        360.87        13.46 o                         
   2   7   1        195.27        194.79        12.65 o                         
   3   7   1        181.64        182.02        21.61 o                         
   4   7   1         30.88         41.33        10.53 o                         
   5   7   1         60.81         56.79        16.53 o                         
   6   7   1          0.58          4.58         5.86 o                         
   7   7   1          1.03          9.13         6.52 o                         
   8   7   1          1.21         14.73        11.07 o                         
  -9   8   1          0.23         -6.57         8.80 o                         
  -8   8   1          2.17         -2.19         8.60 o                         
  -7   8   1          0.20          3.16         8.96 o                         
  -6   8   1          1.76         12.86         9.49 o                         
  -5   8   1          3.50         10.53         7.92 o                         
  -4   8   1        271.39        286.30        18.11 o                         
  -3   8   1         35.25         32.11         7.28 o                         
  -2   8   1        180.76        208.91        15.90 o                         
  -1   8   1         34.08         41.37         7.95 o                         
   0   8   1        124.77        120.21        12.63 o                         
   1   8   1         92.98         92.84        10.99 o                         
   2   8   1         20.86         10.35         8.15 o                         
   3   8   1        244.59        274.86        27.94 o                         
   4   8   1          0.16          2.64         7.65 o                         
   5   8   1         13.98         31.11        12.51 o                         
   6   8   1          7.81          4.49        10.20 o                         
   7   8   1          0.21         13.27         7.08 o                         
   8   8   1          0.73         25.54        14.47 o                         
  -8   9   1         10.05         18.26        10.86 o                         
  -7   9   1          3.65         21.50         9.79 o                         
  -6   9   1         17.48         22.55        10.63 o                         
  -5   9   1         12.65         15.06         9.34 o                         
  -4   9   1        129.78        144.05        14.21 o                         
  -3   9   1         79.33         95.76        17.44 o                         
  -2   9   1          4.55          3.99         4.98 o                         
  -1   9   1          3.90          6.32         5.34 o                         
   0   9   1          8.85         14.62         9.25 o                         
   1   9   1          3.70         -1.83         7.41 o                         
   2   9   1          8.48         12.07         8.75 o                         
   3   9   1          0.06          1.03         8.98 o                         
   4   9   1          0.28          1.18         9.39 o                         
   5   9   1          0.88          2.20         7.82 o                         
   6   9   1         33.08         36.16        13.75 o                         
   7   9   1         41.58         74.55        19.10 o                         
  -7  10   1          4.91         14.75        12.05 o                         
  -6  10   1         11.27         37.00        16.13 o                         
  -5  10   1          0.54         -0.82         7.93 o                         
  -4  10   1          9.72          9.74         7.64 o                         
  -3  10   1          1.71          4.65         7.39 o                         
  -2  10   1          2.47          4.89         5.52 o                         
  -1  10   1          1.60         13.13         7.06 o                         
   0  10   1          2.39         -0.96         5.24 o                         
   1  10   1         38.52         42.66        15.70 o                         
   2  10   1         16.43         13.21         9.97 o                         
   3  10   1         19.80         15.27        12.19 o                         
   4  10   1         26.54         39.61        14.23 o                         
   5  10   1         15.80         31.53        14.84 o                         
   6  10   1          2.29         19.97        14.08 o                         
  -5  11   1          7.65         10.06        11.42 o                         
  -4  11   1          0.00          1.42         8.35 o                         
  -3  11   1         10.90         12.62         7.34 o                         
  -2  11   1          1.34          2.89         6.08 o                         
  -1  11   1          5.34         -1.34         6.96 o                         
   0  11   1          7.54          9.95         6.10 o                         
   1  11   1         27.85         52.86        17.72 o                         
   2  11   1          1.21         14.28        12.18 o                         
   3  11   1         14.91         36.95        15.43 o                         
   4  11   1          4.78         19.55        14.20 o                         
  -3  12   1          0.06          8.25         7.84 o                         
  -2  12   1          3.05         -0.63         6.21 o                         
  -1  12   1         10.91         10.60         7.04 o                         
   0  12   1          0.64          8.72        11.37 o                         
   1  12   1          2.28          8.38        12.29 o                         
   2  12   1          4.81         -4.44        10.39 o                         
  -1 -13   2          4.83         -4.34         6.63 o                         
   0 -13   2          0.03          0.50         7.45 o                         
   1 -13   2          0.00         -3.44         6.68 o                         
   2 -13   2          0.00         -2.56         6.58 o                         
  -4 -12   2         27.58         36.79        16.97 o                         
  -3 -12   2          0.49         -4.27        10.04 o                         
  -2 -12   2          4.50          4.04         8.92 o                         
  -1 -12   2          0.02         -5.73         5.73 o                         
   0 -12   2          0.57         -0.05         6.71 o                         
   1 -12   2          7.85          5.86         6.19 o                         
   2 -12   2         28.77         44.78        10.27 o                         
   3 -12   2          9.62          9.37         8.44 o                         
   4 -12   2          3.40          5.94         7.93 o                         
  -6 -11   2          6.75         -3.55         9.97 o                         
  -5 -11   2          0.05         -3.27         9.36 o                         
  -4 -11   2         17.12         19.46        11.80 o                         
  -3 -11   2         10.99         13.68        11.47 o                         
  -2 -11   2          2.21          2.67        10.29 o                         
  -1 -11   2         30.05         42.07         9.76 o                         
   0 -11   2         23.50         27.96         8.30 o                         
   1 -11   2         11.15         12.59         6.61 o                         
   2 -11   2         14.99         21.01         7.25 o                         
   3 -11   2          9.50         12.59         5.21 o                         
   4 -11   2         62.03         58.57        15.74 o                         
   5 -11   2         35.83         27.38        13.61 o                         
   6 -11   2          0.20         17.33        12.36 o                         
  -7 -10   2         14.73         20.26        13.10 o                         
  -6 -10   2         31.91         16.60        11.47 o                         
  -5 -10   2          0.23          7.05         9.78 o                         
  -4 -10   2         16.13         21.62        10.85 o                         
  -3 -10   2         10.86          5.62         8.56 o                         
  -2 -10   2         53.17         71.28        11.10 o                         
  -1 -10   2        172.95        183.45        17.13 o                         
   0 -10   2          6.47          9.99         5.11 o                         
   1 -10   2        230.99        250.32        19.45 o                         
   2 -10   2         57.08         53.64         8.00 o                         
   3 -10   2          2.15          5.85         5.37 o                         
   4 -10   2         35.94         35.75        12.22 o                         
   5 -10   2          0.31         -2.00         7.73 o                         
   6 -10   2          0.04          9.78        11.10 o                         
   7 -10   2         19.71         14.48        10.05 o                         
  -8  -9   2         18.94         15.65        11.00 o                         
  -7  -9   2          4.96          3.92         9.83 o                         
  -6  -9   2         46.10         39.49        12.99 o                         
  -5  -9   2        253.90        275.99        30.97 o                         
  -4  -9   2        188.98        187.94        25.30 o                         
  -3  -9   2          6.05          4.47         7.55 o                         
  -2  -9   2         32.12         29.12         6.82 o                         
  -1  -9   2        188.01        166.89        14.67 o                         
   0  -9   2        124.71        135.58        12.61 o                         
   1  -9   2        105.77         96.55         8.12 o                         
   2  -9   2         26.99         21.56         4.77 o                         
   3  -9   2         12.71         11.29         4.99 o                         
   4  -9   2          2.12         -1.13         4.52 o                         
   5  -9   2          7.08         10.54         9.79 o                         
   6  -9   2          5.94          5.59         7.67 o                         
   7  -9   2          9.26         -0.21         9.26 o                         
   8  -9   2          2.56         -4.71         9.65 o                         
  -9  -8   2          2.60          8.08        15.10 o                         
  -8  -8   2         71.87         70.60        16.51 o                         
  -7  -8   2        114.04        134.77        22.10 o                         
  -6  -8   2         79.40         78.51        16.66 o                         
  -5  -8   2         59.89         57.83        14.36 o                         
  -4  -8   2         83.61         82.97        16.54 o                         
  -3  -8   2        290.53        281.08        26.92 o                         
  -2  -8   2         97.95        109.54        13.98 o                         
  -1  -8   2         21.45         24.82         6.39 o                         
   0  -8   2        237.04        218.33        11.82 o                         
   1  -8   2        252.97        249.51        13.22 o                         
   2  -8   2          0.59         -3.65         3.65 o                         
   3  -8   2         87.48         85.13         7.30 o                         
   4  -8   2        564.38        552.60        18.46 o                         
   5  -8   2         15.57         11.52         9.98 o                         
   6  -8   2         50.44         52.94        15.73 o                         
   7  -8   2         57.91         86.39        19.20 o                         
   8  -8   2         32.78         34.59        13.83 o                         
   9  -8   2         23.36         30.51        15.18 o                         
  -9  -7   2         58.15         27.01        15.06 o                         
  -8  -7   2          7.72         -1.41         7.41 o                         
  -7  -7   2          9.43          0.95         8.31 o                         
  -6  -7   2        332.50        316.63        28.87 o                         
  -5  -7   2        107.90        104.42        17.25 o                         
  -4  -7   2          0.86         21.25        10.86 o                         
  -3  -7   2        183.76        352.03        29.08 o                         
  -2  -7   2          7.27        127.71        74.55 o                         
  -1  -7   2         30.67         40.29         7.65 o                         
   0  -7   2        129.81        136.15        10.99 o                         
   1  -7   2       1309.36       1274.21        29.82 o                         
   2  -7   2         20.01         16.97         4.56 o                         
   3  -7   2         19.91         15.13         5.54 o                         
   4  -7   2       1229.56       1262.90        25.96 o                         
   5  -7   2         23.48         18.01         4.46 o                         
   6  -7   2        136.20        132.75        12.11 o                         
   7  -7   2         28.36         28.07        10.20 o                         
   8  -7   2         38.67         48.38        14.30 o                         
   9  -7   2         47.78         75.14        18.74 o                         
 -10  -6   2         11.96         28.14        17.57 o                         
  -9  -6   2        161.59        180.85        34.17 o                         
  -8  -6   2         72.27         60.97        11.36 o                         
  -7  -6   2          8.90         -2.48         6.64 o                         
  -6  -6   2         26.95         11.85         6.76 o                         
  -5  -6   2         67.61         71.22        13.24 o                         
  -4  -6   2        157.18        142.44        16.91 o                         
  -3  -6   2        505.03        500.48        30.58 o                         
  -2  -6   2        958.08        988.80        53.26 o                         
  -1  -6   2         60.14        147.22        12.05 o                         
   0  -6   2       1043.89        969.87        24.70 o                         
   1  -6   2        350.85        359.66        13.16 o                         
   2  -6   2       1236.00       1256.34        29.15 o                         
   3  -6   2       2458.79       2364.98        33.82 o                         
   4  -6   2        157.36        149.34         9.76 o                         
   5  -6   2         41.11         43.73         6.38 o                         
   6  -6   2        221.95        220.32        15.14 o                         
   7  -6   2         12.86         18.21         6.80 o                         
   8  -6   2         15.93         11.48         5.58 o                         
   9  -6   2          0.61          4.80        13.86 o                         
  10  -6   2         11.87         14.51        11.04 o                         
 -10  -5   2         21.90         44.49        12.53 o                         
  -9  -5   2         20.67         27.82         9.89 o                         
  -8  -5   2         42.57         37.65         6.84 o                         
  -7  -5   2         70.69         71.44        10.24 o                         
  -6  -5   2         70.23         59.22         8.57 o                         
  -5  -5   2        543.45        543.46        22.89 o                         
  -4  -5   2        324.50        366.80        25.11 o                         
  -3  -5   2        324.67        318.24        22.09 o                         
  -2  -5   2        348.79        345.75        14.84 o                         
  -1  -5   2       1357.74       1255.43        20.19 o                         
   0  -5   2       1088.92        984.18        22.67 o                         
   1  -5   2       1317.85       1352.26        23.07 o                         
   2  -5   2        589.72        660.96        19.56 o                         
   3  -5   2       1020.35       1062.61        28.36 o                         
   4  -5   2         61.07         68.37         5.80 o                         
   5  -5   2        187.41        160.88        11.99 o                         
   6  -5   2          0.20          4.77         4.09 o                         
   7  -5   2         79.66         73.37         8.36 o                         
   8  -5   2         51.90         54.95         7.83 o                         
   9  -5   2         19.34         27.57         6.71 o                         
  10  -5   2          0.82         -4.17        10.16 o                         
 -10  -4   2          2.54          4.00        16.62 o                         
  -9  -4   2         41.66         58.27        12.36 o                         
  -8  -4   2         26.34         34.24         9.31 o                         
  -7  -4   2        325.96        371.11        23.00 o                         
  -6  -4   2       1083.68       1115.32        48.44 o                         
  -5  -4   2        332.46        350.78        17.32 o                         
  -4  -4   2        730.39        743.34        23.35 o                         
  -3  -4   2       3050.82       2834.83        30.95 o                         
  -2  -4   2       1213.36       1151.15        47.70 o                         
  -1  -4   2       1303.97       1277.66        30.03 o                         
   0  -4   2        291.36        293.17        11.11 o                         
   1  -4   2        890.08        912.33        21.56 o                         
   2  -4   2       3898.90       3958.51        86.78 o                         
   3  -4   2          6.93         34.37        16.95 o                         
   4  -4   2         41.32         88.46        24.88 o                         
   5  -4   2          1.04          7.38        10.18 o                         
   6  -4   2        150.99        138.75        12.40 o                         
   7  -4   2        111.52        125.42        12.45 o                         
   8  -4   2        126.98        143.26        13.47 o                         
   9  -4   2         64.58         67.49         8.70 o                         
  10  -4   2          4.50         11.58         6.88 o                         
 -11  -3   2          2.93          3.66        21.87 o                         
 -10  -3   2         28.79         30.32         8.64 o                         
  -9  -3   2        477.36        494.89        30.73 o                         
  -8  -3   2        175.33        162.42        17.39 o                         
  -7  -3   2        313.84        304.54        15.93 o                         
  -6  -3   2        306.63        323.80        15.06 o                         
  -5  -3   2       1369.24       1344.34        31.14 o                         
  -4  -3   2       1820.17       1798.78        34.13 o                         
  -3  -3   2        378.39        409.31         9.49 o                         
  -2  -3   2       2481.05       2552.90        28.03 o                         
  -1  -3   2       2667.96       2749.66        26.73 o                         
   0  -3   2        243.36        232.86        12.95 o                         
   1  -3   2          6.38         18.72        13.86 o                         
   2  -3   2       2225.06       2221.43        28.39 o                         
   3  -3   2        487.31        495.87        10.57 o                         
   4  -3   2        101.02        372.32        61.89 o                         
   5  -3   2       1385.76       1437.90        52.84 o                         
   6  -3   2        739.23        701.01        25.49 o                         
   7  -3   2         37.82         40.88         7.24 o                         
   8  -3   2        176.14        192.47        15.50 o                         
   9  -3   2         81.24         88.42        11.64 o                         
  10  -3   2         55.54         65.76        15.85 o                         
  11  -3   2         35.74         55.29        16.89 o                         
 -11  -2   2         55.90         50.91        19.26 o                         
 -10  -2   2         28.00         17.13         8.84 o                         
  -9  -2   2         36.78         19.71        11.04 o                         
  -8  -2   2        831.29        829.64        35.81 o                         
  -7  -2   2        992.02        959.28        25.31 o                         
  -6  -2   2         12.58         12.13         2.21 o                         
  -5  -2   2        144.09        180.65        24.44 o                         
  -4  -2   2        505.04        469.06        21.19 o                         
  -3  -2   2       1560.58       1602.92        26.30 o                         
  -2  -2   2          0.59         -1.20         1.20 o                         
  -1  -2   2       1355.68       1437.45        65.18 o                         
   0  -2   2        282.95        299.28         9.33 o                         
   1  -2   2        118.29        123.07         4.83 o                         
   2  -2   2       4082.30       4167.27        22.78 o                         
   3  -2   2       2978.77       2973.10        50.19 o                         
   4  -2   2       1030.48        931.98        23.28 o                         
   5  -2   2       1324.47       1328.80        31.12 o                         
   6  -2   2        479.73        498.59        21.00 o                         
   7  -2   2        521.07        566.05        24.39 o                         
   8  -2   2        363.84        359.51        21.33 o                         
   9  -2   2         63.96         70.47        10.34 o                         
  10  -2   2         13.56         13.99         9.47 o                         
  11  -2   2          1.37         26.01        13.37 o                         
 -11  -1   2         58.21         65.70        12.58 o                         
 -10  -1   2        139.61        146.26        17.12 o                         
  -9  -1   2         27.20         16.53         6.27 o                         
  -8  -1   2         53.42         42.05         7.85 o                         
  -7  -1   2         94.61         94.77         7.28 o                         
  -6  -1   2         23.08         21.78         2.71 o                         
  -5  -1   2         27.87         26.11         2.74 o                         
  -4  -1   2       5510.83       5494.70        37.08 o                         
  -3  -1   2        113.74        115.51         4.52 o                         
  -2  -1   2        957.67       1037.26        13.17 o                         
  -1  -1   2        331.08        374.50         7.96 o                         
   0  -1   2        675.94        696.96        11.55 o                         
   1  -1   2       6100.27       6823.66       302.72 o                         
   2  -1   2       2858.05       2990.59        40.27 o                         
   3  -1   2        615.01        680.30        16.70 o                         
   4  -1   2       1253.12       1153.91        14.29 o                         
   5  -1   2        767.18        808.69        23.83 o                         
   6  -1   2        305.97        315.84        16.45 o                         
   7  -1   2        159.90        181.06        15.07 o                         
   8  -1   2          5.85         10.68         5.68 o                         
   9  -1   2        136.84        161.94        23.07 o                         
  10  -1   2         26.03         33.84        15.56 o                         
  11  -1   2         17.21         16.72        10.98 o                         
 -11   0   2         11.23         20.62         9.08 o                         
 -10   0   2          4.57          3.51         5.98 o                         
  -9   0   2         50.09         44.95        10.13 o                         
  -8   0   2         14.57          6.08         6.21 o                         
  -7   0   2          8.81          4.33         2.79 o                         
  -6   0   2        705.96        694.93        24.05 o                         
  -5   0   2        800.58        788.09        17.35 o                         
  -4   0   2        224.61        211.95         8.01 o                         
  -3   0   2       1509.35       1473.83        20.00 o                         
  -2   0   2      23532.03      23778.99       371.95 o                         
  -1   0   2       2808.29       3011.79        34.57 o                         
   0   0   2        182.68        231.33         8.80 o                         
   1   0   2       7230.19       7011.48        65.00 o                         
   2   0   2       3307.37       3371.99        28.18 o                         
   3   0   2       1942.03       2037.59        28.53 o                         
   4   0   2          9.75         12.47         1.93 o                         
   5   0   2        152.34        144.27         6.63 o                         
   6   0   2        250.54        271.09         9.62 o                         
   7   0   2         13.98         15.61         5.24 o                         
   8   0   2        137.40        135.57        13.41 o                         
   9   0   2         11.32         28.85        12.90 o                         
  10   0   2         76.32         99.81        20.47 o                         
  11   0   2          9.23          4.62         9.92 o                         
 -11   1   2          6.45          6.51         6.49 o                         
 -10   1   2          7.63          7.52         6.80 o                         
  -9   1   2         15.74         11.07        14.67 o                         
  -8   1   2        169.00        211.05        12.39 o                         
  -7   1   2        143.03        150.85         9.75 o                         
  -6   1   2        406.11        379.64        13.92 o                         
  -5   1   2       1772.47       1659.42        26.32 o                         
  -4   1   2       1022.93       1039.39        18.47 o                         
  -3   1   2        585.61        610.14        16.58 o                         
  -2   1   2         15.09         13.85         2.04 o                         
  -1   1   2         27.43         28.46         1.82 o                         
   1   1   2         45.23         39.42         5.00 o                         
   2   1   2        161.15        164.30        11.73 o                         
   3   1   2        773.08        792.41        32.45 o                         
   4   1   2        316.44        357.35        11.16 o                         
   5   1   2        177.79        157.03         9.48 o                         
   6   1   2        626.65        629.21        16.99 o                         
   7   1   2         21.83         19.70         7.32 o                         
   8   1   2         83.54         96.34        11.44 o                         
   9   1   2         88.21        103.31        19.59 o                         
  10   1   2        204.61        219.53        29.33 o                         
 -11   2   2         82.30         70.69        20.50 o                         
 -10   2   2          2.53         -3.40         6.21 o                         
  -9   2   2         98.72        111.38        14.08 o                         
  -8   2   2        406.43        379.33        16.89 o                         
  -7   2   2        789.41        786.04        22.16 o                         
  -6   2   2        580.69        584.97        17.41 o                         
  -5   2   2        188.20        173.95         8.81 o                         
  -4   2   2        530.80        490.32        12.97 o                         
  -3   2   2       1303.27       1172.81        13.59 o                         
  -2   2   2        627.56        638.95        13.97 o                         
  -1   2   2       1181.59       1305.51        18.36 o                         
   0   2   2       5394.64       5658.19        28.71 o                         
   1   2   2         17.26         22.75         4.27 o                         
   2   2   2        522.00        526.69        21.71 o                         
   3   2   2       1086.86       1097.11        23.87 o                         
   4   2   2       1897.60       1904.38        33.78 o                         
   5   2   2         27.59         33.52         4.43 o                         
   6   2   2        209.68        212.18        11.05 o                         
   7   2   2        182.59        191.10        16.26 o                         
   8   2   2        131.69        150.22        14.30 o                         
   9   2   2        207.99        219.75        27.33 o                         
  10   2   2         72.82         52.88        15.37 o                         
 -11   3   2         24.52         10.60        11.55 o                         
 -10   3   2         33.90          9.05         9.23 o                         
  -9   3   2        167.33        184.47        16.40 o                         
  -8   3   2         36.25         32.37         5.31 o                         
  -7   3   2        189.54        180.02        11.03 o                         
  -6   3   2        732.61        728.99        19.79 o                         
  -5   3   2        126.64        117.23         7.20 o                         
  -4   3   2         61.54         58.05         4.48 o                         
  -3   3   2        347.20        360.85         7.36 o                         
  -2   3   2        584.24        622.66        15.24 o                         
  -1   3   2        440.92        406.94        11.75 o                         
   0   3   2        576.52        557.34         9.08 o                         
   1   3   2        899.06        824.49        23.91 o                         
   2   3   2         87.24         91.68         7.06 o                         
   3   3   2       1678.49       1679.50        40.51 o                         
   4   3   2        322.61        310.79        14.97 o                         
   5   3   2       1403.17       1342.48        32.51 o                         
   6   3   2        139.81        150.52        10.33 o                         
   7   3   2         24.84         26.97         4.99 o                         
   8   3   2        117.94         94.15        17.15 o                         
   9   3   2         40.68         34.98        12.68 o                         
  10   3   2         23.08         11.48        10.36 o                         
 -11   4   2          9.27         -4.59        10.08 o                         
 -10   4   2         16.63          8.64        12.09 o                         
  -9   4   2         46.74         44.54         8.87 o                         
  -8   4   2         19.70         13.61         5.22 o                         
  -7   4   2         18.51         18.82         4.70 o                         
  -6   4   2         12.93          8.68         3.24 o                         
  -5   4   2          2.08          0.73         2.01 o                         
  -4   4   2         44.03         46.02         3.19 o                         
  -3   4   2        127.09        118.25        10.05 o                         
  -2   4   2         24.37         26.20         3.81 o                         
  -1   4   2       2364.16       2318.91        35.87 o                         
   0   4   2       1787.75       1864.18        22.48 o                         
   1   4   2         60.64         64.13         4.94 o                         
   2   4   2        863.78        814.70        22.64 o                         
   3   4   2       3262.20       3340.53        49.00 o                         
   4   4   2        264.26        271.16        14.94 o                         
   5   4   2        150.07        142.59        11.85 o                         
   6   4   2         27.04         11.51         4.45 o                         
   7   4   2         45.26         43.03         6.58 o                         
   8   4   2         19.21         22.06         9.47 o                         
   9   4   2         12.50         18.64        11.68 o                         
  10   4   2          1.31        -13.55        13.55 o                         
 -10   5   2         14.97         24.31         8.14 o                         
  -9   5   2          4.83          3.62         6.20 o                         
  -8   5   2         16.43         11.70         6.56 o                         
  -7   5   2         89.34         80.49        11.46 o                         
  -6   5   2          4.52          1.81         4.85 o                         
  -5   5   2         47.50         40.53         5.20 o                         
  -4   5   2        541.72        551.63        17.50 o                         
  -3   5   2        585.78        565.09        17.59 o                         
  -2   5   2          6.69          5.11         2.52 o                         
  -1   5   2        333.86        310.13         9.48 o                         
   0   5   2       1034.34        997.81        21.03 o                         
   1   5   2        304.26        274.93        10.43 o                         
   2   5   2        156.58        174.32         8.99 o                         
   3   5   2          5.04          6.28         3.98 o                         
   4   5   2        118.33         90.11         9.78 o                         
   5   5   2        394.33        385.57        20.24 o                         
   6   5   2          3.31          4.03         4.51 o                         
   7   5   2          2.81          2.97         4.35 o                         
   8   5   2          1.24          0.74         8.63 o                         
   9   5   2          0.60          1.28         9.11 o                         
 -10   6   2          0.13         12.88         8.12 o                         
  -9   6   2          2.24          5.11         7.02 o                         
  -8   6   2          0.59          7.39         9.35 o                         
  -7   6   2        373.42        364.71        24.39 o                         
  -6   6   2        284.50        271.42        20.39 o                         
  -5   6   2         18.69         16.00         4.05 o                         
  -4   6   2        252.58        249.92        13.14 o                         
  -3   6   2        256.61        281.23        15.96 o                         
  -2   6   2        438.76        437.86        15.83 o                         
  -1   6   2        339.12        368.96        14.19 o                         
   0   6   2          8.11          1.16         2.54 o                         
   1   6   2        294.84        283.70        14.17 o                         
   2   6   2        114.49        118.08         7.84 o                         
   3   6   2          9.12          6.41         2.95 o                         
   4   6   2        104.41         93.71        10.67 o                         
   5   6   2        202.48        192.04        15.27 o                         
   6   6   2          6.44         30.04         8.34 o                         
   7   6   2          6.29          4.99         7.92 o                         
   8   6   2         56.19         66.16        16.96 o                         
   9   6   2          3.25          6.84         8.00 o                         
 -10   7   2          9.10          8.59         9.99 o                         
  -9   7   2         16.02         16.54        17.29 o                         
  -8   7   2         31.74         35.93        10.24 o                         
  -7   7   2          0.79         -3.19        14.57 o                         
  -6   7   2         22.05         25.99         8.08 o                         
  -5   7   2        231.43        238.57        15.80 o                         
  -4   7   2         14.06         12.71         5.41 o                         
  -3   7   2         14.34         15.77         5.98 o                         
  -2   7   2         32.62         42.98         7.80 o                         
  -1   7   2        236.94        239.29        11.25 o                         
   0   7   2          1.94          2.69         3.63 o                         
   1   7   2         28.74         27.95         5.58 o                         
   2   7   2         52.33         46.05         6.26 o                         
   3   7   2          0.48          0.70         9.51 o                         
   4   7   2          6.32          4.17         6.45 o                         
   5   7   2         85.48         91.11        11.75 o                         
   6   7   2         51.51         58.68        10.47 o                         
   7   7   2         70.66         69.91        11.56 o                         
   8   7   2         13.32         13.68        10.76 o                         
  -9   8   2         11.80          5.04         9.28 o                         
  -8   8   2         32.75         27.50        12.02 o                         
  -7   8   2         11.28         23.87        11.80 o                         
  -6   8   2          5.56         -7.88         8.79 o                         
  -5   8   2          0.15          6.11         7.94 o                         
  -4   8   2         42.98         31.10         7.25 o                         
  -3   8   2         62.38         68.89        10.19 o                         
  -2   8   2         11.44          8.50         5.22 o                         
  -1   8   2         72.09         71.72        10.31 o                         
   0   8   2         40.69         32.97         5.44 o                         
   1   8   2          6.77          7.97         4.34 o                         
   2   8   2         44.16         39.94        11.92 o                         
   3   8   2         59.08         64.90        15.49 o                         
   4   8   2         75.43         68.66        15.47 o                         
   5   8   2          5.79         10.70         6.18 o                         
   6   8   2          7.45          9.42         6.53 o                         
   7   8   2         53.05         55.97        11.49 o                         
   8   8   2         11.49         11.76        11.67 o                         
  -8   9   2          5.00          1.30        11.48 o                         
  -7   9   2          0.22         -8.26        10.07 o                         
  -6   9   2          1.05         -3.75         7.94 o                         
  -5   9   2         13.70         16.01         9.10 o                         
  -4   9   2         14.95         16.81         6.81 o                         
  -3   9   2          2.85          1.22         4.57 o                         
  -2   9   2          2.77          3.32        10.22 o                         
  -1   9   2          8.11         13.95         9.44 o                         
   0   9   2         68.12         66.30        10.63 o                         
   1   9   2        162.12        177.70        24.84 o                         
   2   9   2         82.86         86.02        18.70 o                         
   3   9   2          0.63         -9.11         9.11 o                         
   4   9   2         17.32         35.82        13.60 o                         
   5   9   2          0.54         13.58        11.59 o                         
   6   9   2          9.27         28.88        14.59 o                         
   7   9   2          1.60          7.86        10.52 o                         
  -7  10   2          0.05          1.14        10.43 o                         
  -6  10   2          2.37         16.18        12.11 o                         
  -5  10   2         58.16         59.34        17.39 o                         
  -4  10   2          0.15          9.04         6.57 o                         
  -3  10   2          8.34         12.32         6.95 o                         
  -2  10   2         30.61         25.93         7.58 o                         
  -1  10   2          2.99          0.75         6.14 o                         
   0  10   2         10.51          7.56         5.77 o                         
   1  10   2          4.27          0.21         8.95 o                         
   2  10   2         92.92         89.57        19.76 o                         
   3  10   2          0.20          5.91        10.25 o                         
   4  10   2          0.04         13.15        12.94 o                         
   5  10   2          0.16         12.93        11.50 o                         
   6  10   2          0.11          9.97         9.92 o                         
  -5  11   2          3.40         -3.93         8.46 o                         
  -4  11   2          1.71          1.18        11.29 o                         
  -3  11   2          5.17         12.62         7.70 o                         
  -2  11   2          0.29         -2.80         7.40 o                         
  -1  11   2          0.15          9.64         6.91 o                         
   0  11   2         13.31         28.94        12.46 o                         
   1  11   2          8.59         18.49        12.66 o                         
   2  11   2          2.07         18.43        13.50 o                         
   3  11   2          0.22         -2.34        10.01 o                         
   4  11   2          0.00         15.97        14.08 o                         
  -3  12   2          1.95          2.49         9.09 o                         
  -2  12   2          0.22         -4.37        17.10 o                         
  -1  12   2          1.95          4.11         6.43 o                         
   0  12   2          9.00         16.21        12.44 o                         
   1  12   2          4.93         12.40        12.09 o                         
  -1 -13   3         17.00         10.59         7.50 o                         
   0 -13   3         16.84         22.43         7.87 o                         
   1 -13   3          7.06          2.20         6.44 o                         
   2 -13   3          6.87          7.85         7.56 o                         
  -4 -12   3         12.28         35.10        14.96 o                         
  -3 -12   3         46.83         83.39        19.75 o                         
  -2 -12   3          1.98          8.07        10.75 o                         
  -1 -12   3          3.62         -6.00         6.13 o                         
   0 -12   3         12.00          6.54         9.01 o                         
   1 -12   3          5.56          8.11         6.52 o                         
   2 -12   3         31.92         37.08         9.88 o                         
   3 -12   3          2.28         -2.01         9.29 o                         
   4 -12   3          0.21         -1.42         8.57 o                         
   5 -12   3          5.25          8.39        10.00 o                         
  -6 -11   3         20.26         28.97        14.30 o                         
  -5 -11   3         11.44          3.36         9.39 o                         
  -4 -11   3         29.90         48.94        16.23 o                         
  -3 -11   3         21.35         13.28        11.83 o                         
  -2 -11   3         45.42         44.05         9.77 o                         
  -1 -11   3        102.53        105.03        11.09 o                         
   0 -11   3          0.54          2.53         4.40 o                         
   1 -11   3         18.57         15.02         8.35 o                         
   2 -11   3          8.07          7.40         4.47 o                         
   3 -11   3          2.53          3.12         5.32 o                         
   4 -11   3         14.58         15.49         9.67 o                         
   5 -11   3          0.82         -1.67         9.16 o                         
   6 -11   3          1.45         17.51        12.86 o                         
  -7 -10   3         27.65         32.06        13.94 o                         
  -6 -10   3          0.95         -6.15         9.93 o                         
  -5 -10   3         74.44         84.01        19.05 o                         
  -4 -10   3         53.25         67.48        18.65 o                         
  -3 -10   3          3.32         10.45         9.17 o                         
  -2 -10   3          2.69         -0.83         5.61 o                         
  -1 -10   3          8.86          6.12         5.01 o                         
   0 -10   3         21.70         21.93         7.47 o                         
   1 -10   3          4.87          8.14         3.89 o                         
   2 -10   3         33.08         31.52         5.86 o                         
   3 -10   3         42.39         38.44         8.32 o                         
   4 -10   3         16.25         17.47        10.63 o                         
   5 -10   3         93.63        112.28        21.73 o                         
   6 -10   3          6.19         10.32         9.77 o                         
   7 -10   3         16.39          3.16         8.63 o                         
  -8  -9   3          0.71         -4.54         8.69 o                         
  -7  -9   3         36.63         26.91        12.11 o                         
  -6  -9   3          2.97         17.43        11.42 o                         
  -5  -9   3         18.42         72.18        17.49 o                         
  -4  -9   3          3.85         16.15        12.22 o                         
  -3  -9   3         17.89         13.90         8.80 o                         
  -2  -9   3          1.67         -1.12         3.92 o                         
  -1  -9   3        206.86        206.14        15.84 o                         
   0  -9   3         59.46         53.24         5.97 o                         
   1  -9   3         85.32         89.36         9.02 o                         
   2  -9   3        220.70        211.94        13.65 o                         
   3  -9   3         97.24         93.04        15.08 o                         
   4  -9   3        166.22        189.93        29.69 o                         
   5  -9   3         88.59        113.33        19.71 o                         
   6  -9   3         16.78         23.23        11.67 o                         
   7  -9   3        116.08        122.52        22.41 o                         
   8  -9   3          3.18         12.71        11.79 o                         
  -9  -8   3         12.45          5.61        13.41 o                         
  -8  -8   3          0.32         -2.35         8.64 o                         
  -7  -8   3         53.69         55.29        16.51 o                         
  -6  -8   3          2.98          8.64         9.31 o                         
  -5  -8   3         14.05          9.69         8.39 o                         
  -4  -8   3        110.22        119.87        18.90 o                         
  -3  -8   3          7.66         14.74         8.63 o                         
  -2  -8   3       1006.71        978.87        49.40 o                         
  -1  -8   3        449.68        433.10        15.99 o                         
   0  -8   3         77.81         74.21         7.61 o                         
   1  -8   3        126.28        130.92        10.07 o                         
   2  -8   3        218.47        198.19        12.34 o                         
   3  -8   3          5.79          0.57         4.00 o                         
   4  -8   3         66.83         75.87         7.09 o                         
   5  -8   3        147.07        169.19        16.86 o                         
   6  -8   3         39.05         34.66        12.55 o                         
   7  -8   3         27.36         36.91        14.04 o                         
   8  -8   3         21.45         20.25        12.89 o                         
   9  -8   3          3.99         -1.25         8.76 o                         
 -10  -7   3          1.05        -15.00        15.00 o                         
  -9  -7   3         28.11         23.43        16.15 o                         
  -8  -7   3          0.86         -4.18         8.53 o                         
  -7  -7   3         20.15          8.91         6.82 o                         
  -6  -7   3        151.06        140.77        20.58 o                         
  -5  -7   3        430.16        414.39        31.85 o                         
  -4  -7   3        188.58        187.79        20.90 o                         
  -3  -7   3         12.30         37.12        11.72 o                         
  -2  -7   3       2639.47       2541.56        45.84 o                         
  -1  -7   3        555.87        518.02        15.87 o                         
   0  -7   3        807.50        767.07        24.15 o                         
   1  -7   3       1129.92       1148.17        25.76 o                         
   2  -7   3          1.92         -3.58         3.58 o                         
   3  -7   3         40.85         27.40         4.76 o                         
   4  -7   3          7.21          3.98         3.52 o                         
   5  -7   3          3.57         12.30         5.96 o                         
   6  -7   3          5.62          9.94         5.04 o                         
   7  -7   3         34.15         41.12         9.16 o                         
   8  -7   3         54.61         44.30        13.80 o                         
   9  -7   3         20.06         28.19        11.91 o                         
 -10  -6   3          0.39         -0.73        12.25 o                         
  -9  -6   3          6.42          4.41        12.19 o                         
  -8  -6   3        359.29        365.72        25.96 o                         
  -7  -6   3        200.61        165.27        20.98 o                         
  -6  -6   3         45.99         35.80         8.82 o                         
  -5  -6   3        169.65        184.28        20.52 o                         
  -4  -6   3        462.61        433.15        28.66 o                         
  -3  -6   3       1001.15        975.80        41.43 o                         
  -2  -6   3         31.86         40.25         5.93 o                         
  -1  -6   3        116.31         91.17        15.35 o                         
   0  -6   3       1366.15       1407.20        49.98 o                         
   1  -6   3         65.47         72.41         7.10 o                         
   2  -6   3          9.92         10.20         3.02 o                         
   3  -6   3         30.78         16.28         4.21 o                         
   4  -6   3         10.37          5.13         6.04 o                         
   5  -6   3         25.74         11.16         6.02 o                         
   6  -6   3         65.61         71.33        12.80 o                         
   7  -6   3        140.59        153.13        19.19 o                         
   8  -6   3         76.23         72.10        10.96 o                         
   9  -6   3        108.82        121.80        22.99 o                         
  10  -6   3        103.60        127.69        22.99 o                         
 -10  -5   3         96.93        122.32        31.24 o                         
  -9  -5   3         97.78         97.06        25.78 o                         
  -8  -5   3         81.04         85.42        12.42 o                         
  -7  -5   3        384.12        374.09        28.46 o                         
  -6  -5   3        811.18        801.60        39.63 o                         
  -5  -5   3        222.86        214.28        19.33 o                         
  -4  -5   3          2.14         -1.05         5.46 o                         
  -3  -5   3        348.52        343.73        22.75 o                         
  -2  -5   3         65.90         64.48         4.34 o                         
  -1  -5   3          2.18          2.15         0.73 o                         
   0  -5   3         42.71         23.90         4.14 o                         
   1  -5   3       1466.07       1519.21        32.62 o                         
   2  -5   3         11.58         14.93         4.50 o                         
   3  -5   3       1281.08       1220.49        27.75 o                         
   4  -5   3        464.98        461.88        20.93 o                         
   5  -5   3        204.09        201.23        18.83 o                         
   6  -5   3        608.81        612.54        35.49 o                         
   7  -5   3        149.43        166.00        14.76 o                         
   8  -5   3         98.90         92.24        11.31 o                         
   9  -5   3        140.50        146.63        21.38 o                         
  10  -5   3         23.02         23.49         7.98 o                         
 -11  -4   3         26.32          9.70        12.65 o                         
 -10  -4   3         72.56         90.07        26.36 o                         
  -9  -4   3        100.07        100.26        15.18 o                         
  -8  -4   3         74.33         81.28         9.33 o                         
  -7  -4   3         97.42         88.62         9.73 o                         
  -6  -4   3          4.65         27.89        27.13 o                         
  -5  -4   3          0.57         -3.74         5.07 o                         
  -4  -4   3        770.06        757.32        32.12 o                         
  -3  -4   3        162.85        135.12        13.32 o                         
  -2  -4   3       1622.39       1588.14        19.29 o                         
  -1  -4   3         33.91         38.75         4.17 o                         
   0  -4   3       1821.24       1854.41        31.27 o                         
   1  -4   3       3618.54       3725.59        46.26 o                         
   2  -4   3        970.27        859.14        60.45 o                         
   3  -4   3       2127.45       2022.32        31.66 o                         
   4  -4   3         14.31         35.71         9.76 o                         
   5  -4   3        315.85        352.83        17.41 o                         
   6  -4   3        872.52        871.46        29.00 o                         
   7  -4   3        103.44        102.61        11.90 o                         
   8  -4   3         56.41         55.66         9.63 o                         
   9  -4   3         35.22         40.98        13.25 o                         
  10  -4   3          0.84          7.08         6.90 o                         
  11  -4   3          0.04          7.82        10.58 o                         
 -11  -3   3         18.23          8.95        11.25 o                         
 -10  -3   3         51.49         37.27        11.19 o                         
  -9  -3   3         10.38         17.66         8.63 o                         
  -8  -3   3          0.95          7.56         5.65 o                         
  -7  -3   3        150.11        136.76        10.75 o                         
  -6  -3   3        201.80        209.34        12.24 o                         
  -5  -3   3        447.10        417.25        24.23 o                         
  -4  -3   3        329.43        318.49        19.27 o                         
  -3  -3   3       1361.75       1360.38        20.80 o                         
  -2  -3   3        144.87        147.94         4.99 o                         
  -1  -3   3       4464.76       4191.44        60.03 o                         
   0  -3   3       5167.66       5174.35        48.29 o                         
   1  -3   3         68.65         80.75         6.47 o                         
   2  -3   3       4988.15       5098.84       209.70 o                         
   3  -3   3       2621.28       2697.81        63.93 o                         
   4  -3   3        497.50        503.02        11.06 o                         
   5  -3   3        284.20        289.32        15.48 o                         
   6  -3   3          0.73         11.25         8.76 o                         
   7  -3   3        266.00        298.23        19.76 o                         
   8  -3   3          1.63         19.09         6.55 o                         
   9  -3   3         49.46         44.94        12.62 o                         
  10  -3   3         48.60         59.13        15.56 o                         
  11  -3   3         21.35         29.18        12.48 o                         
 -11  -2   3          0.82         -6.68         7.08 o                         
 -10  -2   3          4.40         -6.70        20.12 o                         
  -9  -2   3         14.62          2.93         7.91 o                         
  -8  -2   3        147.70        134.30        14.99 o                         
  -7  -2   3        502.56        476.03        18.17 o                         
  -6  -2   3        362.30        353.57        12.02 o                         
  -5  -2   3        174.73        161.37         9.34 o                         
  -4  -2   3       1770.87       1654.12        27.60 o                         
  -3  -2   3       5383.73       5643.98        71.55 o                         
  -2  -2   3         45.00         55.74         5.05 o                         
  -1  -2   3        385.26        376.68        16.56 o                         
   0  -2   3       2773.15       2743.06        49.20 o                         
   1  -2   3       3990.57       3960.41        91.21 o                         
   2  -2   3         12.72         15.27         4.34 o                         
   3  -2   3        130.32        129.39         5.78 o                         
   4  -2   3        720.15        818.07        19.02 o                         
   5  -2   3         51.66         46.34         6.31 o                         
   6  -2   3        547.44        548.05        22.36 o                         
   7  -2   3          1.20          0.71         4.05 o                         
   8  -2   3          1.65         -2.48         4.81 o                         
   9  -2   3         70.22         67.49        15.45 o                         
  10  -2   3         44.51         59.91        16.23 o                         
  11  -2   3         59.83         84.64        20.99 o                         
 -11  -1   3          0.95         -0.79         6.19 o                         
 -10  -1   3        163.11        177.95        19.12 o                         
  -9  -1   3         75.44         54.64         9.40 o                         
  -8  -1   3        133.02        109.59        13.82 o                         
  -7  -1   3        647.62        618.85        27.88 o                         
  -6  -1   3        219.58        207.62         9.11 o                         
  -5  -1   3       1847.66       1784.24        20.90 o                         
  -4  -1   3       3505.33       3387.20        37.32 o                         
  -3  -1   3       3880.50       4003.12        22.32 o                         
  -2  -1   3       1861.46       1816.23        22.17 o                         
  -1  -1   3       1708.86       1816.30        36.55 o                         
   0  -1   3        839.57        900.31        30.53 o                         
   1  -1   3         57.29         68.30         8.61 o                         
   2  -1   3         96.36        111.45        12.11 o                         
   3  -1   3        118.62        106.68         5.33 o                         
   4  -1   3          9.38          6.27         2.18 o                         
   5  -1   3       1637.05       1565.30        31.23 o                         
   6  -1   3        236.48        232.08        14.07 o                         
   7  -1   3        189.38        214.94        15.18 o                         
   8  -1   3        663.89        674.94        43.54 o                         
   9  -1   3        104.68        114.22        20.42 o                         
  10  -1   3         15.86         56.39        16.37 o                         
 -11   0   3         29.28         40.18        13.67 o                         
 -10   0   3        105.09        103.68        15.13 o                         
  -9   0   3        182.97        171.41        16.66 o                         
  -8   0   3        457.79        420.03        23.85 o                         
  -7   0   3         79.52         74.15         6.56 o                         
  -6   0   3          4.07          5.17         2.47 o                         
  -5   0   3        746.99        666.59        15.93 o                         
  -4   0   3         38.38         31.48         3.49 o                         
  -3   0   3        119.18        130.55         8.98 o                         
  -2   0   3       4346.66       4442.49        68.89 o                         
  -1   0   3        797.57        871.55        14.48 o                         
   0   0   3       1061.58       1109.93        18.75 o                         
   1   0   3        200.58        225.84        14.06 o                         
   2   0   3       2879.37       2732.23        52.64 o                         
   3   0   3         10.31         10.48         2.08 o                         
   4   0   3       1139.85       1178.97        24.40 o                         
   5   0   3        625.82        588.34        16.76 o                         
   6   0   3        503.88        525.31        14.14 o                         
   7   0   3        881.76        882.34        30.31 o                         
   8   0   3        130.58        124.49        20.76 o                         
   9   0   3         63.37         76.05        18.01 o                         
  10   0   3         47.35         54.84        17.59 o                         
 -11   1   3         78.00         86.46        26.83 o                         
 -10   1   3        194.93        185.65        18.40 o                         
  -9   1   3         69.38         65.66        10.76 o                         
  -8   1   3        148.36        137.01         9.76 o                         
  -7   1   3         21.32         21.56         3.95 o                         
  -6   1   3        557.80        497.27        15.75 o                         
  -5   1   3          1.53          1.85         2.15 o                         
  -4   1   3        434.09        401.02        11.68 o                         
  -3   1   3          4.04          2.24         2.59 o                         
  -2   1   3        347.64        373.89         7.82 o                         
  -1   1   3       1274.96       1183.14        21.20 o                         
   0   1   3      13056.19      13258.96        85.83 o                         
   1   1   3        822.06        868.96        24.57 o                         
   2   1   3       1028.04       1090.20        32.02 o                         
   3   1   3        488.04        476.25        14.42 o                         
   4   1   3       1520.57       1481.49        39.50 o                         
   5   1   3        325.38        335.80        11.96 o                         
   6   1   3         75.51         76.93         6.34 o                         
   7   1   3        408.48        401.67        23.06 o                         
   8   1   3         82.75        109.24        19.92 o                         
   9   1   3          6.17         16.82        11.53 o                         
  10   1   3          2.54         62.94        19.06 o                         
 -11   2   3          4.77         -9.68        13.12 o                         
 -10   2   3         10.12         12.44         9.11 o                         
  -9   2   3         36.82         45.16        12.28 o                         
  -8   2   3         64.86         62.56         7.20 o                         
  -7   2   3        314.81        286.85        13.45 o                         
  -6   2   3          7.50          5.57         2.39 o                         
  -5   2   3          2.13          3.88         2.38 o                         
  -4   2   3        477.67        431.13        12.06 o                         
  -3   2   3       1032.27       1018.29        16.09 o                         
  -2   2   3       2799.75       2818.95        35.51 o                         
  -1   2   3        185.56        194.52         4.89 o                         
   0   2   3       1072.57       1099.75        13.33 o                         
   1   2   3       3629.22       3436.68        50.12 o                         
   2   2   3        542.01        518.18        22.91 o                         
   3   2   3        480.89        487.05        25.23 o                         
   4   2   3        397.39        401.83        20.13 o                         
   5   2   3         89.39         76.24         6.34 o                         
   6   2   3        617.66        570.93        21.84 o                         
   7   2   3        104.21        105.47        11.42 o                         
   8   2   3         32.82         53.09        14.81 o                         
   9   2   3          0.09         13.78        11.83 o                         
  10   2   3          8.35          1.98         8.85 o                         
 -11   3   3          0.91         -3.92        10.45 o                         
 -10   3   3          2.07        -17.94        17.94 o                         
  -9   3   3         55.81         49.94         8.95 o                         
  -8   3   3         70.81         60.72         8.91 o                         
  -7   3   3         23.72         15.68         3.85 o                         
  -6   3   3        300.26        274.14        11.90 o                         
  -5   3   3        795.37        723.38        17.14 o                         
  -4   3   3         40.45         43.90         4.50 o                         
  -3   3   3       1341.70       1368.82        25.79 o                         
  -2   3   3       2329.15       2359.83        31.63 o                         
  -1   3   3       2339.93       2413.03        30.75 o                         
   0   3   3       1348.30       1263.81        46.09 o                         
   1   3   3          9.34         36.52         6.28 o                         
   2   3   3        218.21        176.43        13.65 o                         
   3   3   3        207.95        182.03        11.57 o                         
   4   3   3          0.07          2.59         9.19 o                         
   5   3   3         67.60         64.62         7.85 o                         
   6   3   3         38.10         30.59         5.57 o                         
   7   3   3        123.21        131.02        12.33 o                         
   8   3   3         28.98         51.64        15.93 o                         
   9   3   3        120.31        124.19        21.91 o                         
  10   3   3         74.12         81.12        19.87 o                         
 -10   4   3          8.13         -2.50        10.17 o                         
  -9   4   3        105.57        108.83        14.28 o                         
  -8   4   3         91.72         84.65        12.14 o                         
  -7   4   3         84.20         74.32        10.27 o                         
  -6   4   3        332.85        314.60        19.43 o                         
  -5   4   3        205.93        203.03         8.52 o                         
  -4   4   3        157.20        147.49        19.35 o                         
  -3   4   3        396.92        396.57        15.06 o                         
  -2   4   3         11.81         19.22         5.87 o                         
  -1   4   3        400.17        392.29        14.25 o                         
   0   4   3        213.66        236.08         9.88 o                         
   1   4   3         47.58         46.68         5.12 o                         
   2   4   3         57.49         46.65         5.94 o                         
   3   4   3        137.96        135.26        10.64 o                         
   4   4   3          1.06          6.03         6.56 o                         
   5   4   3          1.90         23.39         7.75 o                         
   6   4   3         29.32         31.20         6.63 o                         
   7   4   3        241.67        261.67        17.90 o                         
   8   4   3         94.85         87.08        17.60 o                         
   9   4   3         22.17         13.04         7.95 o                         
 -10   5   3         13.50         27.53        15.14 o                         
  -9   5   3         78.04         75.25        12.62 o                         
  -8   5   3         48.27         50.51        11.11 o                         
  -7   5   3         35.69         32.59         7.80 o                         
  -6   5   3        276.99        287.67        19.77 o                         
  -5   5   3         68.23         75.92        10.23 o                         
  -4   5   3          5.18          8.79         5.94 o                         
  -3   5   3         91.83        113.96         8.93 o                         
  -2   5   3         34.32         31.89         5.97 o                         
  -1   5   3          0.50          0.79         2.54 o                         
   0   5   3        309.37        299.68         9.48 o                         
   1   5   3        195.51        184.86         9.07 o                         
   2   5   3         73.22         60.64         5.91 o                         
   3   5   3        774.96        792.05        30.93 o                         
   4   5   3        539.16        539.56        23.70 o                         
   5   5   3         64.80         62.79         8.82 o                         
   6   5   3         24.24         29.38         7.38 o                         
   7   5   3         19.93         10.93         5.57 o                         
   8   5   3         60.37         47.07        13.60 o                         
   9   5   3         47.40         41.49        15.59 o                         
  -9   6   3          1.08          5.47         7.33 o                         
  -8   6   3          2.00          1.37        12.13 o                         
  -7   6   3         57.45         77.67        12.52 o                         
  -6   6   3          0.44          1.96         8.87 o                         
  -5   6   3          2.50          9.21         3.98 o                         
  -4   6   3         22.65         29.52         5.37 o                         
  -3   6   3         51.09         58.56         6.36 o                         
  -2   6   3         98.09         83.73         7.52 o                         
  -1   6   3        149.28        120.53         8.70 o                         
   0   6   3          8.33          8.54         3.01 o                         
   1   6   3         44.60         49.95         5.20 o                         
   2   6   3        526.53        498.95        16.68 o                         
   3   6   3         11.39         20.42         3.77 o                         
   4   6   3         12.99         10.08         5.22 o                         
   5   6   3        367.55        363.82        22.01 o                         
   6   6   3        123.54        123.89        16.87 o                         
   7   6   3          9.70          6.96         6.33 o                         
   8   6   3          1.60         -1.86         9.19 o                         
  -9   7   3          0.61         10.19        14.76 o                         
  -8   7   3          4.77         19.48        16.10 o                         
  -7   7   3          1.25          6.79        12.57 o                         
  -6   7   3         40.70         51.93        11.08 o                         
  -5   7   3          2.70          9.68         5.25 o                         
  -4   7   3         50.06         39.74         7.53 o                         
  -3   7   3        121.16        123.01        12.69 o                         
  -2   7   3         74.95         77.11         8.08 o                         
  -1   7   3        328.21        364.34        16.16 o                         
   0   7   3         19.20         21.34         4.38 o                         
   1   7   3         56.72         46.89         7.35 o                         
   2   7   3         83.65        101.55         8.16 o                         
   3   7   3         30.33         32.00         6.01 o                         
   4   7   3         19.12         22.64         6.01 o                         
   5   7   3          1.48          4.66         5.21 o                         
   6   7   3          0.18         -5.00         5.56 o                         
   7   7   3          0.76          4.32         5.88 o                         
   8   7   3          0.37         16.17        11.48 o                         
  -9   8   3          0.03          5.91        11.40 o                         
  -8   8   3          4.94         22.58        13.64 o                         
  -7   8   3          2.27         -7.51         9.85 o                         
  -6   8   3          3.10         14.29        10.63 o                         
  -5   8   3          4.15          4.72         8.81 o                         
  -4   8   3         43.27         55.75         9.54 o                         
  -3   8   3         67.93         82.94        11.40 o                         
  -2   8   3         70.65         60.00         9.96 o                         
  -1   8   3         81.40         96.15         9.33 o                         
   0   8   3         27.43         39.05         9.20 o                         
   1   8   3         34.53         41.56         6.90 o                         
   2   8   3          5.67        -10.92        10.92 o                         
   3   8   3          6.50          6.91         9.02 o                         
   4   8   3          0.00          1.35         4.93 o                         
   5   8   3          8.15         18.75         7.56 o                         
   6   8   3          5.31          4.99         6.69 o                         
   7   8   3          1.73          8.60         6.31 o                         
  -8   9   3          3.67         14.58        11.95 o                         
  -7   9   3          5.05          3.10        11.24 o                         
  -6   9   3          6.03         15.56        11.46 o                         
  -5   9   3          1.66          5.04         8.98 o                         
  -4   9   3         60.42         67.91        12.22 o                         
  -3   9   3          0.31         -6.36         6.36 o                         
  -2   9   3         15.44         23.23         7.79 o                         
  -1   9   3          0.72         -4.52         6.07 o                         
   0   9   3          0.75         -1.38         8.41 o                         
   1   9   3          0.06          0.97         7.61 o                         
   2   9   3          4.03         -0.11         7.79 o                         
   3   9   3         45.70         52.22        15.53 o                         
   4   9   3         29.46         24.60        11.58 o                         
   5   9   3         26.98         33.88        13.91 o                         
   6   9   3         12.95         32.19        14.11 o                         
   7   9   3          1.65         10.33        10.61 o                         
  -6  10   3          1.01          7.31        11.13 o                         
  -5  10   3          0.71         -4.84         9.24 o                         
  -4  10   3         26.50         28.98         8.83 o                         
  -3  10   3          1.60          1.54         8.19 o                         
  -2  10   3          0.74         -7.11         8.12 o                         
  -1  10   3          2.02         -4.43         6.88 o                         
   0  10   3          1.70         -1.27         9.23 o                         
   1  10   3          4.10          1.66         8.94 o                         
   2  10   3          8.61         19.95        12.57 o                         
   3  10   3          0.28          6.35         8.94 o                         
   4  10   3          0.11         -3.39        10.17 o                         
   5  10   3          0.15         -6.93        10.91 o                         
  -4  11   3          2.86         13.05        12.97 o                         
  -3  11   3          0.26         -0.13         5.89 o                         
  -2  11   3          4.74          8.99         7.89 o                         
  -1  11   3         26.28         43.19        14.81 o                         
   0  11   3          6.16         15.05        11.34 o                         
   1  11   3         12.27         -1.99         8.62 o                         
   2  11   3          1.97          1.60        10.73 o                         
   3  11   3          0.37          9.11        13.29 o                         
  -3  12   3          0.34         14.20        10.76 o                         
  -2  12   3          2.21          7.00         8.61 o                         
  -1  12   3          0.04         13.58        10.88 o                         
  -1 -13   4          2.38         13.50        11.03 o                         
   0 -13   4          2.52         14.98         8.73 o                         
   1 -13   4          4.70         15.88         9.28 o                         
   2 -13   4          1.48          9.66         7.48 o                         
   3 -13   4          0.05         -1.61         5.99 o                         
  -4 -12   4          0.36          2.53        10.06 o                         
  -3 -12   4         13.00          5.01         9.36 o                         
  -2 -12   4          2.01         12.78         9.06 o                         
  -1 -12   4          4.32         -6.80         6.80 o                         
   0 -12   4         36.34         44.42        10.11 o                         
   1 -12   4         23.90         27.81         8.50 o                         
   2 -12   4          5.33         14.22         5.98 o                         
   3 -12   4         16.14         31.96        12.72 o                         
   4 -12   4          0.46          3.96         8.04 o                         
  -6 -11   4          5.34          3.85         9.33 o                         
  -5 -11   4         29.06         35.60        14.17 o                         
  -4 -11   4          3.54         -0.51        10.37 o                         
  -3 -11   4          4.54          1.82         8.58 o                         
  -2 -11   4         73.44         68.93        11.14 o                         
  -1 -11   4         11.68         14.01         6.04 o                         
   0 -11   4         11.62         19.35         6.88 o                         
   1 -11   4         41.40         41.05         8.45 o                         
   2 -11   4        105.26         93.59        12.32 o                         
   3 -11   4        109.24        106.26        12.90 o                         
   4 -11   4          0.45          9.05        10.18 o                         
   5 -11   4         28.42         43.17        14.76 o                         
   6 -11   4          9.91         15.70        13.89 o                         
  -7 -10   4          0.61          0.71         8.21 o                         
  -6 -10   4          0.36        -12.92        12.92 o                         
  -5 -10   4         50.63         52.75        16.45 o                         
  -4 -10   4        107.84        137.11        23.09 o                         
  -3 -10   4        134.85        135.34        21.80 o                         
  -2 -10   4          1.78         -2.77         4.91 o                         
  -1 -10   4        175.37        185.48        13.42 o                         
   0 -10   4        155.42        153.98        10.18 o                         
   1 -10   4         33.63         26.52         6.64 o                         
   2 -10   4        137.78        138.06        12.04 o                         
   3 -10   4          2.74         -5.48         5.48 o                         
   4 -10   4         25.94         14.93        11.19 o                         
   5 -10   4         74.91         88.71        19.05 o                         
   6 -10   4          9.35          7.15         9.47 o                         
   7 -10   4          4.23         -3.39        11.62 o                         
  -8  -9   4          3.29         -4.26        10.24 o                         
  -7  -9   4        173.71        166.42        24.67 o                         
  -6  -9   4        119.69        112.87        20.11 o                         
  -5  -9   4          4.32         -5.51        10.23 o                         
  -4  -9   4        282.66        269.83        28.97 o                         
  -3  -9   4        316.69        305.20        30.09 o                         
  -2  -9   4         59.44         62.52         8.94 o                         
  -1  -9   4         51.49         51.91         6.50 o                         
   0  -9   4         34.32         31.12         5.40 o                         
   1  -9   4        132.14        116.96        13.86 o                         
   2  -9   4         31.89         29.93         5.40 o                         
   3  -9   4         12.64          4.66         5.71 o                         
   4  -9   4          6.85          5.52         5.28 o                         
   5  -9   4         24.12         29.09         9.01 o                         
   6  -9   4         56.33         68.14        17.19 o                         
   7  -9   4          0.54        -12.81        12.81 o                         
   8  -9   4         11.92         16.09        10.11 o                         
  -9  -8   4         10.34         25.07        18.30 o                         
  -8  -8   4         37.00         22.86        12.43 o                         
  -7  -8   4         24.65         25.62        11.79 o                         
  -6  -8   4        134.31        132.63        20.59 o                         
  -5  -8   4        373.20        369.23        32.33 o                         
  -4  -8   4        271.35        283.43        27.33 o                         
  -3  -8   4          0.89         -3.85         4.91 o                         
  -2  -8   4         47.47         56.00         8.11 o                         
  -1  -8   4        719.13        681.67        19.65 o                         
   0  -8   4         23.87         23.68         4.66 o                         
   1  -8   4          7.49          5.14         3.60 o                         
   2  -8   4        229.99        188.23        12.41 o                         
   3  -8   4         67.28         54.52        10.09 o                         
   4  -8   4         60.72         72.35         7.91 o                         
   5  -8   4        325.22        333.59        39.93 o                         
   6  -8   4        122.65        132.78        13.64 o                         
   7  -8   4         52.77         58.85        16.75 o                         
   8  -8   4         34.34         50.76        15.56 o                         
  -9  -7   4          1.11         14.62        15.33 o                         
  -8  -7   4        131.81        139.73        21.44 o                         
  -7  -7   4        108.97        115.29        19.29 o                         
  -6  -7   4          3.16         -6.81         7.50 o                         
  -5  -7   4         44.63         52.65        12.97 o                         
  -4  -7   4          1.28          2.88         6.15 o                         
  -3  -7   4         30.11         23.12        11.90 o                         
  -2  -7   4        183.80        178.90         9.25 o                         
  -1  -7   4       1193.20       1129.29        28.58 o                         
   0  -7   4         25.76         26.78         4.85 o                         
   1  -7   4         88.58         87.75         9.60 o                         
   2  -7   4        629.78        643.36        20.46 o                         
   3  -7   4        214.84        183.21        26.90 o                         
   4  -7   4        780.09        762.67        25.99 o                         
   5  -7   4         92.86        139.36        20.51 o                         
   6  -7   4         95.39        105.47        15.81 o                         
   7  -7   4        188.69        211.05        19.73 o                         
   8  -7   4         19.38         31.61        12.48 o                         
   9  -7   4          6.10         -1.67         8.71 o                         
 -10  -6   4         49.43         23.64        15.30 o                         
  -9  -6   4         15.14         18.83        17.34 o                         
  -8  -6   4          1.13         12.89         8.64 o                         
  -7  -6   4          0.61          5.50         7.72 o                         
  -6  -6   4        177.37        150.72        19.44 o                         
  -5  -6   4         25.04         15.65         7.92 o                         
  -4  -6   4        449.57        434.62        28.98 o                         
  -3  -6   4        610.77        600.35        19.54 o                         
  -2  -6   4        452.38        402.84        12.00 o                         
  -1  -6   4        552.47        560.28        18.48 o                         
   0  -6   4        929.50        883.90        20.43 o                         
   1  -6   4       2334.32       2190.33        57.38 o                         
   2  -6   4        105.24        103.77         9.71 o                         
   3  -6   4         89.98         85.24        19.87 o                         
   4  -6   4       2590.50       2548.44        92.51 o                         
   5  -6   4         43.21         55.94        15.45 o                         
   6  -6   4         20.51         52.53        12.41 o                         
   7  -6   4          1.07          9.19         7.66 o                         
   8  -6   4          0.29         18.41        12.57 o                         
   9  -6   4          1.77         -0.09         6.62 o                         
  10  -6   4          0.12          4.21         9.04 o                         
 -10  -5   4          8.31         -1.00        11.23 o                         
  -9  -5   4         44.78         22.55        15.63 o                         
  -8  -5   4          6.14          4.09         5.44 o                         
  -7  -5   4        277.86        260.32        20.34 o                         
  -6  -5   4         20.70         40.48         9.80 o                         
  -5  -5   4        227.00        215.51        19.69 o                         
  -4  -5   4         39.46         28.09         6.84 o                         
  -3  -5   4       1973.08       1856.01        53.98 o                         
  -2  -5   4       3133.28       3026.00        34.67 o                         
  -1  -5   4        412.73        408.47        23.60 o                         
   0  -5   4        834.18        750.80        22.99 o                         
   1  -5   4        730.06        709.23        23.40 o                         
   2  -5   4        266.87        290.69        15.21 o                         
   3  -5   4        288.22        246.52        13.09 o                         
   4  -5   4        456.55        455.27        32.56 o                         
   5  -5   4          6.35        -10.09        10.09 o                         
   6  -5   4         38.61         45.03        11.52 o                         
   7  -5   4         49.03         52.85        14.53 o                         
   8  -5   4         47.84         68.76        16.32 o                         
   9  -5   4         28.46         26.13        10.84 o                         
  10  -5   4         12.60         29.51        13.13 o                         
 -11  -4   4          1.50        -20.09        20.09 o                         
 -10  -4   4          3.73         -7.33        10.69 o                         
  -9  -4   4         96.69         91.08        24.18 o                         
  -8  -4   4        377.37        381.37        23.67 o                         
  -7  -4   4         59.10         60.83        10.43 o                         
  -6  -4   4        342.22        384.30        26.32 o                         
  -5  -4   4       1968.18       1933.69        56.35 o                         
  -4  -4   4        555.17        572.09        29.17 o                         
  -3  -4   4        740.47        705.65        31.36 o                         
  -2  -4   4        639.15        618.68        13.33 o                         
  -1  -4   4        359.96        342.49        20.08 o                         
   0  -4   4       3247.16       3240.13        44.85 o                         
   1  -4   4        126.29        154.82        10.56 o                         
   2  -4   4         23.49         22.39         4.39 o                         
   3  -4   4        447.31        416.53        16.15 o                         
   4  -4   4        195.78        229.71        22.86 o                         
   5  -4   4         27.72         21.92         5.57 o                         
   6  -4   4        222.26        220.70        22.97 o                         
   7  -4   4        517.40        488.93        33.17 o                         
   8  -4   4         15.78         20.13        10.30 o                         
   9  -4   4        189.20        242.96        28.53 o                         
  10  -4   4          4.94          0.74         7.66 o                         
 -11  -3   4         58.94         31.97        14.18 o                         
 -10  -3   4         27.09          9.52        12.10 o                         
  -9  -3   4        106.34         95.39        23.70 o                         
  -8  -3   4        262.84        245.31        34.62 o                         
  -7  -3   4        538.18        509.06        26.26 o                         
  -6  -3   4        961.00        939.41        32.26 o                         
  -5  -3   4        101.50        116.36        11.25 o                         
  -4  -3   4        317.29        304.47        20.20 o                         
  -3  -3   4       1108.76       1051.98        20.40 o                         
  -2  -3   4         79.87         95.24         6.12 o                         
  -1  -3   4        165.52        166.81        12.99 o                         
   0  -3   4       4265.04       4528.54        50.05 o                         
   1  -3   4         51.70         43.77         7.03 o                         
   2  -3   4        682.43        668.84        36.73 o                         
   3  -3   4       1273.72       1234.51        47.80 o                         
   4  -3   4       1234.33       1234.47        49.46 o                         
   5  -3   4        161.50        404.07        47.86 o                         
   6  -3   4        140.81        160.73        12.63 o                         
   7  -3   4        403.44        401.42        21.82 o                         
   8  -3   4        128.24        136.38        20.29 o                         
   9  -3   4         87.38         72.13        16.00 o                         
  10  -3   4          2.57          0.15         8.43 o                         
 -11  -2   4         15.86          7.41        10.18 o                         
 -10  -2   4         68.15         41.89        12.25 o                         
  -9  -2   4        400.03        343.37        41.07 o                         
  -8  -2   4         10.77         14.51         6.44 o                         
  -7  -2   4        134.34        134.38        23.63 o                         
  -6  -2   4        800.39        722.63        26.96 o                         
  -5  -2   4        922.17        893.32        28.25 o                         
  -4  -2   4         26.08         25.08         4.87 o                         
  -3  -2   4       2105.30       2130.91        17.92 o                         
  -2  -2   4         34.08         38.99         4.24 o                         
  -1  -2   4         44.78         51.54         6.65 o                         
   0  -2   4       3162.68       3281.27        66.81 o                         
   1  -2   4       2628.79       2667.62        70.28 o                         
   2  -2   4        839.68        942.04        58.95 o                         
   3  -2   4       1747.72       1748.57        54.27 o                         
   4  -2   4        565.55        593.77        18.44 o                         
   5  -2   4       1555.84       1601.50        33.63 o                         
   6  -2   4       1428.79       1479.55        35.31 o                         
   7  -2   4         50.51         51.77         9.09 o                         
   8  -2   4         32.10         30.44         9.46 o                         
   9  -2   4         14.57         24.55        10.36 o                         
  10  -2   4          0.23          2.20        10.14 o                         
 -11  -1   4         29.91         51.14        18.79 o                         
 -10  -1   4          1.05         -8.45        13.60 o                         
  -9  -1   4          9.79          7.14         5.96 o                         
  -8  -1   4        147.31        144.82        14.62 o                         
  -7  -1   4         56.29         51.97         8.98 o                         
  -6  -1   4        981.82        820.49        51.16 o                         
  -5  -1   4        326.77        329.89        31.85 o                         
  -4  -1   4        560.11        529.94        10.89 o                         
  -3  -1   4        623.56        611.45        17.30 o                         
  -2  -1   4       1405.13       1381.78        21.85 o                         
  -1  -1   4       1106.56       1113.72        23.23 o                         
   0  -1   4       1101.89       1120.12        40.59 o                         
   1  -1   4         78.66         65.33         9.05 o                         
   2  -1   4       4834.50       3953.85       394.43 o                         
   3  -1   4       1981.64       2124.02        29.92 o                         
   4  -1   4         24.52         88.24        51.25 o                         
   5  -1   4        574.42        566.92        18.95 o                         
   6  -1   4        113.56        104.35        15.14 o                         
   7  -1   4        132.92        114.27        17.81 o                         
   8  -1   4         63.12         52.46        13.83 o                         
   9  -1   4          4.47         10.54        10.00 o                         
  10  -1   4          2.00         10.42         9.87 o                         
 -11   0   4         10.67         21.22        17.24 o                         
 -10   0   4          7.76         11.20         7.16 o                         
  -9   0   4         34.93         22.81         6.80 o                         
  -8   0   4          4.07          2.43         6.54 o                         
  -7   0   4          5.47          8.18         4.55 o                         
  -6   0   4        437.72        416.62        21.87 o                         
  -5   0   4        623.40        545.06        39.04 o                         
  -4   0   4       7146.13       7111.11        70.87 o                         
  -3   0   4        572.66        584.17        13.34 o                         
  -2   0   4        247.29        256.51        12.35 o                         
  -1   0   4       3632.09       3504.39        34.68 o                         
   0   0   4       1159.99       1121.83        21.62 o                         
   1   0   4       3180.31       3177.38        60.36 o                         
   2   0   4         51.62         85.14        14.32 o                         
   3   0   4        131.86        116.12        15.35 o                         
   4   0   4        160.92        146.38         7.96 o                         
   5   0   4          2.40          6.33         7.27 o                         
   6   0   4         35.46         31.82         3.78 o                         
   7   0   4         28.83         26.32         9.81 o                         
   8   0   4         68.85         82.54        17.02 o                         
   9   0   4          1.97         -0.60         7.26 o                         
  10   0   4         14.54         49.09        18.23 o                         
 -11   1   4          7.56         32.00        19.06 o                         
 -10   1   4         17.47         38.59        19.21 o                         
  -9   1   4         12.02          8.27         4.74 o                         
  -8   1   4         86.05         75.23        10.39 o                         
  -7   1   4         38.17         37.00         7.02 o                         
  -6   1   4       1023.57        912.09        28.97 o                         
  -5   1   4        548.21        505.86        38.07 o                         
  -4   1   4        504.61        536.40        15.58 o                         
  -3   1   4        681.94        668.63        17.02 o                         
  -2   1   4       2015.18       1952.70        23.30 o                         
  -1   1   4         60.12         60.87         4.71 o                         
   0   1   4        122.14        121.50         6.81 o                         
   1   1   4       2255.84       2268.99        24.26 o                         
   2   1   4       1206.29       1223.01        71.48 o                         
   3   1   4          1.36          1.56         1.22 o                         
   4   1   4        347.00        380.78        13.36 o                         
   5   1   4        475.07        522.60        14.63 o                         
   6   1   4         83.21         88.28         6.82 o                         
   7   1   4         46.30         54.77        13.87 o                         
   8   1   4        262.92        272.82        30.28 o                         
   9   1   4         17.90         28.40        13.55 o                         
  10   1   4         24.80         31.70        14.30 o                         
 -11   2   4         32.90         19.55        12.48 o                         
 -10   2   4         89.51        101.25        27.01 o                         
  -9   2   4         61.65         72.19        22.69 o                         
  -8   2   4        129.79        127.78        12.70 o                         
  -7   2   4         44.85         34.74         6.46 o                         
  -6   2   4        188.70        164.09        24.63 o                         
  -5   2   4       1104.70       1022.46        54.50 o                         
  -4   2   4        615.55        606.42        23.86 o                         
  -3   2   4          7.98          7.05         1.64 o                         
  -2   2   4        182.38        171.86         5.91 o                         
  -1   2   4        389.71        409.19        12.23 o                         
   0   2   4        268.55        263.65         9.14 o                         
   1   2   4        322.38        292.46        16.41 o                         
   2   2   4        897.62        878.33        17.67 o                         
   3   2   4         19.95         48.33         7.54 o                         
   4   2   4        190.48        185.25        17.48 o                         
   5   2   4        720.27        772.56        30.54 o                         
   6   2   4        456.13        462.15        24.50 o                         
   7   2   4         65.92         97.97        17.75 o                         
   8   2   4        129.93        147.61        23.67 o                         
   9   2   4         24.16         48.53        17.00 o                         
  10   2   4         58.12         99.74        22.19 o                         
 -10   3   4          7.13        -16.91        16.91 o                         
  -9   3   4         20.14         -4.79        14.53 o                         
  -8   3   4        139.51        128.89        23.35 o                         
  -7   3   4        144.59        106.10        19.17 o                         
  -6   3   4         54.91         40.05        13.59 o                         
  -5   3   4         17.65          5.01         7.22 o                         
  -4   3   4          7.09          8.32         2.79 o                         
  -3   3   4         53.03         50.43         5.78 o                         
  -2   3   4        128.96        117.28         7.77 o                         
  -1   3   4       2412.88       2407.04        28.15 o                         
   0   3   4        248.88        254.80        10.87 o                         
   1   3   4        170.00        172.28        13.54 o                         
   2   3   4        356.04        359.76        20.77 o                         
   3   3   4        616.53        581.83        29.36 o                         
   4   3   4        530.29        558.41        22.18 o                         
   5   3   4         58.90         66.93         6.55 o                         
   6   3   4        387.81        341.26        18.93 o                         
   7   3   4         10.88         16.90        11.55 o                         
   8   3   4          8.14         20.65        12.77 o                         
   9   3   4         25.60         38.80        16.37 o                         
 -10   4   4          6.50         -0.07        11.72 o                         
  -9   4   4          9.34          0.17        13.20 o                         
  -8   4   4          0.09         -3.82        11.17 o                         
  -7   4   4          5.20          0.96        10.33 o                         
  -6   4   4         14.73         17.87        10.04 o                         
  -5   4   4          3.36          1.09         7.90 o                         
  -4   4   4         29.81         28.94         5.89 o                         
  -3   4   4        824.56        803.82        22.35 o                         
  -2   4   4        371.02        371.76        15.08 o                         
  -1   4   4        184.61        194.05         8.40 o                         
   0   4   4        414.17        385.36        13.32 o                         
   1   4   4       1170.31       1134.82        38.18 o                         
   2   4   4        499.40        467.92        25.02 o                         
   3   4   4        168.23        142.81        11.51 o                         
   4   4   4        135.14        145.69        12.73 o                         
   5   4   4        184.71        179.19        14.14 o                         
   6   4   4          0.90          3.17         4.90 o                         
   7   4   4          9.58         23.19         6.89 o                         
   8   4   4          0.46         -4.41        10.45 o                         
   9   4   4          0.17         -6.81         8.36 o                         
 -10   5   4          7.32          8.71        14.71 o                         
  -9   5   4          1.80         -0.46        11.97 o                         
  -8   5   4          0.40         -2.46         9.23 o                         
  -7   5   4         28.44         24.05        11.48 o                         
  -6   5   4         67.92         61.93        10.24 o                         
  -5   5   4         46.52         51.27         9.17 o                         
  -4   5   4         63.66         63.59         7.68 o                         
  -3   5   4        190.22        215.00        12.81 o                         
  -2   5   4        257.85        305.67        17.05 o                         
  -1   5   4        135.34        129.97        11.64 o                         
   0   5   4        122.77        138.63        20.08 o                         
   1   5   4          7.76          5.21         2.79 o                         
   2   5   4         25.65         18.90         3.73 o                         
   3   5   4       1008.50       1038.10        31.66 o                         
   4   5   4         13.27          9.49         5.14 o                         
   5   5   4          8.64         -3.40         6.97 o                         
   6   5   4          0.41         -4.61         5.33 o                         
   7   5   4          7.37          6.56         8.81 o                         
   8   5   4          1.79         -3.03         8.74 o                         
   9   5   4         25.68         29.86        13.60 o                         
  -9   6   4         28.81         39.14        10.87 o                         
  -8   6   4         36.74         39.08        10.25 o                         
  -7   6   4         45.19         48.72        11.19 o                         
  -6   6   4         32.86         46.66        10.56 o                         
  -5   6   4         87.48         91.35         9.11 o                         
  -4   6   4        183.03        194.49        17.12 o                         
  -3   6   4        130.17        141.54        13.45 o                         
  -2   6   4          2.98          6.68         4.57 o                         
  -1   6   4        159.90        175.75        13.65 o                         
   0   6   4        189.41        212.10        14.64 o                         
   1   6   4         14.89         12.73         5.33 o                         
   2   6   4         82.33         72.57         7.13 o                         
   3   6   4         39.22         32.02         5.17 o                         
   4   6   4          0.21          2.68         8.26 o                         
   5   6   4          0.24         -6.00         6.00 o                         
   6   6   4         63.82         69.00        11.37 o                         
   7   6   4         26.04         37.63         9.18 o                         
   8   6   4          2.97         -3.30         8.84 o                         
  -9   7   4          1.28          0.18         7.53 o                         
  -8   7   4          0.27          2.57         6.71 o                         
  -7   7   4        108.93        134.33        17.49 o                         
  -6   7   4         24.35         32.02        10.18 o                         
  -5   7   4          0.35          6.36         4.18 o                         
  -4   7   4         24.71         27.33         6.86 o                         
  -3   7   4         47.71         72.55         8.54 o                         
  -2   7   4         23.97         21.14         5.08 o                         
  -1   7   4          2.66          1.25         4.45 o                         
   0   7   4          1.96         -1.15         4.29 o                         
   1   7   4          0.29          1.24         4.09 o                         
   2   7   4          3.49          8.31         3.53 o                         
   3   7   4         27.04         47.38         6.68 o                         
   4   7   4         66.13         64.98        11.72 o                         
   5   7   4         14.18          3.65         5.51 o                         
   6   7   4          3.34          2.40         5.50 o                         
   7   7   4         22.35         22.79         8.22 o                         
   8   7   4         31.36         52.89        17.70 o                         
  -9   8   4          4.58         17.25        13.62 o                         
  -8   8   4          2.71          1.43        13.27 o                         
  -7   8   4          2.26          4.37         9.65 o                         
  -6   8   4          7.24          4.08         8.03 o                         
  -5   8   4          2.81          9.85         6.10 o                         
  -4   8   4         23.59         22.73         7.41 o                         
  -3   8   4         23.70         23.14         7.21 o                         
  -2   8   4         12.11          5.88         7.47 o                         
  -1   8   4         26.40         23.99         8.02 o                         
   0   8   4         17.11         26.99         6.84 o                         
   1   8   4         12.75         10.03         4.71 o                         
   2   8   4         33.42         52.17        15.78 o                         
   3   8   4         36.09         34.21        12.51 o                         
   4   8   4         13.65         12.00         5.94 o                         
   5   8   4         45.20         43.15         9.16 o                         
   6   8   4          0.76          2.55        15.22 o                         
   7   8   4          0.34          5.95         7.52 o                         
  -7   9   4          0.29         -9.68         9.68 o                         
  -6   9   4          0.07          5.39        10.36 o                         
  -5   9   4          2.15        -10.34        10.34 o                         
  -4   9   4         35.51         37.40         9.68 o                         
  -3   9   4          0.21          3.05         9.95 o                         
  -2   9   4         29.31         21.45        13.79 o                         
  -1   9   4         17.31         22.36         7.38 o                         
   0   9   4          6.81         18.53        10.24 o                         
   1   9   4          8.58         13.43         9.34 o                         
   2   9   4          3.95         11.79         9.25 o                         
   3   9   4          3.92         -1.59        11.08 o                         
   4   9   4          4.74         15.55        11.06 o                         
   5   9   4          2.99         15.04        11.31 o                         
   6   9   4          0.19         16.58        11.80 o                         
  -6  10   4          0.14          5.01        10.81 o                         
  -5  10   4          2.26         -7.17        10.42 o                         
  -4  10   4         27.89         30.36         8.62 o                         
  -3  10   4          1.95          1.68         5.90 o                         
  -2  10   4          1.71         -4.44        10.13 o                         
  -1  10   4          1.25         10.64         8.70 o                         
   0  10   4          8.22          5.48         9.07 o                         
   1  10   4          2.38         -9.38        12.98 o                         
   2  10   4          9.41        -12.08        12.08 o                         
   3  10   4          0.10         -2.63         9.28 o                         
   4  10   4          0.02         -2.11        10.13 o                         
  -3  11   4          1.84         -5.17         7.13 o                         
  -2  11   4          4.30          6.69         8.10 o                         
  -1  11   4          2.55          4.91        10.60 o                         
   0  11   4          1.52        -10.67        11.45 o                         
   1  11   4          0.00         -3.37         9.54 o                         
  -3 -13   5         16.11         41.61        16.70 o                         
  -1 -13   5          4.52          4.87        10.03 o                         
   0 -13   5          4.40         -5.85         9.07 o                         
   1 -13   5         58.20         79.45        13.68 o                         
   2 -13   5          2.61          3.75         4.79 o                         
   3 -13   5          3.98         26.19        13.51 o                         
  -4 -12   5          9.03          3.42        10.55 o                         
  -3 -12   5          9.61         12.84        10.30 o                         
  -2 -12   5          3.43         11.73         8.10 o                         
  -1 -12   5         31.82         31.94        13.62 o                         
   0 -12   5         41.51         41.82         8.80 o                         
   1 -12   5         23.62         21.23         6.27 o                         
   2 -12   5          4.22         -0.17         5.66 o                         
   3 -12   5         11.45          9.97         9.20 o                         
   4 -12   5          0.89          7.46         8.94 o                         
  -6 -11   5         13.13         22.42        13.55 o                         
  -5 -11   5         22.08         11.83         9.81 o                         
  -4 -11   5         56.76         55.94        16.27 o                         
  -3 -11   5        111.38         99.79        19.16 o                         
  -2 -11   5          0.91          6.41         7.96 o                         
  -1 -11   5          0.30         -0.82         4.76 o                         
   0 -11   5         39.84         44.20         6.08 o                         
   1 -11   5         11.97          9.32         5.16 o                         
   2 -11   5          1.25          4.27         5.61 o                         
   3 -11   5          2.54          6.41         5.15 o                         
   4 -11   5         28.72         29.31        14.54 o                         
   5 -11   5          4.45         -0.14         8.15 o                         
   6 -11   5         15.81         12.23        10.65 o                         
  -7 -10   5         29.92         44.87        15.03 o                         
  -6 -10   5         69.09         70.79        17.38 o                         
  -5 -10   5          0.91          9.83        10.56 o                         
  -4 -10   5          9.04          3.42         7.62 o                         
  -3 -10   5         21.50          6.84         7.52 o                         
  -2 -10   5          3.77          1.94         6.04 o                         
  -1 -10   5          3.15         -0.06         3.88 o                         
   0 -10   5         74.08         66.32         8.08 o                         
   1 -10   5        113.43        109.06        10.81 o                         
   2 -10   5          1.77          2.20         4.24 o                         
   3 -10   5        134.53        155.05        14.88 o                         
   4 -10   5        117.23        138.21        15.97 o                         
   5 -10   5          4.09         -0.83         8.59 o                         
   6 -10   5         33.77         55.57        16.35 o                         
   7 -10   5         14.12         35.40        14.14 o                         
  -8  -9   5          9.44          4.56        11.19 o                         
  -7  -9   5          9.32          6.05        11.59 o                         
  -6  -9   5         11.16         18.05        10.57 o                         
  -5  -9   5          9.31          6.07        10.46 o                         
  -4  -9   5         24.65         13.46         8.60 o                         
  -3  -9   5         35.06         33.09        12.08 o                         
  -2  -9   5         19.46         17.35         5.14 o                         
  -1  -9   5         31.73         28.71         6.82 o                         
   0  -9   5        358.67        349.50        16.70 o                         
   1  -9   5        394.76        384.37        18.20 o                         
   2  -9   5        242.17        236.88        14.76 o                         
   3  -9   5        133.76        130.17        13.22 o                         
   4  -9   5         59.85         68.27        11.09 o                         
   5  -9   5        182.46        224.32        19.64 o                         
   6  -9   5         14.43         25.47        12.57 o                         
   7  -9   5          6.32         13.21        12.28 o                         
  -8  -8   5          8.57         21.31        12.30 o                         
  -7  -8   5          4.38          0.85        11.04 o                         
  -6  -8   5        155.97        174.58        23.68 o                         
  -5  -8   5         88.75         82.35        15.83 o                         
  -4  -8   5        249.99        218.05        24.13 o                         
  -3  -8   5        254.95        238.59        15.93 o                         
  -2  -8   5          7.64          6.70         3.02 o                         
  -1  -8   5        292.46        254.79        14.68 o                         
   0  -8   5        328.87        318.92        14.95 o                         
   1  -8   5        167.24        148.72        10.86 o                         
   2  -8   5        316.66        320.86        15.94 o                         
   3  -8   5         94.00        106.17        12.03 o                         
   4  -8   5         37.18        101.91         9.76 o                         
   5  -8   5         99.03        152.35        23.34 o                         
   6  -8   5         13.42          3.49        10.32 o                         
   7  -8   5         38.73         43.89         9.80 o                         
   8  -8   5          1.38         -7.43        10.40 o                         
  -9  -7   5          2.71         10.49        16.60 o                         
  -8  -7   5         63.00         89.78        15.47 o                         
  -7  -7   5        262.33        275.46        29.57 o                         
  -6  -7   5         94.08        104.36        17.92 o                         
  -5  -7   5        109.13         95.20        16.12 o                         
  -4  -7   5        955.79        886.63        45.03 o                         
  -3  -7   5        185.57        198.80        12.37 o                         
  -2  -7   5        817.62        762.90        18.13 o                         
  -1  -7   5       1337.99       1239.37        30.24 o                         
   0  -7   5         82.10         78.16         6.99 o                         
   1  -7   5        274.02        273.89        24.93 o                         
   2  -7   5        314.10        310.44        19.29 o                         
   3  -7   5         78.14         84.10        34.57 o                         
   4  -7   5         16.49          4.43         6.20 o                         
   5  -7   5          4.02         35.09        14.22 o                         
   6  -7   5         52.06         49.56        11.72 o                         
   7  -7   5          0.80          1.25         7.16 o                         
   8  -7   5         98.70        129.41        22.58 o                         
   9  -7   5          9.78          6.68         9.41 o                         
 -10  -6   5         48.19         36.33        21.06 o                         
  -9  -6   5        110.08         82.12        26.88 o                         
  -8  -6   5          8.83          4.50         9.41 o                         
  -7  -6   5        133.63        146.82        20.96 o                         
  -6  -6   5        456.04        421.62        32.99 o                         
  -5  -6   5        617.52        621.60        36.95 o                         
  -4  -6   5        167.40        157.59        17.88 o                         
  -3  -6   5        184.12        183.47        10.27 o                         
  -2  -6   5       2578.64       2407.06        61.98 o                         
  -1  -6   5        110.62        112.10         8.48 o                         
   0  -6   5          2.87          6.87         4.17 o                         
   1  -6   5         41.00         48.71         7.99 o                         
   2  -6   5         55.36         53.29         7.92 o                         
   3  -6   5         21.12         30.59         7.12 o                         
   4  -6   5        316.74        320.14        16.46 o                         
   5  -6   5        112.21        146.13        22.64 o                         
   6  -6   5         52.58         31.26         7.34 o                         
   7  -6   5         95.40        106.77        18.84 o                         
   8  -6   5        198.77        239.24        29.27 o                         
   9  -6   5         39.75         21.11        11.30 o                         
  10  -6   5         46.69         36.34        13.96 o                         
 -10  -5   5         18.85         14.86        15.37 o                         
  -9  -5   5        103.30        112.25        27.92 o                         
  -8  -5   5        516.18        551.24        31.00 o                         
  -7  -5   5        176.55        161.77        16.44 o                         
  -6  -5   5         26.16         32.46        11.06 o                         
  -5  -5   5        140.87        171.83        19.30 o                         
  -4  -5   5        239.26        239.78        21.52 o                         
  -3  -5   5         55.86         46.75         3.01 o                         
  -2  -5   5         16.73         18.04         3.30 o                         
  -1  -5   5          0.98          2.41         5.38 o                         
   0  -5   5        132.14        147.01        11.32 o                         
   1  -5   5        325.42        320.23        17.00 o                         
   2  -5   5       2138.95       2122.97        43.16 o                         
   3  -5   5        757.61        719.69        24.83 o                         
   4  -5   5        446.96        418.05        33.93 o                         
   5  -5   5        325.75        400.51        33.72 o                         
   6  -5   5         98.92        117.30        16.38 o                         
   7  -5   5        234.18        249.53        27.99 o                         
   8  -5   5         56.66         75.34        18.51 o                         
   9  -5   5         34.55         37.82        13.11 o                         
  10  -5   5        126.32        133.55        24.55 o                         
 -10  -4   5         48.05         35.60        19.98 o                         
  -9  -4   5         10.53          4.29        12.81 o                         
  -8  -4   5         51.13         48.59        11.03 o                         
  -7  -4   5        161.04        150.36        15.04 o                         
  -6  -4   5        137.96        139.10        14.39 o                         
  -5  -4   5         75.80         71.86        11.86 o                         
  -4  -4   5        556.00        557.30        30.81 o                         
  -3  -4   5         39.39         29.54         3.87 o                         
  -2  -4   5       1397.91       1414.04        26.11 o                         
  -1  -4   5       2153.75       2095.92        52.60 o                         
   0  -4   5         11.45          9.02         3.73 o                         
   1  -4   5       2805.68       2865.16        93.74 o                         
   2  -4   5        161.30        151.72        11.47 o                         
   3  -4   5       1793.57       1637.82        64.38 o                         
   4  -4   5        768.28        819.18        46.37 o                         
   5  -4   5         19.25          3.94        10.50 o                         
   6  -4   5        224.27        251.40        26.02 o                         
   7  -4   5         24.93         42.69        13.77 o                         
   8  -4   5         32.71         71.92        19.56 o                         
   9  -4   5         40.21         22.45        10.24 o                         
  10  -4   5          6.52         11.74         9.82 o                         
 -10  -3   5         14.97          6.88        12.98 o                         
  -9  -3   5          9.77         13.73        11.24 o                         
  -8  -3   5         12.36         18.02        14.25 o                         
  -7  -3   5         14.13         22.44         5.97 o                         
  -6  -3   5         58.53         57.03         8.43 o                         
  -5  -3   5        430.58        443.28        37.13 o                         
  -4  -3   5         71.71         64.58         6.31 o                         
  -3  -3   5       1859.01       1752.13        29.65 o                         
  -2  -3   5       2248.89       2274.57        34.95 o                         
  -1  -3   5        315.00        329.09        14.48 o                         
   0  -3   5       2442.17       2363.62        79.01 o                         
   1  -3   5       4311.85       4428.18       104.05 o                         
   2  -3   5        615.63        715.82        41.59 o                         
   3  -3   5       1230.06       1135.64        50.29 o                         
   4  -3   5        206.88        232.47        24.42 o                         
   5  -3   5         61.94         43.74         8.70 o                         
   6  -3   5         49.80         45.78        12.79 o                         
   7  -3   5         68.49         88.35        19.97 o                         
   8  -3   5         23.69         35.74        13.19 o                         
   9  -3   5          1.45         -6.68        12.83 o                         
  10  -3   5         12.60          8.41        10.45 o                         
 -11  -2   5          1.43        -13.04        13.59 o                         
 -10  -2   5          0.39        -13.66        16.44 o                         
  -9  -2   5        184.73        206.98        32.71 o                         
  -8  -2   5        256.50        197.42        30.25 o                         
  -7  -2   5         65.62         61.00        15.90 o                         
  -6  -2   5        415.35        409.93        38.75 o                         
  -5  -2   5        944.58        972.00        54.74 o                         
  -4  -2   5        225.37        227.26         6.75 o                         
  -3  -2   5        454.79        449.10        14.08 o                         
  -2  -2   5       1599.36       1595.07        40.73 o                         
  -1  -2   5       1899.60       1868.96        47.43 o                         
   0  -2   5        922.93        887.18        39.99 o                         
   1  -2   5         12.09         10.61         7.08 o                         
   2  -2   5        198.76        185.82        12.86 o                         
   3  -2   5        516.44        490.05        21.21 o                         
   4  -2   5        193.83        158.51        17.56 o                         
   5  -2   5         27.15         20.37         7.44 o                         
   6  -2   5          1.20         10.77        11.53 o                         
   7  -2   5          1.45         11.63        10.92 o                         
   8  -2   5         57.57         75.69        16.13 o                         
   9  -2   5         89.92        100.26        18.20 o                         
  10  -2   5         58.67         61.01        17.98 o                         
 -11  -1   5         19.60         25.19        16.97 o                         
 -10  -1   5         10.93         -0.10        12.04 o                         
  -9  -1   5        106.19        117.58        26.51 o                         
  -8  -1   5        371.26        364.10        41.62 o                         
  -7  -1   5        565.39        488.35        44.91 o                         
  -6  -1   5        975.43        847.87        54.64 o                         
  -5  -1   5        425.15        409.00        12.05 o                         
  -4  -1   5        614.78        566.13        31.11 o                         
  -3  -1   5       2931.61       3034.68        81.39 o                         
  -2  -1   5         66.88         57.23         7.25 o                         
  -1  -1   5         94.10         84.52        10.74 o                         
   0  -1   5        334.36        295.69        13.22 o                         
   1  -1   5          5.88          9.03         6.98 o                         
   2  -1   5        151.94        153.14        16.74 o                         
   3  -1   5       1506.05       1514.16        53.70 o                         
   4  -1   5         38.01         32.58         7.82 o                         
   5  -1   5        168.92        190.07         9.98 o                         
   6  -1   5       1338.53       1407.31        61.30 o                         
   7  -1   5         51.93         56.05        12.79 o                         
   8  -1   5         23.09         34.26        11.82 o                         
   9  -1   5        108.27        114.85        22.69 o                         
  10  -1   5         33.42         36.56        14.60 o                         
 -11   0   5         19.65         16.72        15.62 o                         
 -10   0   5        151.83        138.54        28.19 o                         
  -9   0   5         38.58         24.96        10.85 o                         
  -8   0   5         51.66         47.78        16.36 o                         
  -7   0   5        446.57        420.89        41.44 o                         
  -6   0   5          2.86          4.65         3.07 o                         
  -5   0   5        115.06        114.03         7.20 o                         
  -4   0   5        131.29        146.72         7.66 o                         
  -3   0   5        173.57        192.79        12.38 o                         
  -2   0   5         56.90         66.48         6.94 o                         
  -1   0   5         12.85          6.31         6.94 o                         
   0   0   5        565.56        464.37        15.45 o                         
   1   0   5         52.77         57.15        23.86 o                         
   2   0   5        912.06        980.89        39.65 o                         
   3   0   5       1078.43       1060.87        43.57 o                         
   4   0   5        281.79        292.08        23.70 o                         
   5   0   5        847.59        853.91        56.38 o                         
   6   0   5        275.79        278.83        28.83 o                         
   7   0   5         95.07         93.67        17.29 o                         
   8   0   5        135.41        142.92        21.00 o                         
   9   0   5         55.48         64.51        18.30 o                         
  10   0   5          5.35         24.84        16.50 o                         
 -11   1   5         10.14         20.03        16.47 o                         
 -10   1   5         43.26         40.42        18.53 o                         
  -9   1   5         79.62         67.21        18.99 o                         
  -8   1   5         93.64         73.60        20.28 o                         
  -7   1   5          6.13          3.53         8.96 o                         
  -6   1   5        205.98        204.05        13.13 o                         
  -5   1   5         48.23         54.62         5.66 o                         
  -4   1   5         32.51         44.69         5.18 o                         
  -3   1   5        416.17        394.67        13.51 o                         
  -2   1   5        403.28        394.03        14.47 o                         
  -1   1   5        826.35        844.92        21.78 o                         
   0   1   5       1932.87       1804.64        29.40 o                         
   1   1   5        423.13        398.39        11.63 o                         
   2   1   5       1523.69       1390.71        44.89 o                         
   3   1   5        221.78        215.47        19.00 o                         
   4   1   5         75.00         64.00        10.96 o                         
   5   1   5        401.22        365.14        29.38 o                         
   6   1   5        225.56        221.04        14.51 o                         
   7   1   5         94.69         99.75        18.46 o                         
   8   1   5          7.63          3.80         7.94 o                         
   9   1   5          0.36          9.50        12.04 o                         
 -10   2   5         33.36         37.69        21.45 o                         
  -9   2   5          0.15         -0.48        11.73 o                         
  -8   2   5          9.36         15.37        11.18 o                         
  -7   2   5        100.49         86.36         9.95 o                         
  -6   2   5        131.03        130.82        19.62 o                         
  -5   2   5        281.26        282.70        13.39 o                         
  -4   2   5        450.25        409.06        15.52 o                         
  -3   2   5         74.12         72.36         3.64 o                         
  -2   2   5         20.32         18.11         2.92 o                         
  -1   2   5       1029.69        882.41        20.59 o                         
   0   2   5       3673.82       3582.38        49.07 o                         
   1   2   5        159.50        149.43        13.05 o                         
   2   2   5        498.73        540.40        14.31 o                         
   3   2   5         36.97         29.90         8.88 o                         
   4   2   5        377.57        351.81        13.31 o                         
   5   2   5          7.31          0.84         4.29 o                         
   6   2   5         72.83         78.32         9.73 o                         
   7   2   5        139.24        122.03        19.84 o                         
   8   2   5          0.12         17.26        10.78 o                         
   9   2   5         10.19         51.35        17.61 o                         
 -10   3   5          0.09        -18.94        18.94 o                         
  -9   3   5          2.84         -8.09        15.02 o                         
  -8   3   5          4.91         -9.80        14.56 o                         
  -7   3   5        329.92        320.60        20.31 o                         
  -6   3   5         22.52         19.18        10.04 o                         
  -5   3   5        178.44        180.10        11.74 o                         
  -4   3   5        788.17        777.83        39.73 o                         
  -3   3   5        250.62        252.30        12.57 o                         
  -2   3   5        650.49        604.65        18.62 o                         
  -1   3   5          4.74         10.93         2.05 o                         
   0   3   5       1474.23       1437.19        28.21 o                         
   1   3   5        511.80        490.78        22.96 o                         
   2   3   5         23.53         12.08         3.78 o                         
   3   3   5         26.73         28.36         7.34 o                         
   4   3   5         46.48         47.20        10.30 o                         
   5   3   5         13.22         16.42         5.22 o                         
   6   3   5          2.44          2.18         4.96 o                         
   7   3   5        113.65        127.11        21.27 o                         
   8   3   5         60.51         83.50        19.63 o                         
   9   3   5         10.05         50.80        21.13 o                         
 -10   4   5          7.16          8.84        10.94 o                         
  -9   4   5         42.34         11.43        11.06 o                         
  -8   4   5         30.35         37.38         8.39 o                         
  -7   4   5         66.74         60.53         9.72 o                         
  -6   4   5        174.81        185.26        16.35 o                         
  -5   4   5        100.29         96.88        16.54 o                         
  -4   4   5         16.16         18.33         5.64 o                         
  -3   4   5         81.08         82.29         8.00 o                         
  -2   4   5        157.23        188.76        11.22 o                         
  -1   4   5          9.85         10.08         1.66 o                         
   0   4   5          9.06         17.42         4.39 o                         
   1   4   5         18.49         24.34         4.35 o                         
   2   4   5         51.62         35.88         7.54 o                         
   3   4   5         20.72         26.94         8.08 o                         
   4   4   5         51.62         45.84        10.04 o                         
   5   4   5        275.42        307.37        19.27 o                         
   6   4   5          7.17         12.49         5.90 o                         
   7   4   5         40.98         75.42        17.57 o                         
   8   4   5         39.09         52.60        13.98 o                         
   9   4   5         34.43         -1.22        11.19 o                         
  -9   5   5         33.40         33.14        17.55 o                         
  -8   5   5         32.88         46.06        10.00 o                         
  -7   5   5         15.91         12.68         6.79 o                         
  -6   5   5         31.78         37.71         8.56 o                         
  -5   5   5         68.04         95.66        12.47 o                         
  -4   5   5          2.20          2.39         4.16 o                         
  -3   5   5         11.39         14.96         4.64 o                         
  -2   5   5         27.54         17.54         4.29 o                         
  -1   5   5         11.27          4.66         5.48 o                         
   0   5   5         10.15          8.89         8.15 o                         
   1   5   5        591.61        586.92        21.27 o                         
   2   5   5        287.70        322.80        41.94 o                         
   3   5   5        105.83         95.97        11.36 o                         
   4   5   5         15.39         28.20         6.62 o                         
   5   5   5         31.61         40.68         8.45 o                         
   6   5   5          9.05          3.09        11.27 o                         
   7   5   5         31.06         19.23         6.73 o                         
   8   5   5          4.26         -4.97         9.33 o                         
  -9   6   5         16.77         18.64        12.83 o                         
  -8   6   5          4.67         12.68         7.81 o                         
  -7   6   5          8.51          6.44         6.54 o                         
  -6   6   5         21.05         31.94         9.17 o                         
  -5   6   5          0.15         -2.81         6.40 o                         
  -4   6   5         26.08         26.50         6.71 o                         
  -3   6   5          7.36          4.20         8.24 o                         
  -2   6   5          6.72          6.37         6.53 o                         
  -1   6   5          7.44         15.20         7.08 o                         
   0   6   5        107.00         97.57        14.68 o                         
   1   6   5         18.73         18.47         4.95 o                         
   2   6   5         48.75         35.80         5.44 o                         
   3   6   5        256.10        257.12        14.61 o                         
   4   6   5         71.20         86.37         9.25 o                         
   5   6   5         10.54         10.49         6.43 o                         
   6   6   5          2.10          0.98         5.59 o                         
   7   6   5          8.62         18.67         7.23 o                         
   8   6   5          8.60          3.32         8.66 o                         
  -8   7   5          3.74          0.30         7.53 o                         
  -7   7   5          2.94         13.36         8.31 o                         
  -6   7   5         11.01          7.94         6.12 o                         
  -5   7   5         15.14         13.37         5.70 o                         
  -4   7   5         23.26         18.32         5.52 o                         
  -3   7   5         23.32         28.42         5.66 o                         
  -2   7   5         30.40         28.12         5.67 o                         
  -1   7   5         46.98         30.08         7.16 o                         
   0   7   5          6.78          7.85         4.72 o                         
   1   7   5         37.72         38.61         7.10 o                         
   2   7   5         54.73         69.58        10.50 o                         
   3   7   5          3.26          3.10         3.52 o                         
   4   7   5          0.13          1.21         8.35 o                         
   5   7   5          0.42         -3.82         5.98 o                         
   6   7   5          0.01          2.69         9.96 o                         
   7   7   5          2.41          7.48         6.17 o                         
  -8   8   5          6.71          9.52        10.80 o                         
  -7   8   5          0.10          0.26        10.40 o                         
  -6   8   5          8.01         23.08        11.05 o                         
  -5   8   5          6.63          7.73         5.59 o                         
  -4   8   5          5.46         -4.99         5.37 o                         
  -3   8   5         49.48         59.30         8.75 o                         
  -2   8   5         13.77         19.87         7.32 o                         
  -1   8   5         68.33         97.89        14.61 o                         
   0   8   5          1.52         -1.43         4.36 o                         
   1   8   5         13.95         10.44         5.91 o                         
   2   8   5          5.48         14.44        12.84 o                         
   3   8   5          4.39         15.46        11.67 o                         
   4   8   5          0.20        -13.13        13.13 o                         
   5   8   5          0.14        -11.93        11.93 o                         
   6   8   5          1.06          8.07        11.10 o                         
   7   8   5          3.35          7.42         6.96 o                         
  -7   9   5          1.57         19.36        12.68 o                         
  -6   9   5          2.02          7.56        10.78 o                         
  -5   9   5          0.11          6.05         9.27 o                         
  -4   9   5          0.07         12.80         7.98 o                         
  -3   9   5          9.85         20.82         8.59 o                         
  -2   9   5          2.19         13.76         7.08 o                         
  -1   9   5          5.10         18.89         7.47 o                         
   0   9   5          0.01          0.03         9.17 o                         
   1   9   5          1.68          2.84         9.79 o                         
   2   9   5          9.65         28.67        13.66 o                         
   3   9   5         22.51         23.15         9.65 o                         
   4   9   5          2.23        -11.05        11.05 o                         
   5   9   5          0.28         -5.73         8.88 o                         
  -5  10   5          4.94         -2.26         9.80 o                         
  -4  10   5          0.97          6.31         6.80 o                         
  -3  10   5          1.27          1.96         6.85 o                         
  -2  10   5          1.68         18.01        12.14 o                         
  -1  10   5          0.11         21.05        11.99 o                         
   0  10   5          1.64          0.60         9.75 o                         
   1  10   5          2.97         -8.22        10.53 o                         
   2  10   5          2.84         -9.75        10.20 o                         
   3  10   5          3.53        -15.14        15.14 o                         
  -3  11   5          6.69          0.14         8.00 o                         
  -2  11   5          0.90        -13.06        13.06 o                         
  -1  11   5          0.05        -12.13        12.13 o                         
  -3 -13   6          0.06         15.46        13.80 o                         
  -2 -13   6         20.31         28.27        14.42 o                         
  -1 -13   6          0.12         -8.41        10.72 o                         
   0 -13   6          3.39          4.98         9.01 o                         
   1 -13   6         12.39         17.45         7.83 o                         
   2 -13   6         10.73          8.18         6.40 o                         
   3 -13   6          0.12         -8.75         9.55 o                         
  -4 -12   6          0.11          1.38        10.13 o                         
  -3 -12   6          0.79          6.07         8.48 o                         
  -2 -12   6          7.08          5.94        13.80 o                         
  -1 -12   6         62.84         75.14        13.27 o                         
   0 -12   6          0.32          6.60         6.35 o                         
   1 -12   6         39.64         38.05         7.60 o                         
   2 -12   6         12.75         23.92         9.26 o                         
   3 -12   6          1.88         -2.11         8.62 o                         
   4 -12   6         38.97         53.77        15.86 o                         
  -6 -11   6         19.68         36.51        16.47 o                         
  -5 -11   6          7.61          1.46         9.06 o                         
  -4 -11   6         64.03         52.21        16.98 o                         
  -3 -11   6          1.55         -1.68         9.21 o                         
  -2 -11   6         33.94         37.15        15.68 o                         
  -1 -11   6         62.85         77.71        13.00 o                         
   0 -11   6         97.81         97.36        10.79 o                         
   1 -11   6        182.37        202.53        15.44 o                         
   2 -11   6         16.99         27.78         7.73 o                         
   3 -11   6         12.72          6.31        19.58 o                         
   4 -11   6         13.18         14.85         9.54 o                         
   5 -11   6          5.71         -3.70        10.98 o                         
  -7 -10   6         11.82         26.80        13.15 o                         
  -6 -10   6         30.79         25.06        12.74 o                         
  -5 -10   6         79.52         74.10        16.44 o                         
  -4 -10   6          4.15          0.89         8.43 o                         
  -3 -10   6         74.98         70.97        15.96 o                         
  -2 -10   6        360.37        387.19        34.07 o                         
  -1 -10   6         89.20         75.87         9.33 o                         
   0 -10   6        103.25        107.08        10.61 o                         
   1 -10   6         28.06         36.30         7.01 o                         
   2 -10   6         70.91         81.37        11.35 o                         
   3 -10   6        176.45        219.40        15.91 o                         
   4 -10   6         38.89         31.58         8.15 o                         
   5 -10   6          2.40         12.77        16.59 o                         
   6 -10   6         14.90         33.44        12.32 o                         
  -8  -9   6         34.83         37.06        15.25 o                         
  -7  -9   6          2.60         22.90        13.74 o                         
  -6  -9   6         64.74         56.11        16.63 o                         
  -5  -9   6        424.96        403.76        37.24 o                         
  -4  -9   6        123.91        123.68        20.02 o                         
  -3  -9   6         37.16         40.53        11.41 o                         
  -2  -9   6          4.82          7.47         4.70 o                         
  -1  -9   6        172.01        177.70        11.76 o                         
   0  -9   6         71.75         79.86         8.50 o                         
   1  -9   6         15.38          7.10         4.10 o                         
   2  -9   6         42.01         37.07         7.19 o                         
   3  -9   6          4.24          0.29         4.23 o                         
   4  -9   6         50.96         36.91         7.97 o                         
   5  -9   6          3.87          5.77        15.25 o                         
   6  -9   6         37.51         23.26         8.49 o                         
   7  -9   6         70.78         60.06        18.79 o                         
  -8  -8   6         19.58         13.90        12.78 o                         
  -7  -8   6        248.54        271.16        32.17 o                         
  -6  -8   6         99.81        114.00        20.95 o                         
  -5  -8   6          1.32         10.66        10.39 o                         
  -4  -8   6        442.61        401.37        34.25 o                         
  -3  -8   6        828.70        771.87        44.00 o                         
  -2  -8   6         23.39         23.32         3.95 o                         
  -1  -8   6         52.20         52.41         6.36 o                         
   0  -8   6        107.22         85.85         8.47 o                         
   1  -8   6         24.17         51.65         7.49 o                         
   2  -8   6         14.75         15.20         7.25 o                         
   3  -8   6        453.48        463.33        36.51 o                         
   4  -8   6         93.42         57.48        14.66 o                         
   5  -8   6         59.67         67.04        18.87 o                         
   6  -8   6        246.68        262.94        29.47 o                         
   7  -8   6         40.27         36.81        11.89 o                         
   8  -8   6         23.85         30.01        14.64 o                         
  -9  -7   6         18.30         12.77        14.48 o                         
  -8  -7   6          1.73         17.38        10.33 o                         
  -7  -7   6         12.13         18.12        11.58 o                         
  -6  -7   6         42.01         46.15        14.12 o                         
  -5  -7   6         15.05         21.81        11.33 o                         
  -4  -7   6         27.88         26.50        10.95 o                         
  -3  -7   6        171.37        190.23        21.97 o                         
  -2  -7   6        101.31        100.57        12.64 o                         
  -1  -7   6         74.15         72.34        10.82 o                         
   0  -7   6       1084.53       1052.31        54.25 o                         
   1  -7   6        144.23        169.15        14.98 o                         
   2  -7   6        368.38        406.40        23.20 o                         
   3  -7   6        148.89        146.96        13.09 o                         
   4  -7   6         73.02         70.24        16.66 o                         
   5  -7   6        661.52        671.04        49.37 o                         
   6  -7   6        161.27        129.70        18.80 o                         
   7  -7   6         45.23         41.39        11.65 o                         
   8  -7   6         20.28         26.98        13.94 o                         
   9  -7   6          2.29         28.50        15.63 o                         
  -9  -6   6          0.49         20.11        19.22 o                         
  -8  -6   6         39.78         35.44        10.48 o                         
  -7  -6   6          2.31         -1.86         8.60 o                         
  -6  -6   6        200.36        213.18        23.72 o                         
  -5  -6   6         22.90         37.37        11.23 o                         
  -4  -6   6        137.63        165.11        20.00 o                         
  -3  -6   6         44.14         40.88         3.78 o                         
  -2  -6   6       1314.46       1332.57        25.13 o                         
  -1  -6   6       1856.10       1848.29        42.69 o                         
   0  -6   6        427.37        422.70        20.81 o                         
   1  -6   6        243.94        257.77        17.19 o                         
   2  -6   6       1193.99       1241.67        37.11 o                         
   3  -6   6        196.07        165.47        12.84 o                         
   4  -6   6        172.23        169.98        24.63 o                         
   5  -6   6         86.86        114.32        20.78 o                         
   6  -6   6         22.10          3.74        10.80 o                         
   7  -6   6         40.24         24.67        10.92 o                         
   8  -6   6          0.00         11.57        13.07 o                         
   9  -6   6          9.76         63.54        21.53 o                         
 -10  -5   6          8.20          0.43        18.59 o                         
  -9  -5   6         36.01         77.86        25.86 o                         
  -8  -5   6         64.42         66.38        11.54 o                         
  -7  -5   6         44.83         46.64         9.62 o                         
  -6  -5   6         16.13         29.38         9.95 o                         
  -5  -5   6        325.18        330.90        27.12 o                         
  -4  -5   6       1533.05       1542.15        55.26 o                         
  -3  -5   6        969.42        906.62        12.33 o                         
  -2  -5   6        368.54        406.31        21.75 o                         
  -1  -5   6       1449.64       1394.75        35.31 o                         
   0  -5   6        488.32        509.79        24.09 o                         
   1  -5   6        388.80        342.96        18.92 o                         
   2  -5   6        116.74        112.12        10.72 o                         
   3  -5   6         65.24         42.62        11.25 o                         
   4  -5   6       1103.56        976.04        54.57 o                         
   5  -5   6         13.10         35.96        14.63 o                         
   6  -5   6         59.18         23.69         9.17 o                         
   7  -5   6          3.61         -2.11         7.83 o                         
   8  -5   6         90.80        102.27        21.77 o                         
   9  -5   6         38.00         60.81        18.03 o                         
 -10  -4   6         70.94         92.92        26.49 o                         
  -9  -4   6          1.61          0.73        12.62 o                         
  -8  -4   6        104.87         98.07        12.09 o                         
  -7  -4   6        888.11        809.49        36.98 o                         
  -6  -4   6        125.90        154.03        15.35 o                         
  -5  -4   6        310.05        311.33        24.81 o                         
  -4  -4   6        149.69        135.03         9.38 o                         
  -3  -4   6       1178.96       1120.51        25.93 o                         
  -2  -4   6       3356.75       3474.51        47.94 o                         
  -1  -4   6        118.16        153.64        14.93 o                         
   0  -4   6         35.81         34.03         6.85 o                         
   1  -4   6        235.80        223.79        25.80 o                         
   2  -4   6         12.99         18.54        10.94 o                         
   3  -4   6        145.60        113.53        18.53 o                         
   4  -4   6          8.70         -3.33         7.85 o                         
   5  -4   6        343.51        313.10        29.66 o                         
   6  -4   6        100.83         69.24        13.17 o                         
   7  -4   6        278.42        336.38        33.78 o                         
   8  -4   6        155.52        216.63        29.97 o                         
   9  -4   6         58.60         39.66         9.27 o                         
 -10  -3   6        111.19        109.81        28.27 o                         
  -9  -3   6        146.95        109.65        25.97 o                         
  -8  -3   6        255.77        272.55        37.72 o                         
  -7  -3   6         71.28         59.94        15.96 o                         
  -6  -3   6        131.35        152.02        26.29 o                         
  -5  -3   6        792.08        754.57        55.25 o                         
  -4  -3   6         63.89         49.90         3.41 o                         
  -3  -3   6         33.49         37.49         4.72 o                         
  -2  -3   6          6.76          3.37         7.01 o                         
  -1  -3   6         42.60         77.64        12.29 o                         
   0  -3   6        169.46        160.15        18.16 o                         
   1  -3   6       1001.48       1087.85        54.62 o                         
   2  -3   6       1292.31       1283.04        57.60 o                         
   3  -3   6         55.77         60.84        12.24 o                         
   4  -3   6         30.84         40.07        12.38 o                         
   5  -3   6        123.79         92.01        14.58 o                         
   6  -3   6        320.68        343.50        33.64 o                         
   7  -3   6        390.07        407.62        38.65 o                         
   8  -3   6         56.44         76.88        21.70 o                         
   9  -3   6        124.85        150.54        25.47 o                         
 -10  -2   6          8.74         13.24        16.01 o                         
  -9  -2   6         34.35         33.94        17.28 o                         
  -8  -2   6        397.22        330.10        40.51 o                         
  -7  -2   6        290.90        237.69        33.10 o                         
  -6  -2   6         26.10         27.35        13.09 o                         
  -5  -2   6         13.57         18.14         5.60 o                         
  -4  -2   6          0.96         22.35        17.58 o                         
  -3  -2   6          0.78          8.06        19.92 o                         
  -2  -2   6        334.77        332.46        24.36 o                         
  -1  -2   6        800.87        744.52        33.75 o                         
   0  -2   6       1553.54       1657.48        60.43 o                         
   1  -2   6        984.23       1077.35        50.30 o                         
   2  -2   6        560.45        471.25        24.45 o                         
   3  -2   6       1555.91       1404.41        24.00 o                         
   4  -2   6       2003.04       1995.15        70.61 o                         
   5  -2   6         83.67         60.83        13.41 o                         
   6  -2   6         11.11         42.93        14.38 o                         
   7  -2   6        305.49        370.45        36.54 o                         
   8  -2   6          7.62         -4.26        10.68 o                         
   9  -2   6         15.18          3.57         9.53 o                         
 -10  -1   6          5.03          4.01        11.88 o                         
  -9  -1   6         27.48         14.15        13.76 o                         
  -8  -1   6        163.00        133.14        28.65 o                         
  -7  -1   6         19.43         15.66        11.29 o                         
  -6  -1   6        249.98        242.21        30.94 o                         
  -5  -1   6         14.08         15.51         5.32 o                         
  -4  -1   6        539.44        535.93        23.04 o                         
  -3  -1   6       1581.13       1724.79        39.44 o                         
  -2  -1   6        142.13        133.65         8.52 o                         
  -1  -1   6          7.39          6.63         2.96 o                         
   0  -1   6       4003.92       4204.39        53.51 o                         
   1  -1   6       1751.94       1781.31        27.47 o                         
   2  -1   6          8.02          5.40         5.04 o                         
   3  -1   6        807.52        768.66        41.22 o                         
   4  -1   6        267.72        260.57        25.22 o                         
   5  -1   6        316.94        303.03        28.05 o                         
   6  -1   6        168.73        220.66        26.98 o                         
   7  -1   6          0.22         25.45        12.95 o                         
   8  -1   6          0.85        -15.12        15.12 o                         
   9  -1   6          0.50         -0.78         9.51 o                         
 -10   0   6         25.63         25.60        16.76 o                         
  -9   0   6          4.11          3.74        10.89 o                         
  -8   0   6         16.32         20.06        13.08 o                         
  -7   0   6         83.70         84.99        21.33 o                         
  -6   0   6        749.00        799.65        54.00 o                         
  -5   0   6        462.85        485.69        24.42 o                         
  -4   0   6         30.62         43.02         8.08 o                         
  -3   0   6       2863.88       2991.69        52.85 o                         
  -2   0   6       1652.49       1817.56        39.70 o                         
  -1   0   6        497.73        493.98        19.59 o                         
   0   0   6         44.86         38.68         4.99 o                         
   1   0   6         24.45         17.38         2.27 o                         
   2   0   6        574.38        514.00        31.03 o                         
   3   0   6        147.59        150.07        17.25 o                         
   4   0   6         17.02         20.13         8.43 o                         
   5   0   6          1.19         11.99         9.94 o                         
   6   0   6          0.45         20.72        14.21 o                         
   7   0   6         19.50          0.95        11.12 o                         
   8   0   6         56.10         77.51        19.07 o                         
   9   0   6         52.02         93.23        21.42 o                         
 -10   1   6         19.08          9.36        10.46 o                         
  -9   1   6        107.39        119.29        27.29 o                         
  -8   1   6         86.84         69.31        18.13 o                         
  -7   1   6         11.02          8.83         9.57 o                         
  -6   1   6        204.84        215.55        14.21 o                         
  -5   1   6        367.72        390.47        15.54 o                         
  -4   1   6        852.06        974.59        92.79 o                         
  -3   1   6        155.81        147.88        10.35 o                         
  -2   1   6        201.74        207.45        10.94 o                         
  -1   1   6        613.33        608.97        21.87 o                         
   0   1   6        152.84        150.53         9.26 o                         
   1   1   6          9.99         12.01         2.38 o                         
   2   1   6        100.97        116.12        14.24 o                         
   3   1   6          0.51          0.10         4.76 o                         
   4   1   6        185.27        212.27        22.48 o                         
   5   1   6         40.93         62.29        16.57 o                         
   6   1   6        127.59        141.82        12.49 o                         
   7   1   6         66.92         81.34        16.83 o                         
   8   1   6         35.43         33.83        13.72 o                         
   9   1   6         30.95         50.66        17.07 o                         
 -10   2   6         29.32         30.04        13.38 o                         
  -9   2   6         24.49         24.15        14.80 o                         
  -8   2   6         60.48         53.42        19.43 o                         
  -7   2   6          5.94         10.68        11.40 o                         
  -6   2   6        435.34        437.51        22.20 o                         
  -5   2   6         38.22         43.14         5.91 o                         
  -4   2   6        236.65        273.81         9.88 o                         
  -3   2   6         34.18         37.96         4.43 o                         
  -2   2   6         17.21         15.16         4.07 o                         
  -1   2   6         20.77         16.35         3.18 o                         
   0   2   6       1190.76       1098.59        22.45 o                         
   1   2   6        124.51        120.72        13.16 o                         
   2   2   6         66.03         60.09         6.33 o                         
   3   2   6        280.30        321.73        25.62 o                         
   4   2   6        155.05        183.60        21.04 o                         
   5   2   6        396.95        425.32        33.15 o                         
   6   2   6        161.77        163.61        14.30 o                         
   7   2   6         52.51         51.00        15.59 o                         
   8   2   6         75.55        109.70        22.24 o                         
   9   2   6          3.38         15.05        12.97 o                         
 -10   3   6         43.67         34.27        17.03 o                         
  -9   3   6         14.25         -7.60        17.36 o                         
  -8   3   6         27.41          9.90        12.34 o                         
  -7   3   6         43.90         34.81        11.36 o                         
  -6   3   6          0.13          2.24         4.18 o                         
  -5   3   6        134.36        172.46        12.55 o                         
  -4   3   6          0.45         -0.51         3.93 o                         
  -3   3   6        187.91        194.48        15.35 o                         
  -2   3   6         42.53         31.75         3.22 o                         
  -1   3   6        186.10        160.55         8.26 o                         
   0   3   6         49.76         65.95        13.59 o                         
   1   3   6        233.93        227.28        23.79 o                         
   2   3   6        145.86        127.96        14.51 o                         
   3   3   6         20.89         23.08         7.43 o                         
   4   3   6        182.80        162.11        20.09 o                         
   5   3   6        130.22        133.62        13.01 o                         
   6   3   6        132.62        133.46        13.73 o                         
   7   3   6          4.54         15.46        11.14 o                         
   8   3   6         21.45         35.92        14.95 o                         
   9   3   6          0.28         12.12        15.29 o                         
  -9   4   6          0.02          6.34        11.32 o                         
  -8   4   6          4.74         -3.35        14.02 o                         
  -7   4   6          0.36          3.36         4.63 o                         
  -6   4   6         10.77         11.50         6.28 o                         
  -5   4   6         71.96         74.11         9.23 o                         
  -4   4   6          7.35          7.28         4.30 o                         
  -3   4   6         44.02         52.42         7.14 o                         
  -2   4   6        201.30        191.18        15.01 o                         
  -1   4   6       1672.24       1622.76        62.37 o                         
   0   4   6        163.47        149.37        10.24 o                         
   1   4   6          9.51          6.51         2.80 o                         
   2   4   6         89.10         82.28        11.75 o                         
   3   4   6         29.90         29.44         8.86 o                         
   4   4   6         25.58         12.54        11.22 o                         
   5   4   6          0.37         -0.22         4.93 o                         
   6   4   6         53.75         42.57         8.92 o                         
   7   4   6          8.75         25.34        13.25 o                         
   8   4   6          3.79         35.60        16.60 o                         
  -9   5   6         10.14          1.23        12.96 o                         
  -8   5   6          8.41         -1.82        12.24 o                         
  -7   5   6          2.73         -0.56         5.33 o                         
  -6   5   6          8.67          4.52         5.34 o                         
  -5   5   6         34.87         46.92         9.36 o                         
  -4   5   6         26.71         35.59         7.92 o                         
  -3   5   6         79.56         68.91        12.31 o                         
  -2   5   6         15.67          1.32         7.54 o                         
  -1   5   6         40.52         49.91        10.05 o                         
   0   5   6         40.57         49.32         6.37 o                         
   1   5   6        292.70        290.12        25.03 o                         
   2   5   6         30.02         28.30         6.46 o                         
   3   5   6          0.11         -4.19         4.19 o                         
   4   5   6         21.52         16.46         8.39 o                         
   5   5   6          6.50          6.18         6.32 o                         
   6   5   6          1.00         12.71        10.65 o                         
   7   5   6         25.52         24.70        10.98 o                         
   8   5   6         11.51        -14.21        14.21 o                         
  -8   6   6          5.64          7.35         5.62 o                         
  -7   6   6         25.55         26.46         8.92 o                         
  -6   6   6         47.05         41.69         9.88 o                         
  -5   6   6          9.54          4.82         5.31 o                         
  -4   6   6          2.59          5.14         7.72 o                         
  -3   6   6         94.07        113.65        13.22 o                         
  -2   6   6         32.99         58.04        14.09 o                         
  -1   6   6          0.13         -8.49         9.14 o                         
   0   6   6          3.92        -12.41        12.41 o                         
   1   6   6         29.12         18.34         9.22 o                         
   2   6   6          4.23          1.45         3.46 o                         
   3   6   6          4.90          0.24         4.08 o                         
   4   6   6         44.12         50.61         7.68 o                         
   5   6   6          1.75         14.09        13.02 o                         
   6   6   6          2.53         -6.14         7.18 o                         
   7   6   6          4.44          2.38         8.22 o                         
  -8   7   6          0.84         -0.04         6.34 o                         
  -7   7   6          4.18          4.75         6.84 o                         
  -6   7   6          6.23          2.53         7.10 o                         
  -5   7   6         19.34         22.01         5.36 o                         
  -4   7   6         16.41         17.10        19.57 o                         
  -3   7   6          1.06          1.26        17.58 o                         
  -2   7   6          4.23          3.21         8.32 o                         
  -1   7   6          0.95         -0.40         5.99 o                         
   0   7   6          2.52          3.12         7.35 o                         
   1   7   6         11.54         -0.87         6.72 o                         
   2   7   6         42.09         28.58         8.09 o                         
   3   7   6          2.47         -1.30         5.15 o                         
   4   7   6          0.77          4.73         9.74 o                         
   5   7   6         15.83         23.82         8.76 o                         
   6   7   6         24.16         19.38         8.11 o                         
   7   7   6          7.93         17.49        11.36 o                         
  -8   8   6          0.44          0.55         9.19 o                         
  -7   8   6          6.48         -0.07         7.69 o                         
  -6   8   6          0.69         -9.29        10.43 o                         
  -5   8   6          3.45         -0.85         5.99 o                         
  -4   8   6          0.09         -7.72         7.72 o                         
  -3   8   6          0.63          7.38        15.43 o                         
  -2   8   6          1.05          5.91        24.22 o                         
  -1   8   6          5.59          6.14        16.50 o                         
   0   8   6          2.12         -6.76         6.76 o                         
   1   8   6         27.80         27.35         7.19 o                         
   2   8   6         18.45         24.81        13.92 o                         
   3   8   6          9.51         31.06        14.16 o                         
   4   8   6          2.69         29.86        14.79 o                         
   5   8   6          0.07         -2.34         9.53 o                         
   6   8   6          0.35        -11.09        11.09 o                         
  -6   9   6          0.13         -8.64        10.99 o                         
  -5   9   6          0.02        -13.09        13.09 o                         
  -4   9   6          7.69          2.52         6.25 o                         
  -3   9   6          8.76         20.59         9.46 o                         
  -2   9   6          3.72          2.07         5.91 o                         
  -1   9   6          0.15          7.71         7.81 o                         
   0   9   6          0.57          8.83         9.49 o                         
   1   9   6          0.20         23.15        13.01 o                         
   2   9   6          4.66         18.38        11.85 o                         
   3   9   6          5.10         15.29        11.00 o                         
   4   9   6          0.74        -13.13        13.13 o                         
  -4  10   6         13.44         26.41        14.00 o                         
  -3  10   6          0.04         10.70        11.95 o                         
  -2  10   6          5.62         20.41        12.43 o                         
  -1  10   6          0.15          2.23         9.72 o                         
   0  10   6          0.25          4.94        10.72 o                         
   1  10   6          0.72         12.23        10.90 o                         
  -2 -13   7         11.47         23.73        13.27 o                         
  -1 -13   7         46.93         54.34        21.58 o                         
   0 -13   7          2.01         14.76        10.71 o                         
   1 -13   7          1.91         11.28        11.05 o                         
   2 -13   7         75.86         84.11        19.11 o                         
   3 -13   7          1.46         -6.55         9.67 o                         
  -3 -12   7         37.04         51.00        12.26 o                         
  -2 -12   7         55.86         66.85        13.69 o                         
  -1 -12   7         20.40         50.29        11.86 o                         
   0 -12   7          2.81         -0.90         8.73 o                         
   1 -12   7         24.18         39.56         8.13 o                         
   2 -12   7          0.84          3.55         5.26 o                         
   3 -12   7          3.54          6.84        12.07 o                         
   4 -12   7          3.83        -12.12        12.12 o                         
  -5 -11   7         30.22         53.89        17.16 o                         
  -4 -11   7         10.21         16.70        13.19 o                         
  -3 -11   7         22.00         12.46        11.41 o                         
  -2 -11   7         22.89         36.64        10.56 o                         
  -1 -11   7          0.12          8.41         7.00 o                         
   0 -11   7          0.01         12.41         8.45 o                         
   1 -11   7         27.28         41.71         7.99 o                         
   2 -11   7         22.72         18.71         6.67 o                         
   3 -11   7          2.36          1.97         6.42 o                         
   4 -11   7          4.34         -7.27         7.27 o                         
   5 -11   7         73.83         88.17        21.23 o                         
  -7 -10   7         17.11         31.69        14.10 o                         
  -6 -10   7          7.34         -4.62         8.67 o                         
  -5 -10   7          6.28          5.26        10.93 o                         
  -4 -10   7          0.14         16.88        12.57 o                         
  -3 -10   7         17.10         26.29        13.14 o                         
  -2 -10   7         79.38         94.84        14.37 o                         
  -1 -10   7         49.23         87.43        13.78 o                         
   0 -10   7         20.28         33.59         7.76 o                         
   1 -10   7        198.01        199.64        15.28 o                         
   2 -10   7         89.75         94.01        10.81 o                         
   3 -10   7          5.13          6.55         4.91 o                         
   4 -10   7         99.26         93.47        15.96 o                         
   5 -10   7         66.70         81.94        13.81 o                         
   6 -10   7         16.61          9.40        11.38 o                         
  -8  -9   7          2.65          1.64        10.17 o                         
  -7  -9   7          6.41         12.20         9.79 o                         
  -6  -9   7         65.52        100.71        21.52 o                         
  -5  -9   7         18.71         29.29        14.69 o                         
  -4  -9   7         24.41         21.59        11.66 o                         
  -3  -9   7         14.96         24.95        10.96 o                         
  -2  -9   7        198.14        208.22        18.71 o                         
  -1  -9   7        192.92        205.34        13.15 o                         
   0  -9   7        233.38        245.85        15.29 o                         
   1  -9   7        361.53        330.62        18.06 o                         
   2  -9   7         41.19         45.75         7.77 o                         
   3  -9   7        197.76        209.18        18.58 o                         
   4  -9   7        240.83        199.89        30.47 o                         
   5  -9   7          8.46         17.53        12.19 o                         
   6  -9   7         38.38         49.07        14.08 o                         
   7  -9   7         16.05         10.30        11.55 o                         
  -8  -8   7         14.28          9.04         8.82 o                         
  -7  -8   7         52.33         43.24        14.91 o                         
  -6  -8   7         85.37        110.70        20.92 o                         
  -5  -8   7        119.83        160.10        24.43 o                         
  -4  -8   7         53.77         76.28        17.60 o                         
  -3  -8   7        154.25        162.85        22.57 o                         
  -2  -8   7        240.29        258.17        26.72 o                         
  -1  -8   7         53.08         58.83         7.41 o                         
   0  -8   7        333.91        357.10        22.84 o                         
   1  -8   7        424.82        425.05        25.30 o                         
   2  -8   7         71.85         68.17        10.92 o                         
   3  -8   7        159.13        142.66        14.25 o                         
   4  -8   7         11.86         -2.95        10.50 o                         
   5  -8   7         39.05         32.51        13.15 o                         
   6  -8   7          0.65        -18.77        18.77 o                         
   7  -8   7         17.61         11.96         9.13 o                         
   8  -8   7          3.22          4.22        10.82 o                         
  -9  -7   7          6.63        -13.22        19.07 o                         
  -8  -7   7         40.46         40.01        11.60 o                         
  -7  -7   7         13.89         13.61        11.42 o                         
  -6  -7   7        638.68        683.50        45.32 o                         
  -5  -7   7        328.76        327.63        31.00 o                         
  -4  -7   7        311.24        337.15        30.78 o                         
  -3  -7   7        685.38        727.46        42.40 o                         
  -2  -7   7         25.25         23.78         5.24 o                         
  -1  -7   7        461.13        488.39        25.29 o                         
   0  -7   7        292.68        294.18        19.41 o                         
   1  -7   7         23.15         14.95         8.68 o                         
   2  -7   7         55.99         65.98         9.51 o                         
   3  -7   7         18.95          3.26         5.73 o                         
   4  -7   7         77.60         80.49        18.96 o                         
   5  -7   7          0.33          6.32        10.80 o                         
   6  -7   7        150.20        117.91        19.77 o                         
   7  -7   7          8.06         -7.97        11.60 o                         
   8  -7   7          4.24         10.14         9.95 o                         
   9  -7   7         50.21        112.73        25.82 o                         
  -9  -6   7          3.10          9.37        16.90 o                         
  -8  -6   7        164.99        168.40        19.23 o                         
  -7  -6   7        259.92        268.25        25.46 o                         
  -6  -6   7        121.54        104.04        18.48 o                         
  -5  -6   7        157.64        155.62        20.49 o                         
  -4  -6   7        855.59        888.23        45.17 o                         
  -3  -6   7         56.23         60.11        13.47 o                         
  -2  -6   7         35.15         32.82         5.38 o                         
  -1  -6   7         92.68         93.57        11.08 o                         
   0  -6   7          1.75          5.99         4.77 o                         
   1  -6   7          9.96          8.06         4.09 o                         
   2  -6   7          2.11         -6.62         6.62 o                         
   3  -6   7        320.03        304.83        34.01 o                         
   4  -6   7        345.82        287.84        33.14 o                         
   5  -6   7         86.83         92.89        20.19 o                         
   6  -6   7        337.74        324.83        33.94 o                         
   7  -6   7         34.30         41.36        14.93 o                         
   8  -6   7         48.51         71.22        19.89 o                         
   9  -6   7         22.49         68.46        23.66 o                         
  -9  -5   7         73.56         71.95        24.12 o                         
  -8  -5   7          2.83         -9.14         9.14 o                         
  -7  -5   7        125.34        113.47        14.76 o                         
  -6  -5   7        227.04        226.72        23.12 o                         
  -5  -5   7         32.94         32.05        10.02 o                         
  -4  -5   7         58.68         46.04         6.03 o                         
  -3  -5   7        333.58        347.52        15.36 o                         
  -2  -5   7        272.03        262.14        14.80 o                         
  -1  -5   7         64.93         65.19         8.21 o                         
   0  -5   7       1190.32       1175.08        35.42 o                         
   1  -5   7        206.08        212.18        26.98 o                         
   2  -5   7        195.51        219.11        28.34 o                         
   3  -5   7        465.33        448.14        39.59 o                         
   4  -5   7        921.97        818.84        53.27 o                         
   5  -5   7        318.37        291.53        32.36 o                         
   6  -5   7         85.65         50.99         9.73 o                         
   7  -5   7         16.70         20.55        11.60 o                         
   8  -5   7        160.79        232.28        33.12 o                         
   9  -5   7          8.35         81.34        23.93 o                         
 -10  -4   7         12.58         -1.51        13.97 o                         
  -9  -4   7         53.38         54.78        21.37 o                         
  -8  -4   7         70.22         76.81        23.13 o                         
  -7  -4   7          7.32         -0.11        11.86 o                         
  -6  -4   7         17.15         10.06        16.28 o                         
  -5  -4   7          1.49          8.34        20.21 o                         
  -4  -4   7         93.84         88.16        11.76 o                         
  -3  -4   7       1976.60       1933.23        38.60 o                         
  -2  -4   7        155.96        155.58        12.90 o                         
  -1  -4   7        397.37        381.08        18.82 o                         
   0  -4   7        294.53        285.69        27.58 o                         
   1  -4   7        564.42        657.66        45.90 o                         
   2  -4   7       1180.63       1170.33        61.70 o                         
   3  -4   7         77.31         78.32        17.07 o                         
   4  -4   7        508.66        410.62        36.93 o                         
   5  -4   7        167.42        109.64        18.46 o                         
   6  -4   7         21.93          3.17        11.31 o                         
   7  -4   7         50.83         60.85        16.98 o                         
   8  -4   7          0.08         44.34        18.87 o                         
   9  -4   7          1.45        -14.72        14.72 o                         
 -10  -3   7          4.16          5.36        12.73 o                         
  -9  -3   7          4.64        -15.63        16.42 o                         
  -8  -3   7          1.77          4.52        10.44 o                         
  -7  -3   7          4.40         13.36        14.89 o                         
  -6  -3   7         60.49         68.79        18.95 o                         
  -5  -3   7        679.81        656.85        51.88 o                         
  -4  -3   7        696.53        706.04        26.08 o                         
  -3  -3   7        129.89        117.26         6.43 o                         
  -2  -3   7       2002.50       1903.75        49.25 o                         
  -1  -3   7       1813.11       1767.68        58.59 o                         
   0  -3   7         94.05         79.53        14.27 o                         
   1  -3   7       1210.57       1347.93        62.19 o                         
   2  -3   7        672.16        655.36        44.11 o                         
   3  -3   7        873.13        787.79        47.63 o                         
   4  -3   7         12.21          4.30         8.13 o                         
   5  -3   7         73.11         66.49        13.96 o                         
   6  -3   7         14.34          1.71         7.58 o                         
   7  -3   7         35.75         49.85        17.04 o                         
   8  -3   7         11.38         49.07        19.60 o                         
   9  -3   7         22.01         25.15        12.17 o                         
 -10  -2   7         22.95         19.36        17.24 o                         
  -9  -2   7         40.31         49.04        21.49 o                         
  -8  -2   7         78.26         89.96        22.99 o                         
  -7  -2   7        110.71        125.55        25.05 o                         
  -6  -2   7        159.58        227.56        32.96 o                         
  -5  -2   7        361.83        394.94        21.39 o                         
  -4  -2   7        426.99        420.86        20.76 o                         
  -3  -2   7        613.81        590.34        24.27 o                         
  -2  -2   7        741.54        744.91        20.96 o                         
  -1  -2   7         87.80         92.90         9.63 o                         
   0  -2   7          7.23         12.27         5.93 o                         
   1  -2   7        891.02        936.12        49.99 o                         
   2  -2   7         22.09         19.69         3.80 o                         
   3  -2   7         43.13         35.14        11.71 o                         
   4  -2   7        120.14         65.48        10.15 o                         
   5  -2   7         85.14         82.55        15.48 o                         
   6  -2   7         28.67         34.68        12.31 o                         
   7  -2   7        190.93        289.15        34.42 o                         
   8  -2   7         51.81         55.82        17.60 o                         
   9  -2   7         10.77         -5.32        11.32 o                         
 -10  -1   7         10.77          8.03        12.37 o                         
  -9  -1   7        180.33        163.72        30.72 o                         
  -8  -1   7        293.91        268.23        38.70 o                         
  -7  -1   7        155.73        192.62        31.45 o                         
  -6  -1   7        235.21        268.62        34.31 o                         
  -5  -1   7        770.28        735.51        29.90 o                         
  -4  -1   7         32.98         40.44         7.39 o                         
  -3  -1   7         20.39         21.91         5.58 o                         
  -2  -1   7        289.10        288.57        13.14 o                         
  -1  -1   7          3.24          0.41         3.16 o                         
   0  -1   7         16.21         21.04         5.60 o                         
   1  -1   7        435.63        459.07        14.66 o                         
   2  -1   7         83.08        104.12        16.31 o                         
   3  -1   7         25.75         21.12         5.62 o                         
   4  -1   7        701.22        610.65        41.61 o                         
   5  -1   7        194.31        193.39        24.73 o                         
   6  -1   7        118.54        168.72        24.36 o                         
   7  -1   7         92.11        135.49        26.18 o                         
   8  -1   7         46.92         36.99        11.24 o                         
   9  -1   7         19.73         11.54        10.18 o                         
 -10   0   7          0.98          7.53        12.99 o                         
  -9   0   7         64.12         61.62        20.70 o                         
  -8   0   7        124.26        128.09        27.38 o                         
  -7   0   7         61.15         52.54        17.74 o                         
  -6   0   7         58.30         72.28        11.83 o                         
  -5   0   7          2.24         18.75         8.27 o                         
  -4   0   7         23.96         17.28         6.07 o                         
  -3   0   7         92.24         93.95         7.39 o                         
  -2   0   7         97.14         80.74         7.52 o                         
  -1   0   7         14.05         13.82         4.24 o                         
   0   0   7        121.83        134.32         9.73 o                         
   1   0   7        366.48        315.07        21.34 o                         
   2   0   7        719.95        640.59        37.21 o                         
   3   0   7        715.05        681.11        40.33 o                         
   4   0   7         52.91         47.10        12.27 o                         
   5   0   7        113.10        118.82        20.61 o                         
   6   0   7        300.80        360.32        36.71 o                         
   7   0   7         31.23         18.66         8.84 o                         
   8   0   7         13.61         -6.45        13.31 o                         
   9   0   7         21.29         17.96        12.42 o                         
 -10   1   7         19.81         10.72        12.41 o                         
  -9   1   7          0.35         -2.07        13.41 o                         
  -8   1   7          7.11          8.03        12.46 o                         
  -7   1   7        120.33        152.74        27.41 o                         
  -6   1   7         34.91         41.43         9.65 o                         
  -5   1   7         96.99        108.91        13.72 o                         
  -4   1   7        414.69        389.96        15.43 o                         
  -3   1   7         17.93          7.00         3.70 o                         
  -2   1   7        259.04        302.66        14.00 o                         
  -1   1   7        244.37        224.80        14.40 o                         
   0   1   7        304.62        266.81        11.89 o                         
   1   1   7        351.87        353.51        25.26 o                         
   2   1   7         95.06         79.68        12.34 o                         
   3   1   7        763.33        711.02        40.98 o                         
   4   1   7        179.77        198.24        24.18 o                         
   5   1   7         47.60         58.42        16.63 o                         
   6   1   7         46.04         31.60        10.59 o                         
   7   1   7          0.46         -7.50        12.83 o                         
   8   1   7          0.04        -12.68        12.68 o                         
   9   1   7          1.94         -0.77         8.75 o                         
 -10   2   7          1.56          5.36        14.13 o                         
  -9   2   7          0.04         -1.17        11.38 o                         
  -8   2   7         17.36         11.86        13.95 o                         
  -7   2   7          0.41          8.21        11.70 o                         
  -6   2   7        245.72        236.53        14.36 o                         
  -5   2   7         28.31         23.59        23.23 o                         
  -4   2   7        122.56        137.33         9.07 o                         
  -3   2   7        410.82        467.75        17.03 o                         
  -2   2   7        158.44        155.43         9.75 o                         
  -1   2   7         61.96         56.47         5.86 o                         
   0   2   7        291.08        280.77        12.32 o                         
   1   2   7        143.50        146.14        15.98 o                         
   2   2   7        442.94        411.17        28.38 o                         
   3   2   7          2.51         19.11         9.28 o                         
   4   2   7         37.72         75.23        15.97 o                         
   5   2   7         60.12         31.54         9.72 o                         
   6   2   7          6.66         -3.73         5.97 o                         
   7   2   7          1.27         -9.88        10.20 o                         
   8   2   7         10.56         17.50        10.92 o                         
  -9   3   7          3.59         -4.61        14.85 o                         
  -8   3   7          0.45          6.05        15.98 o                         
  -7   3   7         55.17         44.95        17.17 o                         
  -6   3   7        217.91        264.67        15.88 o                         
  -5   3   7        125.00        137.37        11.70 o                         
  -4   3   7        137.19        132.42        16.04 o                         
  -3   3   7        115.04        126.23        13.33 o                         
  -2   3   7        169.72        179.98         8.93 o                         
  -1   3   7         35.12         34.90         4.41 o                         
   0   3   7        189.14        169.24        12.46 o                         
   1   3   7          9.25         15.74         5.47 o                         
   2   3   7          0.52          0.33         4.35 o                         
   3   3   7          1.13        -10.33        10.33 o                         
   4   3   7          3.23         -0.99         8.15 o                         
   5   3   7        110.26        108.22        19.63 o                         
   6   3   7         92.12        104.00        12.94 o                         
   7   3   7          5.74         11.88         9.30 o                         
   8   3   7         15.15         33.02        16.43 o                         
  -9   4   7          4.99         20.43        16.68 o                         
  -8   4   7          4.67         17.67        15.06 o                         
  -7   4   7         60.65         59.45        10.24 o                         
  -6   4   7          4.61          2.69        12.04 o                         
  -5   4   7         23.85         18.73         9.14 o                         
  -4   4   7         71.85        120.83        14.83 o                         
  -3   4   7         13.98          3.11         5.08 o                         
  -2   4   7          2.42          0.91         9.37 o                         
  -1   4   7          0.85          6.51         7.32 o                         
   0   4   7        428.51        386.12        33.12 o                         
   1   4   7          2.88          0.66         4.33 o                         
   2   4   7         31.24         35.29         7.33 o                         
   3   4   7         72.83         83.79        14.00 o                         
   4   4   7         25.82         29.74        11.63 o                         
   5   4   7         20.21         18.99        14.06 o                         
   6   4   7         42.07         49.35        10.88 o                         
   7   4   7          6.14         20.75        12.78 o                         
   8   4   7          8.16         29.89        16.37 o                         
  -8   5   7          2.97         -3.03        12.52 o                         
  -7   5   7         16.04         21.08         7.15 o                         
  -6   5   7         13.56         16.14         6.26 o                         
  -5   5   7          9.33         13.85         7.13 o                         
  -4   5   7          2.48          4.10        15.13 o                         
  -3   5   7         20.16         21.45         8.39 o                         
  -2   5   7          5.84         -5.86         9.81 o                         
  -1   5   7        199.76        162.99        20.89 o                         
   0   5   7         57.62         75.40        16.27 o                         
   1   5   7          0.58        -11.24        11.24 o                         
   2   5   7         15.92         21.79         6.52 o                         
   3   5   7         39.68         56.75         9.72 o                         
   4   5   7         35.58         42.24        10.29 o                         
   5   5   7         51.35         71.53        11.45 o                         
   6   5   7          9.52         23.20        10.03 o                         
   7   5   7          2.27         26.49        11.57 o                         
  -8   6   7          1.27         -6.08        14.83 o                         
  -7   6   7          0.08         -7.35         7.35 o                         
  -6   6   7          0.21         -6.09         6.61 o                         
  -5   6   7          1.53         -0.58         9.56 o                         
  -4   6   7         11.72         10.01        20.58 o                         
  -3   6   7          3.65         10.92         9.13 o                         
  -2   6   7         22.26         10.06         7.69 o                         
  -1   6   7          3.72        -10.87        11.07 o                         
   0   6   7          8.91         -4.01         7.33 o                         
   1   6   7         62.52         59.91        14.47 o                         
   2   6   7          8.27          4.84        11.71 o                         
   3   6   7         52.02         28.87        16.96 o                         
   4   6   7          8.32         11.55         5.92 o                         
   5   6   7         32.52         27.43         8.30 o                         
   6   6   7          0.05         -3.07        11.71 o                         
   7   6   7          0.08        -12.55        12.55 o                         
  -7   7   7         15.24          7.15         6.50 o                         
  -6   7   7          0.53         -4.23         8.54 o                         
  -5   7   7          0.62         -7.86         7.86 o                         
  -4   7   7         11.32         16.31        11.92 o                         
  -3   7   7          3.66         15.36        13.04 o                         
  -2   7   7          3.11         18.05        11.49 o                         
  -1   7   7         23.02         26.08        10.49 o                         
   0   7   7         24.72          1.19         9.61 o                         
   1   7   7          1.73         -8.65         8.65 o                         
   2   7   7          0.11         -7.60         7.60 o                         
   3   7   7          1.83         -1.57         6.35 o                         
   4   7   7          0.03         12.88        10.59 o                         
   5   7   7          0.04          9.20         9.42 o                         
   6   7   7          0.77        -12.29        12.29 o                         
  -7   8   7          6.37         -0.75         7.88 o                         
  -6   8   7          2.55         12.26        11.74 o                         
  -5   8   7          4.17         -5.23         7.44 o                         
  -4   8   7          6.81         18.13        17.23 o                         
  -3   8   7          2.98          3.26        18.23 o                         
  -2   8   7          0.13          7.94         9.28 o                         
  -1   8   7          2.14          3.52         9.29 o                         
   0   8   7          1.11         -2.56         6.30 o                         
   1   8   7          5.00         -9.50        11.20 o                         
   2   8   7          2.71          3.34        10.80 o                         
   3   8   7          0.93         14.67        10.26 o                         
   4   8   7          0.99         17.47        15.84 o                         
   5   8   7          0.29        -14.38        14.38 o                         
  -4   9   7          0.10         -4.36         8.39 o                         
  -3   9   7          1.41         10.41        13.17 o                         
  -2   9   7          0.00         12.28        23.90 o                         
  -1   9   7         11.22         25.31        11.89 o                         
   0   9   7          6.65          8.18        11.31 o                         
   1   9   7         10.08         17.19        14.07 o                         
   2   9   7          0.02         -8.08        10.41 o                         
  -4  10   7          1.21          9.84         9.42 o                         
  -3  10   7          1.24          2.23         8.72 o                         
  -2  10   7          0.37          6.39         9.11 o                         
  -1 -13   8          2.40          4.71        10.55 o                         
   0 -13   8         10.50         -1.43        13.99 o                         
   1 -13   8          4.08          5.78         8.67 o                         
  -3 -12   8         28.28         35.16        11.57 o                         
  -2 -12   8          3.90          4.43         8.35 o                         
  -1 -12   8          3.42         18.33        10.04 o                         
   0 -12   8         11.80          6.67         7.00 o                         
   1 -12   8         43.48         47.18        11.35 o                         
   2 -12   8         56.73         62.78        10.37 o                         
   3 -12   8         21.22         28.17         9.85 o                         
   4 -12   8          8.14          1.82         8.98 o                         
  -5 -11   8          2.12          7.39        10.45 o                         
  -4 -11   8         23.74         39.28        16.22 o                         
  -3 -11   8         55.28         65.95        18.95 o                         
  -2 -11   8         20.63         39.44        11.24 o                         
  -1 -11   8        240.05        269.18        26.21 o                         
   0 -11   8          6.03          6.97        11.74 o                         
   1 -11   8         52.08         50.06         8.50 o                         
   2 -11   8         97.24        103.61        12.16 o                         
   3 -11   8          2.40          0.75         6.43 o                         
   4 -11   8         20.04          8.12         9.70 o                         
   5 -11   8          0.20         -7.41         7.41 o                         
  -6 -10   8          1.79          2.02        11.06 o                         
  -5 -10   8         65.47         74.81        18.72 o                         
  -4 -10   8        272.94        258.99        32.71 o                         
  -3 -10   8         55.83         74.64        13.79 o                         
  -2 -10   8         78.69         74.99        17.14 o                         
  -1 -10   8        111.23        143.29        16.22 o                         
   0 -10   8         65.67         73.49         9.43 o                         
   1 -10   8        192.56        215.02        15.60 o                         
   2 -10   8          5.16         -0.97         4.97 o                         
   3 -10   8          0.47         -0.88         7.62 o                         
   4 -10   8         14.16          1.58         7.77 o                         
   5 -10   8          0.62         -9.14         9.14 o                         
   6 -10   8          6.99         16.43        20.99 o                         
  -8  -9   8         42.08         61.09        18.44 o                         
  -7  -9   8        160.65        162.43        27.41 o                         
  -6  -9   8         39.65         25.57        12.02 o                         
  -5  -9   8         12.73         29.57        14.06 o                         
  -4  -9   8         16.80         17.73        11.82 o                         
  -3  -9   8         89.03        100.27        19.42 o                         
  -2  -9   8        193.80        220.42        19.66 o                         
  -1  -9   8          3.75          5.12         5.77 o                         
   0  -9   8          9.37          6.39         5.08 o                         
   1  -9   8          0.24         -0.32         5.86 o                         
   2  -9   8          5.72          4.45         7.48 o                         
   3  -9   8          9.14          1.68         9.86 o                         
   4  -9   8        127.21        118.91        25.27 o                         
   5  -9   8         44.07         35.10        14.23 o                         
   6  -9   8          2.06          6.80        10.77 o                         
   7  -9   8         10.93         -0.79        13.99 o                         
  -8  -8   8         52.29         35.72        21.93 o                         
  -7  -8   8          3.68          2.72         8.87 o                         
  -6  -8   8         83.20         70.47        17.39 o                         
  -5  -8   8        528.70        487.19        39.61 o                         
  -4  -8   8          3.47         -0.64         7.80 o                         
  -3  -8   8         10.22         17.47         9.63 o                         
  -2  -8   8          0.63         16.41         7.98 o                         
  -1  -8   8          6.31          7.12         6.51 o                         
   0  -8   8         18.89         14.49        10.65 o                         
   1  -8   8        599.71        590.70        30.77 o                         
   2  -8   8         80.83         81.91        11.60 o                         
   3  -8   8         19.01          9.39        11.36 o                         
   4  -8   8        382.85        405.09        44.49 o                         
   5  -8   8         37.97         37.55        14.83 o                         
   6  -8   8         29.12         -7.34        12.95 o                         
   7  -8   8        106.08        110.45        24.26 o                         
   8  -8   8          3.05         19.01        13.96 o                         
  -8  -7   8          6.16         -4.71         8.15 o                         
  -7  -7   8         52.89         86.32        25.33 o                         
  -6  -7   8          0.37          4.24         8.79 o                         
  -5  -7   8         78.39         84.03        16.93 o                         
  -4  -7   8         12.62         26.66        12.45 o                         
  -3  -7   8        105.42         89.67        16.16 o                         
  -2  -7   8        447.31        485.47        25.45 o                         
  -1  -7   8        226.42        217.25        17.32 o                         
   0  -7   8        164.58        172.70        15.81 o                         
   1  -7   8        270.11        276.99        20.04 o                         
   2  -7   8        110.66        129.21        24.97 o                         
   3  -7   8        635.75        643.82        53.48 o                         
   4  -7   8        174.69        166.74        27.79 o                         
   5  -7   8         42.84         17.15         9.97 o                         
   6  -7   8        109.16         69.36        13.06 o                         
   7  -7   8         30.43          6.99        11.05 o                         
   8  -7   8          1.99         10.99        11.63 o                         
  -9  -6   8          0.72         -3.62        13.70 o                         
  -8  -6   8         57.52         58.51        11.78 o                         
  -7  -6   8         15.69         13.48        17.86 o                         
  -6  -6   8          6.50         -3.59        11.14 o                         
  -5  -6   8        133.54        115.34        17.79 o                         
  -4  -6   8        103.62         89.70        16.01 o                         
  -3  -6   8        253.66        239.69        24.90 o                         
  -2  -6   8        644.92        609.85        30.03 o                         
  -1  -6   8        248.47        237.66        17.09 o                         
   0  -6   8       1348.24       1287.32        40.56 o                         
   1  -6   8        309.94        318.63        34.44 o                         
   2  -6   8        165.94        195.86        29.20 o                         
   3  -6   8        102.64        119.01        23.76 o                         
   4  -6   8          4.83         -4.71        13.24 o                         
   5  -6   8        120.44        102.71        19.63 o                         
   6  -6   8         49.59          9.87        12.32 o                         
   7  -6   8          2.43          3.28        11.71 o                         
   8  -6   8          4.80          7.86        11.27 o                         
  -9  -5   8         16.63         29.42        17.57 o                         
  -8  -5   8          6.96          2.14        12.30 o                         
  -7  -5   8        144.56        169.11        31.48 o                         
  -6  -5   8        641.74        646.40        53.03 o                         
  -5  -5   8        284.06        267.34        25.81 o                         
  -4  -5   8        132.25        134.35        14.18 o                         
  -3  -5   8         69.64         54.97         6.65 o                         
  -2  -5   8       1177.11       1189.79        36.45 o                         
  -1  -5   8        490.04        471.06        23.59 o                         
   0  -5   8        334.43        303.86        31.25 o                         
   1  -5   8         11.18         -4.01        11.74 o                         
   2  -5   8        316.21        327.23        34.51 o                         
   3  -5   8          0.31         -0.97         9.84 o                         
   4  -5   8         89.28         84.79        20.49 o                         
   5  -5   8         39.32         32.81        12.06 o                         
   6  -5   8         32.20          5.69        11.79 o                         
   7  -5   8          9.75          8.96        10.34 o                         
   8  -5   8         10.41         26.97        15.85 o                         
  -9  -4   8        133.96        163.18        33.49 o                         
  -8  -4   8        139.88        182.54        35.02 o                         
  -7  -4   8         90.39         97.92        24.45 o                         
  -6  -4   8        133.22        160.62        28.35 o                         
  -5  -4   8        231.47        227.31        16.45 o                         
  -4  -4   8       1201.70       1152.22        42.10 o                         
  -3  -4   8         96.84        109.62        14.78 o                         
  -2  -4   8         23.64         23.04         9.78 o                         
  -1  -4   8        882.66        839.83        44.90 o                         
   0  -4   8        151.35        149.31        21.21 o                         
   1  -4   8          3.58         12.64         9.34 o                         
   2  -4   8        128.22        140.51        22.66 o                         
   3  -4   8        770.53        776.39        53.25 o                         
   4  -4   8          3.81         15.33        11.07 o                         
   5  -4   8        224.29        183.59        25.35 o                         
   6  -4   8        136.12        121.38        21.35 o                         
   7  -4   8         29.58         46.09        15.65 o                         
   8  -4   8        113.94        155.17        29.91 o                         
 -10  -3   8         39.80         59.05        23.08 o                         
  -9  -3   8          3.02         -4.44        17.00 o                         
  -8  -3   8         86.00        107.40        25.13 o                         
  -7  -3   8        440.83        473.84        51.06 o                         
  -6  -3   8         15.14         32.05        16.19 o                         
  -5  -3   8          9.27         13.90         9.33 o                         
  -4  -3   8          1.97          6.14         4.22 o                         
  -3  -3   8         79.42         90.31         9.06 o                         
  -2  -3   8         94.99         76.43        12.38 o                         
  -1  -3   8        263.57        246.43        24.46 o                         
   0  -3   8        215.32        231.66        26.64 o                         
   1  -3   8         61.83         89.90        19.24 o                         
   2  -3   8          3.92          5.95         6.65 o                         
   3  -3   8        586.69        588.67        42.75 o                         
   4  -3   8         56.47         48.99        13.21 o                         
   5  -3   8        188.76        162.66        23.19 o                         
   6  -3   8        131.89        115.32        21.43 o                         
   7  -3   8         81.52         91.10        20.27 o                         
   8  -3   8         93.20        110.42        25.59 o                         
 -10  -2   8        130.53        131.14        31.04 o                         
  -9  -2   8         48.43         55.44        20.04 o                         
  -8  -2   8          6.31          5.87        14.84 o                         
  -7  -2   8         20.80         12.59        11.01 o                         
  -6  -2   8          4.70         10.59         6.78 o                         
  -5  -2   8         18.21         15.25         5.91 o                         
  -4  -2   8        107.96        113.93        12.09 o                         
  -3  -2   8        271.88        271.08        13.93 o                         
  -2  -2   8         80.83         69.49        10.16 o                         
  -1  -2   8        432.41        405.80        17.07 o                         
   0  -2   8        347.91        357.08        17.97 o                         
   1  -2   8       1216.55       1268.36        29.20 o                         
   2  -2   8       1538.05       1566.18        66.80 o                         
   3  -2   8        174.90        173.94        23.23 o                         
   4  -2   8         13.13        -18.76        18.76 o                         
   5  -2   8        120.39        102.28        18.17 o                         
   6  -2   8         45.16         43.17        13.29 o                         
   7  -2   8         38.49         30.49        14.42 o                         
   8  -2   8          0.29         13.69        10.71 o                         
 -10  -1   8          1.73         -2.08        11.17 o                         
  -9  -1   8          7.88         15.35        15.37 o                         
  -8  -1   8         56.70         49.01        20.26 o                         
  -7  -1   8          0.55          3.07        11.90 o                         
  -6  -1   8        145.74        147.37        15.61 o                         
  -5  -1   8         83.74         78.70        11.01 o                         
  -4  -1   8         24.65         15.46         4.89 o                         
  -3  -1   8         74.15         88.73         8.26 o                         
  -2  -1   8        818.39        837.51        35.13 o                         
  -1  -1   8        611.40        586.44        32.52 o                         
   0  -1   8        205.97        208.33        13.06 o                         
   1  -1   8        585.48        577.50        29.61 o                         
   2  -1   8        225.76        213.10        24.04 o                         
   3  -1   8        312.00        268.51        27.74 o                         
   4  -1   8        192.81        152.46        20.91 o                         
   5  -1   8          6.52         12.89         9.28 o                         
   6  -1   8          0.64          7.24        10.48 o                         
   7  -1   8         67.19         76.43        20.39 o                         
   8  -1   8          5.68         11.47        10.36 o                         
 -10   0   8          3.05         17.96        14.79 o                         
  -9   0   8          9.22         11.23        13.65 o                         
  -8   0   8        164.10        173.75        31.75 o                         
  -7   0   8         81.01         78.42        20.95 o                         
  -6   0   8         12.20         15.38         8.18 o                         
  -5   0   8        286.63        356.37        23.17 o                         
  -4   0   8        456.62        487.54        18.55 o                         
  -3   0   8        575.12        558.14        19.77 o                         
  -2   0   8         11.21         12.45         3.55 o                         
  -1   0   8         12.71         13.02         4.07 o                         
   0   0   8        677.92        662.42        22.43 o                         
   1   0   8        179.45        160.22        11.59 o                         
   2   0   8          2.58          0.23         8.54 o                         
   3   0   8          8.10        -11.67        11.67 o                         
   4   0   8         13.76          8.04         6.61 o                         
   5   0   8         12.93         31.42        13.44 o                         
   6   0   8         95.04        146.23        24.96 o                         
   7   0   8         10.42         15.73        10.36 o                         
   8   0   8          6.63         -2.83         9.56 o                         
  -9   1   8         10.59         13.01        15.40 o                         
  -8   1   8         46.27         54.18        18.58 o                         
  -7   1   8         95.59        130.44        26.78 o                         
  -6   1   8         52.63         72.64        17.60 o                         
  -5   1   8         97.64        104.98         9.24 o                         
  -4   1   8         10.23         13.59         3.96 o                         
  -3   1   8        610.14        672.87        22.44 o                         
  -2   1   8        265.02        287.84        21.70 o                         
  -1   1   8          5.11          9.60         3.31 o                         
   0   1   8          0.94          2.94         3.02 o                         
   1   1   8          4.57         -9.39         9.39 o                         
   2   1   8         79.44         61.64        12.13 o                         
   3   1   8          0.88         -3.58         5.77 o                         
   4   1   8         26.52         46.72        13.63 o                         
   5   1   8         39.73         86.50        18.92 o                         
   6   1   8         12.83         -7.86        13.51 o                         
   7   1   8         36.82         34.02        12.03 o                         
   8   1   8         21.80          4.87        10.02 o                         
  -9   2   8         50.40         44.87        20.83 o                         
  -8   2   8         59.35         47.70        18.56 o                         
  -7   2   8          1.72          0.02        11.09 o                         
  -6   2   8          6.67         29.08         9.94 o                         
  -5   2   8         67.59        106.72        21.75 o                         
  -4   2   8         33.84         35.69         8.97 o                         
  -3   2   8          3.91          1.34         4.91 o                         
  -2   2   8          6.98          7.62         3.35 o                         
  -1   2   8          2.89          3.96         3.16 o                         
   0   2   8        128.24        114.83         8.49 o                         
   1   2   8        144.22        154.71        17.91 o                         
   2   2   8         96.10         99.16        15.55 o                         
   3   2   8         88.69         86.24        15.57 o                         
   4   2   8        135.32        148.17        22.90 o                         
   5   2   8         40.34         16.86        10.60 o                         
   6   2   8         46.70         41.64         8.20 o                         
   7   2   8         29.49         52.47        17.41 o                         
   8   2   8         12.91         27.42        16.81 o                         
  -9   3   8          1.38          6.97        13.32 o                         
  -8   3   8          6.14          9.18        13.81 o                         
  -7   3   8          7.17          0.58        12.47 o                         
  -6   3   8          4.79         14.10         8.76 o                         
  -5   3   8         54.72         80.21        13.51 o                         
  -4   3   8          0.99          2.65         6.58 o                         
  -3   3   8          1.86          0.24         7.01 o                         
  -2   3   8          4.93         -7.82        10.05 o                         
  -1   3   8         26.43         24.38         7.34 o                         
   0   3   8        404.04        371.99        19.77 o                         
   1   3   8          1.03          1.56         4.26 o                         
   2   3   8        126.03        135.54        18.36 o                         
   3   3   8         21.00         35.40        10.11 o                         
   4   3   8         37.77         24.15        10.27 o                         
   5   3   8         38.66         25.34        11.62 o                         
   6   3   8         11.85          2.21        11.04 o                         
   7   3   8         10.29         19.81        12.97 o                         
   8   3   8          5.50         27.52        15.88 o                         
  -8   4   8          2.03          5.52        11.92 o                         
  -7   4   8         54.75         49.18        17.61 o                         
  -6   4   8          1.93          8.91         9.42 o                         
  -5   4   8          0.36         12.77        22.68 o                         
  -4   4   8         48.67         62.17        19.17 o                         
  -3   4   8        210.99        210.38        18.98 o                         
  -2   4   8        131.48        115.98        13.28 o                         
  -1   4   8          4.09         -6.17         8.53 o                         
   0   4   8        122.31        123.34        20.70 o                         
   1   4   8         33.56         41.23         7.68 o                         
   2   4   8          2.31          1.05         5.07 o                         
   3   4   8          0.54          3.01         6.05 o                         
   4   4   8          0.17          2.16         6.14 o                         
   5   4   8          2.66          0.69        10.38 o                         
   6   4   8          7.72         -1.10         8.82 o                         
   7   4   8          5.05         18.32        12.45 o                         
  -8   5   8          0.12         -6.46        13.43 o                         
  -7   5   8          9.87         26.58        16.47 o                         
  -6   5   8         14.76         46.08        14.82 o                         
  -5   5   8          4.99          7.46        11.87 o                         
  -4   5   8          1.74         15.80        13.06 o                         
  -3   5   8          3.24          6.37         7.03 o                         
  -2   5   8         16.24          6.73         8.12 o                         
  -1   5   8        279.41        235.74        26.86 o                         
   0   5   8         13.49          2.04         8.70 o                         
   1   5   8          0.26          3.89         8.23 o                         
   2   5   8         17.95         20.94        12.59 o                         
   3   5   8          0.03         10.09         6.48 o                         
   4   5   8          1.64          2.74        14.32 o                         
   5   5   8         14.83          1.15         6.09 o                         
   6   5   8          7.05         18.17         8.33 o                         
   7   5   8          5.11         21.87        10.79 o                         
  -7   6   8          0.74         17.75        17.11 o                         
  -6   6   8          3.11          5.29        11.77 o                         
  -5   6   8         15.44         26.27         9.90 o                         
  -4   6   8          0.13         16.54        26.33 o                         
  -3   6   8          3.28          8.12        10.89 o                         
  -2   6   8          0.54         -1.16         7.57 o                         
  -1   6   8          4.84        -10.74        12.16 o                         
   0   6   8          1.13        -13.06        13.06 o                         
   1   6   8          3.76         -6.64         8.93 o                         
   2   6   8         19.11         23.03        11.26 o                         
   3   6   8         14.47          7.19        11.35 o                         
   4   6   8          0.32          4.09        17.10 o                         
   5   6   8          0.17        -11.91        11.91 o                         
   6   6   8          0.96         13.53        13.51 o                         
  -6   7   8          8.08         13.16        14.71 o                         
  -5   7   8          0.09         48.16        18.48 o                         
  -4   7   8          2.65         41.16        16.19 o                         
  -3   7   8          0.32         29.15        13.97 o                         
  -2   7   8          0.18         15.24         9.70 o                         
  -1   7   8          0.06         -2.43         8.48 o                         
   0   7   8          0.65        -13.63        13.63 o                         
   1   7   8          0.83        -11.13        11.13 o                         
   2   7   8          2.75         -8.08         8.08 o                         
   3   7   8         11.45          7.15         7.07 o                         
   4   7   8         11.28          8.69         9.20 o                         
   5   7   8          0.68         13.99        15.32 o                         
  -5   8   8          0.59        -12.49        12.49 o                         
  -4   8   8          0.03          0.11        16.78 o                         
  -3   8   8          0.20          0.92        22.07 o                         
  -2   8   8          3.34         -8.08        23.88 o                         
  -1   8   8         17.15          8.09         8.46 o                         
   0   8   8          0.97         -6.43         6.49 o                         
   1   8   8          2.64         -9.67         9.67 o                         
   2   8   8          6.22          4.81        11.49 o                         
   3   8   8          0.10         -0.42         9.19 o                         
  -4   9   8          0.04         -0.21         8.27 o                         
  -3   9   8          1.02          4.43         9.29 o                         
  -2   9   8          0.03         18.15        11.97 o                         
  -1   9   8          0.71          3.08        18.65 o                         
   0   9   8          0.04         -5.02        11.34 o                         
  -2 -12   9         16.76         39.36        11.77 o                         
  -1 -12   9         32.16         31.91        10.88 o                         
   0 -12   9          3.90         -9.65        12.54 o                         
   1 -12   9         46.37         62.38        17.44 o                         
   2 -12   9         33.03         56.58        16.55 o                         
   3 -12   9          0.22         -3.72        11.87 o                         
  -4 -11   9         68.81         91.22        15.60 o                         
  -3 -11   9          4.43         24.06        10.22 o                         
  -2 -11   9          8.00         15.32         8.00 o                         
  -1 -11   9         16.52         20.54        11.17 o                         
   0 -11   9          8.35          0.73         7.21 o                         
   1 -11   9         18.02         25.68         7.49 o                         
   2 -11   9          0.54          0.31         5.67 o                         
   3 -11   9         22.64         32.24        10.50 o                         
   4 -11   9          2.75         -1.06         7.65 o                         
   5 -11   9         41.48         21.82        15.37 o                         
  -6 -10   9          7.87         11.34        10.19 o                         
  -5 -10   9          0.32         25.66        14.45 o                         
  -4 -10   9          6.08         -2.84         9.59 o                         
  -3 -10   9          0.22         11.49         8.52 o                         
  -2 -10   9          3.10          1.85        14.91 o                         
  -1 -10   9         99.98        102.05        15.04 o                         
   0 -10   9        114.57        123.08        15.92 o                         
   1 -10   9          2.03         -3.46         5.84 o                         
   2 -10   9        124.00        123.94        17.83 o                         
   3 -10   9         53.98         70.62        23.76 o                         
   4 -10   9          2.50          4.60        10.35 o                         
   5 -10   9         43.62         24.05        13.62 o                         
   6 -10   9          4.68         -3.50        13.40 o                         
  -7  -9   9          6.01         -8.73        10.92 o                         
  -6  -9   9          2.57         -5.37        10.07 o                         
  -5  -9   9         19.24         12.25         9.37 o                         
  -4  -9   9         72.78         83.45        18.65 o                         
  -3  -9   9         29.59         27.56         8.95 o                         
  -2  -9   9        244.59        253.62        21.32 o                         
  -1  -9   9        281.15        262.82        21.99 o                         
   0  -9   9         24.07         10.95         6.30 o                         
   1  -9   9        221.54        258.84        22.52 o                         
   2  -9   9        282.94        275.94        40.68 o                         
   3  -9   9         19.81         37.71        17.81 o                         
   4  -9   9         33.39         41.66        18.51 o                         
   5  -9   9         96.53         80.33        20.82 o                         
   6  -9   9          0.37        -13.50        17.15 o                         
  -8  -8   9          3.98         -2.66        12.84 o                         
  -7  -8   9         19.90         22.87        12.28 o                         
  -6  -8   9          1.64         -4.22         9.04 o                         
  -5  -8   9        130.85        144.04        23.11 o                         
  -4  -8   9        197.93        186.67        24.78 o                         
  -3  -8   9         42.32         47.87        13.17 o                         
  -2  -8   9        194.70        193.09        17.66 o                         
  -1  -8   9        274.99        292.45        21.53 o                         
   0  -8   9         51.57         36.93         8.30 o                         
   1  -8   9        291.16        287.11        22.02 o                         
   2  -8   9         37.94         39.62        17.51 o                         
   3  -8   9         29.76         36.04        17.18 o                         
   4  -8   9         76.78         92.66        25.40 o                         
   5  -8   9          7.11          6.75        11.21 o                         
   6  -8   9          0.56        -17.94        17.94 o                         
   7  -8   9          0.93         -4.66        18.19 o                         
  -8  -7   9         83.26         87.39        28.18 o                         
  -7  -7   9        154.24        153.69        19.33 o                         
  -6  -7   9         47.06         49.86        14.27 o                         
  -5  -7   9        230.45        240.15        28.12 o                         
  -4  -7   9        266.15        244.01        27.60 o                         
  -3  -7   9        322.16        322.42        22.26 o                         
  -2  -7   9        199.43        225.33        18.63 o                         
  -1  -7   9          2.46          5.07        16.00 o                         
   0  -7   9         41.69         33.59         7.26 o                         
   1  -7   9         32.84         31.81        13.87 o                         
   2  -7   9         24.60         44.01        18.17 o                         
   3  -7   9          0.07         13.36        14.01 o                         
   4  -7   9         14.14         -1.28        10.27 o                         
   5  -7   9          6.46         -5.51        13.46 o                         
   6  -7   9         33.24         -1.56        16.82 o                         
   7  -7   9         74.62         64.73        18.25 o                         
  -8  -6   9         41.15         46.64        19.72 o                         
  -7  -6   9         43.70         48.85        18.64 o                         
  -6  -6   9        409.08        429.16        57.40 o                         
  -5  -6   9         85.14         71.06        14.94 o                         
  -4  -6   9         15.94        -12.46        12.46 o                         
  -3  -6   9        147.57        132.77        31.56 o                         
  -2  -6   9          3.57          3.81         5.94 o                         
  -1  -6   9         18.10         31.35        13.51 o                         
   0  -6   9         19.64         13.13         9.66 o                         
   1  -6   9         40.62         69.51        18.71 o                         
   2  -6   9         67.55         45.09        14.56 o                         
   3  -6   9         69.58         84.08        20.62 o                         
   4  -6   9        278.53        281.51        35.58 o                         
   5  -6   9         97.02         95.56        20.55 o                         
   6  -6   9         91.04         32.09        13.12 o                         
   7  -6   9         45.72         22.63         9.96 o                         
   8  -6   9          5.06         15.97        15.11 o                         
  -9  -5   9          2.73          6.49        13.03 o                         
  -8  -5   9         61.13         71.87        23.23 o                         
  -7  -5   9         14.04         22.85        13.66 o                         
  -6  -5   9         36.21         31.49        15.92 o                         
  -5  -5   9         43.94         57.87        20.22 o                         
  -4  -5   9         71.34         73.74        11.44 o                         
  -3  -5   9          0.37          9.30         5.73 o                         
  -2  -5   9        720.13        618.48        50.03 o                         
  -1  -5   9         60.88         58.11        15.36 o                         
   0  -5   9        108.68        103.46        18.74 o                         
   1  -5   9        374.65        410.07        39.91 o                         
   2  -5   9        152.36        170.30        26.18 o                         
   3  -5   9        436.20        505.06        45.33 o                         
   4  -5   9        296.54        320.66        36.46 o                         
   5  -5   9         43.72         28.80        11.77 o                         
   6  -5   9        314.90        296.53        37.18 o                         
   7  -5   9         21.59         -2.09        12.24 o                         
   8  -5   9          0.63         17.90        14.67 o                         
  -9  -4   9          0.23         -7.02        16.14 o                         
  -8  -4   9         16.98         18.30        14.22 o                         
  -7  -4   9          6.53          9.16        11.64 o                         
  -6  -4   9          6.28         11.26        13.44 o                         
  -5  -4   9        167.48        165.65        15.02 o                         
  -4  -4   9          8.97         17.64         5.86 o                         
  -3  -4   9        528.74        539.33        20.85 o                         
  -2  -4   9        215.84        194.34        21.47 o                         
  -1  -4   9        385.05        389.05        34.45 o                         
   0  -4   9        475.12        497.99        41.05 o                         
   1  -4   9         13.67          9.69         8.40 o                         
   2  -4   9        114.18        116.66        21.05 o                         
   3  -4   9        144.70        141.25        25.03 o                         
   4  -4   9        524.58        518.26        44.34 o                         
   5  -4   9         79.72         55.81        14.07 o                         
   6  -4   9          8.14        -13.42        13.42 o                         
   7  -4   9          0.58        -10.59        15.06 o                         
   8  -4   9         12.63         32.57        18.25 o                         
  -9  -3   9          0.95          8.80        15.36 o                         
  -8  -3   9         11.55         -2.36        15.65 o                         
  -7  -3   9        162.73        146.08        27.73 o                         
  -6  -3   9         54.98         54.44        11.46 o                         
  -5  -3   9         55.34         44.77        16.92 o                         
  -4  -3   9        191.19        215.43        13.51 o                         
  -3  -3   9       1536.54       1503.09        34.67 o                         
  -2  -3   9        307.37        293.21        20.18 o                         
  -1  -3   9        361.37        341.04        30.48 o                         
   0  -3   9        827.43        834.54        29.74 o                         
   1  -3   9        224.37        228.47        14.44 o                         
   2  -3   9         15.70          7.18         7.49 o                         
   3  -3   9         42.80         54.73        17.22 o                         
   4  -3   9         80.30         67.69        17.63 o                         
   5  -3   9          0.23         -4.77        12.58 o                         
   6  -3   9         25.87         14.26         8.57 o                         
   7  -3   9         33.04         38.19        15.37 o                         
   8  -3   9         17.00         24.49        13.37 o                         
  -9  -2   9         22.04         17.48        16.79 o                         
  -8  -2   9         45.60         43.62        18.25 o                         
  -7  -2   9         50.55         79.72        22.00 o                         
  -6  -2   9         68.45         85.88        12.21 o                         
  -5  -2   9        266.88        281.30        20.34 o                         
  -4  -2   9        169.59        156.55        16.78 o                         
  -3  -2   9         74.63         73.38         7.85 o                         
  -2  -2   9        233.53        227.09        21.05 o                         
  -1  -2   9        346.12        354.05        17.03 o                         
   0  -2   9         13.90         17.11         4.86 o                         
   1  -2   9         13.66         -4.14        10.51 o                         
   2  -2   9        116.17        107.02        18.65 o                         
   3  -2   9          1.90          9.12         9.27 o                         
   4  -2   9          6.90         -2.84         9.53 o                         
   5  -2   9         42.11         42.92        13.20 o                         
   6  -2   9         52.85         57.70        15.25 o                         
   7  -2   9         47.77         47.83        16.60 o                         
   8  -2   9         44.94         61.94        19.54 o                         
  -9  -1   9         39.74         37.92        19.21 o                         
  -8  -1   9         72.47         93.78        25.51 o                         
  -7  -1   9        102.00        109.84        25.09 o                         
  -6  -1   9         56.23         64.64        12.15 o                         
  -5  -1   9         81.59        112.08        10.58 o                         
  -4  -1   9         61.10         72.31         8.86 o                         
  -3  -1   9          0.42          3.59         3.31 o                         
  -2  -1   9         27.05         17.40         6.40 o                         
  -1  -1   9         27.32         26.61         5.64 o                         
   0  -1   9        173.47        188.86        12.70 o                         
   1  -1   9          3.55         10.40         9.29 o                         
   2  -1   9        317.18        343.53        32.21 o                         
   3  -1   9         53.67         78.26        16.66 o                         
   4  -1   9         63.42         45.31        13.09 o                         
   5  -1   9        160.67        149.86        23.75 o                         
   6  -1   9         24.62         22.69        12.27 o                         
   7  -1   9         92.08        110.37        22.65 o                         
   8  -1   9          8.39        -21.19        21.19 o                         
  -9   0   9         23.95         49.08        23.15 o                         
  -8   0   9         18.71         32.81        17.25 o                         
  -7   0   9         11.24         27.17        11.42 o                         
  -6   0   9         29.14         43.78        14.55 o                         
  -5   0   9         65.92         66.93         8.34 o                         
  -4   0   9          4.75         -0.01         4.37 o                         
  -3   0   9         50.05         29.24         7.05 o                         
  -2   0   9          2.57          0.18         3.70 o                         
  -1   0   9         75.48         84.18         8.33 o                         
   0   0   9        469.54        545.72        21.10 o                         
   1   0   9        198.13        191.92        22.29 o                         
   2   0   9         19.44         24.16         8.55 o                         
   3   0   9         61.29         47.59        13.21 o                         
   4   0   9        102.13         81.80        16.52 o                         
   5   0   9         87.65         74.67        17.84 o                         
   6   0   9         46.61         37.71        14.21 o                         
   7   0   9         29.55        -17.82        17.82 o                         
   8   0   9          7.28         -2.06        15.65 o                         
  -9   1   9          8.63         25.96        17.58 o                         
  -8   1   9          3.46          3.00        11.78 o                         
  -7   1   9          2.82         -3.76        12.12 o                         
  -6   1   9         12.71         24.09        11.27 o                         
  -5   1   9         16.97          9.21         7.46 o                         
  -4   1   9         35.13         36.78         7.86 o                         
  -3   1   9        121.68        129.60        15.51 o                         
  -2   1   9        124.62        128.35        11.93 o                         
  -1   1   9         80.76        102.95        10.34 o                         
   0   1   9         33.73         47.80        16.33 o                         
   1   1   9        267.89        289.25        26.66 o                         
   2   1   9        309.32        281.46        28.46 o                         
   3   1   9         64.88         38.53        11.44 o                         
   4   1   9          7.91          1.45         7.41 o                         
   5   1   9          1.82          1.39         8.76 o                         
   6   1   9         24.87        -15.49        15.49 o                         
   7   1   9          0.09        -14.15        16.28 o                         
   8   1   9          5.39          8.75        11.57 o                         
  -9   2   9          8.57          4.26        13.43 o                         
  -8   2   9          1.14         -2.92        12.42 o                         
  -7   2   9          2.21          0.56         9.76 o                         
  -6   2   9         51.32         67.38        21.28 o                         
  -5   2   9         73.32        114.16        16.27 o                         
  -4   2   9        106.21         98.43        13.30 o                         
  -3   2   9          5.10         -5.86        13.42 o                         
  -2   2   9         89.65         96.13        31.23 o                         
  -1   2   9         52.74         62.97         6.91 o                         
   0   2   9         69.84         71.26        10.57 o                         
   1   2   9         11.23         20.76         9.23 o                         
   2   2   9          3.30         -0.21         5.82 o                         
   3   2   9        176.40        149.70        21.21 o                         
   4   2   9          1.13         -1.21         8.35 o                         
   5   2   9          5.70        -15.91        15.91 o                         
   6   2   9          0.11        -14.87        14.87 o                         
   7   2   9          0.12          3.34        11.41 o                         
  -8   3   9         25.41         40.30        21.08 o                         
  -7   3   9          6.24          0.33        11.54 o                         
  -6   3   9         81.47        122.32        17.78 o                         
  -5   3   9         55.41        111.09        33.64 o                         
  -4   3   9        172.99        220.45        20.15 o                         
  -3   3   9         43.76         41.26        16.99 o                         
  -2   3   9          0.35        -12.04        24.01 o                         
  -1   3   9          0.49         -2.46         9.63 o                         
   0   3   9          9.57          1.79         3.99 o                         
   1   3   9         18.78         25.58        14.61 o                         
   2   3   9          0.20         -0.92        12.16 o                         
   3   3   9         18.21          9.76         7.80 o                         
   4   3   9         24.82         19.98         9.58 o                         
   5   3   9          5.05         14.07        10.08 o                         
   6   3   9         12.74         13.09        10.71 o                         
   7   3   9         20.93         46.01        16.93 o                         
  -8   4   9          0.32          0.70        11.19 o                         
  -7   4   9          0.28          1.61        11.96 o                         
  -6   4   9         19.59         49.29        29.70 o                         
  -5   4   9          0.82         21.05        19.75 o                         
  -4   4   9          0.73         11.59         7.22 o                         
  -3   4   9         44.24         47.59         8.60 o                         
  -2   4   9         42.75         42.77        32.29 o                         
  -1   4   9         20.25         -3.37        10.12 o                         
   0   4   9          0.94         -9.14         9.14 o                         
   1   4   9          9.47         10.96         9.81 o                         
   2   4   9          1.06          3.77         5.52 o                         
   3   4   9          3.80          3.73         5.38 o                         
   4   4   9         26.24         31.63        11.71 o                         
   5   4   9         12.19          6.54        13.53 o                         
   6   4   9         22.29         14.57        12.23 o                         
   7   4   9          0.23         12.23        10.60 o                         
  -7   5   9          3.55         18.49        15.58 o                         
  -6   5   9          0.17         11.70        19.58 o                         
  -5   5   9          0.04         18.57        25.97 o                         
  -4   5   9          0.63         11.80        30.40 o                         
  -3   5   9         46.83         35.36         8.58 o                         
  -2   5   9         12.76         -2.19        11.85 o                         
  -1   5   9         41.06        -14.76        14.76 o                         
   0   5   9          2.76         -1.03         8.88 o                         
   1   5   9          8.67         20.29        11.50 o                         
   2   5   9          9.29         23.01        14.32 o                         
   3   5   9          2.23         16.89        13.46 o                         
   4   5   9          0.68         -6.68        15.09 o                         
   5   5   9          3.82         -2.30        10.19 o                         
   6   5   9         12.82         19.62         8.12 o                         
  -7   6   9          0.57         13.75        12.74 o                         
  -6   6   9          0.08         -1.26        11.38 o                         
  -5   6   9          0.11          6.33        14.20 o                         
  -4   6   9          0.66          5.96        29.59 o                         
  -3   6   9          6.68          3.39        10.48 o                         
  -2   6   9          1.31        -13.12        13.12 o                         
  -1   6   9         26.85          1.81        10.57 o                         
   0   6   9          0.15        -13.59        13.59 o                         
   1   6   9          4.08         -1.98         8.44 o                         
   2   6   9          9.63         26.95        13.05 o                         
   3   6   9          9.60          8.34        17.97 o                         
   4   6   9          4.84         -2.37        17.57 o                         
   5   6   9          2.50         -0.48         9.97 o                         
  -6   7   9          0.38         -1.61        13.68 o                         
  -5   7   9          0.39         33.10        16.75 o                         
  -4   7   9          1.66         36.02        15.99 o                         
  -3   7   9         15.37         25.60        13.86 o                         
  -2   7   9          8.70          3.71         8.20 o                         
  -1   7   9          1.30         -1.93        11.25 o                         
   0   7   9          0.05        -11.95        11.95 o                         
   1   7   9          0.51        -12.27        12.27 o                         
   2   7   9          1.27         -8.36         8.36 o                         
   3   7   9          2.12         -4.61        10.98 o                         
   4   7   9          0.13          0.19        10.45 o                         
  -5   8   9          0.07        -12.75        12.75 o                         
  -4   8   9          0.26          1.67        21.95 o                         
  -3   8   9          0.97         -8.04        30.60 o                         
  -2   8   9          0.40         -0.50        11.16 o                         
  -1   8   9          2.95          7.89        10.33 o                         
   0   8   9          1.37         -9.07         9.07 o                         
   1   8   9          0.02         -9.38         9.38 o                         
  -2   9   9          0.72          4.23        12.57 o                         
  -1   9   9          1.36          6.20        11.92 o                         
  -1 -12  10         10.91          4.89         7.72 o                         
   0 -12  10         22.46         18.34         9.89 o                         
   1 -12  10         11.31          7.92         8.39 o                         
   3 -12  10         42.21         53.17        17.60 o                         
  -3 -11  10        115.61        144.90        19.09 o                         
  -2 -11  10         12.94         21.35        10.26 o                         
  -1 -11  10          7.64         11.67         7.55 o                         
   0 -11  10         73.12         61.95        12.93 o                         
   1 -11  10         37.45         21.05        17.79 o                         
   2 -11  10         30.69         15.01        12.86 o                         
   3 -11  10          5.46          2.34         8.73 o                         
   4 -11  10          0.28          1.06         8.09 o                         
  -5 -10  10         14.38         29.48        14.85 o                         
  -4 -10  10         68.80         78.18        14.19 o                         
  -3 -10  10        147.43        152.52        18.68 o                         
  -2 -10  10         16.50         16.01         7.65 o                         
  -1 -10  10        172.69        176.56        20.17 o                         
   0 -10  10          2.86         -5.45         9.17 o                         
   1 -10  10         17.20          0.73         7.91 o                         
   2 -10  10         73.23        102.55        29.83 o                         
   3 -10  10          0.17         -1.49        10.55 o                         
   4 -10  10          1.60         -8.08        11.31 o                         
   5 -10  10         31.72         14.04        13.26 o                         
  -6  -9  10          9.98          8.59         9.16 o                         
  -5  -9  10         64.39         61.89        17.45 o                         
  -4  -9  10        122.45        137.42        35.57 o                         
  -3  -9  10         11.80         22.82         9.16 o                         
  -2  -9  10          0.52         -2.35         6.30 o                         
  -1  -9  10         43.93         37.88        10.24 o                         
   0  -9  10          0.09         -8.79         8.79 o                         
   1  -9  10          1.75          3.86        10.73 o                         
   2  -9  10          3.12         12.99        13.25 o                         
   3  -9  10         56.10         58.89        20.93 o                         
   4  -9  10          0.85        -10.36        13.19 o                         
   5  -9  10         23.97         16.73        12.43 o                         
   6  -9  10         51.90         23.33        10.71 o                         
  -7  -8  10        165.58        175.61        21.26 o                         
  -6  -8  10          9.45        -13.87        14.00 o                         
  -5  -8  10          7.10         -3.84        11.58 o                         
  -4  -8  10         18.87         13.95        21.71 o                         
  -3  -8  10          6.23          9.94         7.89 o                         
  -2  -8  10          0.67         -4.96         8.81 o                         
  -1  -8  10        166.63        174.07        17.92 o                         
   0  -8  10         81.41         59.71        16.08 o                         
   1  -8  10         28.20         34.27        16.91 o                         
   2  -8  10        157.32        200.44        34.30 o                         
   3  -8  10         31.14         41.53        17.35 o                         
   4  -8  10        130.18        146.79        29.74 o                         
   5  -8  10        102.66         80.66        21.91 o                         
   6  -8  10          5.93         18.65        10.53 o                         
  -7  -7  10          7.47         32.92        15.88 o                         
  -6  -7  10          0.18         13.73        13.72 o                         
  -5  -7  10         40.60          6.16        12.96 o                         
  -4  -7  10        108.95        135.58        32.63 o                         
  -3  -7  10         95.72         91.91        13.28 o                         
  -2  -7  10         21.22         16.63        17.87 o                         
  -1  -7  10         45.36         53.17        15.19 o                         
   0  -7  10        129.00        105.60        22.92 o                         
   1  -7  10        711.43        758.71        60.79 o                         
   2  -7  10        168.20        185.12        32.18 o                         
   3  -7  10         26.63         40.16        17.38 o                         
   4  -7  10        214.30        244.38        35.12 o                         
   5  -7  10         26.49         18.68        10.02 o                         
   6  -7  10          0.50         -8.69        13.62 o                         
   7  -7  10         16.39         -2.34        11.96 o                         
  -8  -6  10          1.04         -1.06        12.50 o                         
  -7  -6  10          1.70          4.15        12.66 o                         
  -6  -6  10        113.23        126.65        28.13 o                         
  -5  -6  10        139.88        187.69        30.88 o                         
  -4  -6  10        116.92        145.83        24.00 o                         
  -3  -6  10         64.83         93.97        20.01 o                         
  -2  -6  10        376.58        352.86        47.57 o                         
  -1  -6  10        304.22        287.59        31.94 o                         
   0  -6  10         91.74         82.64        19.62 o                         
   1  -6  10        315.65        358.43        40.41 o                         
   2  -6  10         74.32         95.67        22.29 o                         
   3  -6  10         69.30         61.16        19.28 o                         
   4  -6  10         75.29         96.13        21.17 o                         
   5  -6  10          1.54        -10.99        13.31 o                         
   6  -6  10          3.03         -9.93        12.64 o                         
   7  -6  10          0.68          3.09        12.32 o                         
  -8  -5  10        151.20        166.16        33.92 o                         
  -7  -5  10         83.40         64.79        21.33 o                         
  -6  -5  10         31.54         40.32        15.23 o                         
  -5  -5  10        263.12        281.29        35.42 o                         
  -4  -5  10        276.95        290.40        16.70 o                         
  -3  -5  10         53.31         57.67         8.84 o                         
  -2  -5  10        146.38        134.08        15.28 o                         
  -1  -5  10         24.84         10.92         8.17 o                         
   0  -5  10        285.70        279.35        34.00 o                         
   1  -5  10         52.56         47.47        16.31 o                         
   2  -5  10          0.14          2.21         9.25 o                         
   3  -5  10         21.79          8.43        10.16 o                         
   4  -5  10         72.25         70.44        19.63 o                         
   5  -5  10          6.59          8.87        12.01 o                         
   6  -5  10          0.66          8.46        13.38 o                         
   7  -5  10          7.64          3.86        10.94 o                         
  -9  -4  10         19.01          6.30        13.23 o                         
  -8  -4  10         23.78         37.51        14.57 o                         
  -7  -4  10        123.45        168.58        30.74 o                         
  -6  -4  10        366.23        383.34        42.82 o                         
  -5  -4  10        126.63        123.93        14.33 o                         
  -4  -4  10         34.26         30.66         5.99 o                         
  -3  -4  10         12.94          9.54         3.68 o                         
  -2  -4  10        493.54        455.82        23.20 o                         
  -1  -4  10         31.04         10.95         8.92 o                         
   0  -4  10         16.13         14.82         9.85 o                         
   1  -4  10        138.31        150.76        24.48 o                         
   2  -4  10          3.25          4.42         9.32 o                         
   3  -4  10        139.43        160.63        25.83 o                         
   4  -4  10        338.63        378.03        40.28 o                         
   5  -4  10          9.93          4.99        10.05 o                         
   6  -4  10         74.22         72.60        19.50 o                         
   7  -4  10         19.27         14.89        10.68 o                         
  -9  -3  10         62.92         96.76        27.24 o                         
  -8  -3  10         22.39         26.79        13.62 o                         
  -7  -3  10          5.63         25.20        14.73 o                         
  -6  -3  10         42.01         50.17        10.67 o                         
  -5  -3  10         10.57         14.65         5.62 o                         
  -4  -3  10         63.54         50.18         8.87 o                         
  -3  -3  10        209.54        208.31        20.92 o                         
  -2  -3  10         73.38         69.87         8.18 o                         
  -1  -3  10         42.99         38.02         8.20 o                         
   0  -3  10         42.17         46.56        10.70 o                         
   1  -3  10         60.22         78.79        16.25 o                         
   2  -3  10        204.21        238.93        29.69 o                         
   3  -3  10        274.25        309.68        34.99 o                         
   4  -3  10         93.80         65.78        17.16 o                         
   5  -3  10         67.70         71.17        19.04 o                         
   6  -3  10         64.87         62.47        17.32 o                         
   7  -3  10         17.16         35.64        16.06 o                         
  -9  -2  10          0.41         -6.69        16.09 o                         
  -8  -2  10         22.52         32.13        16.77 o                         
  -7  -2  10         46.10         55.34        19.85 o                         
  -6  -2  10         19.40         32.42        15.06 o                         
  -5  -2  10         75.89         81.64        10.79 o                         
  -4  -2  10         31.91         15.39         4.83 o                         
  -3  -2  10         64.17         52.86        12.88 o                         
  -2  -2  10        215.02        208.07        13.53 o                         
  -1  -2  10        280.20        295.23        15.99 o                         
   0  -2  10        292.91        316.31        32.12 o                         
   1  -2  10        118.50        115.69        19.08 o                         
   2  -2  10         22.45         25.64        11.47 o                         
   3  -2  10        583.47        643.49        48.83 o                         
   4  -2  10          8.95         11.88        11.09 o                         
   5  -2  10          8.81          9.40         9.27 o                         
   6  -2  10          1.79        -14.35        14.35 o                         
   7  -2  10          0.98        -13.63        16.89 o                         
  -9  -1  10          1.23         -3.03        12.51 o                         
  -8  -1  10         25.43         36.91        16.92 o                         
  -7  -1  10          1.22         10.42        16.31 o                         
  -6  -1  10          3.18         17.62         6.60 o                         
  -5  -1  10         19.48         33.94         6.73 o                         
  -4  -1  10        212.72        223.49        14.48 o                         
  -3  -1  10        195.84        184.09        15.22 o                         
  -2  -1  10         59.61         59.78         7.75 o                         
  -1  -1  10        230.97        256.91        15.04 o                         
   0  -1  10         38.17         56.88        14.37 o                         
   1  -1  10        234.97        242.94        27.06 o                         
   2  -1  10         93.20         88.27        18.64 o                         
   3  -1  10         32.16         38.07        14.15 o                         
   4  -1  10         22.04         13.51         8.62 o                         
   5  -1  10          8.28          1.19         9.41 o                         
   6  -1  10          0.06         -3.09        12.28 o                         
   7  -1  10          4.73        -12.59        13.63 o                         
  -9   0  10         24.45         29.09        15.11 o                         
  -8   0  10          4.36         -0.32        12.12 o                         
  -7   0  10         38.57         66.51        13.58 o                         
  -6   0  10        116.70        146.00        28.73 o                         
  -5   0  10         59.38         68.91        12.34 o                         
  -4   0  10          5.79          7.51         5.28 o                         
  -3   0  10         33.96         54.31         8.97 o                         
  -2   0  10        173.83        195.07        18.98 o                         
  -1   0  10         69.07         75.93         7.99 o                         
   0   0  10         25.07         28.88        11.00 o                         
   1   0  10         30.56         21.10         9.46 o                         
   2   0  10         10.78         12.65         9.19 o                         
   3   0  10          0.85         14.53        11.04 o                         
   4   0  10         27.17         32.96        12.18 o                         
   5   0  10         22.66         31.03        13.67 o                         
   6   0  10         17.95          1.45        10.50 o                         
   7   0  10          0.39        -15.45        15.45 o                         
  -8   1  10         40.66         35.06        14.32 o                         
  -7   1  10         20.32         31.04        23.32 o                         
  -6   1  10          9.86         28.07        24.03 o                         
  -5   1  10         44.74         79.10        21.53 o                         
  -4   1  10         35.63         29.34         8.13 o                         
  -3   1  10         21.80          1.87        23.10 o                         
  -2   1  10          0.42          2.72         4.13 o                         
  -1   1  10          2.81         -1.34         4.66 o                         
   0   1  10          1.91          8.83         5.98 o                         
   1   1  10          7.69          8.01         6.96 o                         
   2   1  10         10.81         18.39         9.14 o                         
   3   1  10         18.46         12.34         8.75 o                         
   4   1  10          0.45         -5.16         9.35 o                         
   5   1  10         21.72         12.14         8.18 o                         
   6   1  10         29.98         -1.87        13.50 o                         
   7   1  10          1.19        -15.39        15.39 o                         
  -8   2  10         10.50         16.50        15.43 o                         
  -7   2  10         45.54         85.00        28.34 o                         
  -6   2  10          1.65          9.90        21.29 o                         
  -5   2  10          3.64         15.41        12.49 o                         
  -4   2  10         27.47         13.12         6.52 o                         
  -3   2  10         31.43         24.80        25.29 o                         
  -2   2  10          4.13         -2.59        24.05 o                         
  -1   2  10         51.62         38.67        13.17 o                         
   0   2  10          6.54         21.08         8.53 o                         
   1   2  10         69.12         61.73        13.51 o                         
   2   2  10         73.96         69.29        15.16 o                         
   3   2  10         23.96         24.50        10.96 o                         
   4   2  10         18.75         14.36         9.49 o                         
   5   2  10         26.69          6.03         8.48 o                         
   6   2  10         19.16         -4.44        10.34 o                         
   7   2  10          0.18        -15.89        15.89 o                         
  -8   3  10          1.58         13.26        17.08 o                         
  -7   3  10          2.64         14.10        27.72 o                         
  -6   3  10         22.93         35.30        33.99 o                         
  -5   3  10          9.37         29.19        10.06 o                         
  -4   3  10          1.93         -1.59         6.48 o                         
  -3   3  10          4.12         -7.25         7.25 o                         
  -2   3  10          5.00         -9.24        20.39 o                         
  -1   3  10          1.28        -14.84        14.84 o                         
   0   3  10         45.58         51.89        16.06 o                         
   1   3  10         23.98         54.32        18.09 o                         
   2   3  10         39.72         36.53        12.47 o                         
   3   3  10          6.86          1.68         9.54 o                         
   4   3  10          3.00          7.76         8.13 o                         
   5   3  10          5.72        -10.92        11.98 o                         
   6   3  10          5.12          3.15         8.92 o                         
  -7   4  10          5.38         16.10        13.79 o                         
  -6   4  10         14.47         34.44        12.38 o                         
  -5   4  10         63.51         83.33        15.03 o                         
  -4   4  10         21.58         17.88         7.94 o                         
  -3   4  10          0.30         -3.26         6.18 o                         
  -2   4  10          3.02        -18.30        18.30 o                         
  -1   4  10          2.32        -13.04        14.51 o                         
   0   4  10         58.44         42.26        14.32 o                         
   1   4  10          0.46          9.42        11.09 o                         
   2   4  10          4.92          1.73        10.72 o                         
   3   4  10          0.08          8.62        10.49 o                         
   4   4  10          0.08        -10.69        11.40 o                         
   5   4  10          1.37         -3.12        13.67 o                         
   6   4  10          1.82         -7.03         9.92 o                         
  -7   5  10         10.04         -3.90        15.35 o                         
  -6   5  10          0.15          4.67        18.94 o                         
  -5   5  10          1.05         22.38        23.21 o                         
  -4   5  10          7.81         16.66        18.55 o                         
  -3   5  10         13.52          0.50         8.33 o                         
  -2   5  10          2.79        -10.16        13.76 o                         
  -1   5  10          1.86        -12.37        12.38 o                         
   0   5  10         67.40         62.88        17.38 o                         
   1   5  10          4.11          6.12         9.60 o                         
   2   5  10          0.69         -3.92         9.79 o                         
   3   5  10          3.45          1.49        10.79 o                         
   4   5  10          2.39         -4.25        26.29 o                         
   5   5  10          0.55          7.89         9.16 o                         
  -6   6  10          1.50          9.62        14.00 o                         
  -5   6  10          1.43         12.60        17.53 o                         
  -4   6  10          0.02         24.57        14.51 o                         
  -3   6  10          0.06         -7.68        10.26 o                         
  -2   6  10          0.04        -11.40        11.40 o                         
  -1   6  10          0.01        -16.57        16.57 o                         
   0   6  10          2.12          7.89         9.24 o                         
   1   6  10          0.18        -13.14        13.14 o                         
   2   6  10          0.10          1.61         8.39 o                         
   3   6  10          0.54         -5.07        16.67 o                         
   4   6  10          0.29         -6.58        17.28 o                         
  -4   7  10          2.02         11.71        12.39 o                         
  -3   7  10          0.59          8.34        11.63 o                         
  -2   7  10          0.27         -1.01        10.06 o                         
  -1   7  10          3.40        -12.95        12.95 o                         
   0   7  10          0.02        -13.51        13.51 o                         
   1   7  10          3.23          9.55         9.69 o                         
   2   7  10          0.96         -9.49        10.20 o                         
  -2   8  10          0.75         10.00        12.06 o                         
  -1   8  10          0.05         -2.17         8.39 o                         
   0   8  10          0.87        -13.88        13.88 o                         
  -2 -11  11          0.84          1.85        23.81 o                         
  -1 -11  11          0.03        -10.20        10.20 o                         
   0 -11  11          3.15         -6.68         9.28 o                         
   1 -11  11         81.68         86.26        28.35 o                         
   2 -11  11          1.03         -9.91         9.91 o                         
  -4 -10  11          5.74         10.29        12.64 o                         
  -3 -10  11         27.40         23.49        16.50 o                         
  -2 -10  11         20.66         14.89        13.08 o                         
  -1 -10  11          4.74         -8.40         9.02 o                         
   0 -10  11         35.09         31.05        17.42 o                         
   1 -10  11        140.59        202.27        38.26 o                         
   2 -10  11          7.74         19.51        14.94 o                         
   3 -10  11         10.80         30.47        15.89 o                         
   4 -10  11         12.59         18.50        17.33 o                         
  -6  -9  11          1.82        -18.87        18.87 o                         
  -5  -9  11         33.58         29.70        30.53 o                         
  -4  -9  11         71.61         72.35        13.50 o                         
  -3  -9  11         76.71         73.85        13.11 o                         
  -2  -9  11         26.81         23.86        10.91 o                         
  -1  -9  11        146.18        144.19        28.07 o                         
   0  -9  11        223.28        219.35        34.53 o                         
   1  -9  11         27.99         58.19        21.13 o                         
   2  -9  11         77.13         93.87        26.25 o                         
   3  -9  11         64.38         69.19        20.84 o                         
   4  -9  11          1.52         10.49        13.02 o                         
  -6  -8  11         31.48         56.33        21.97 o                         
  -5  -8  11         38.28         54.31        18.67 o                         
  -4  -8  11         91.97        115.83        24.18 o                         
  -3  -8  11         52.05         32.57        14.07 o                         
  -2  -8  11        104.45        114.98        24.40 o                         
  -1  -8  11        230.77        214.45        33.84 o                         
   0  -8  11         37.93         24.27        12.29 o                         
   1  -8  11         39.74         60.04        19.28 o                         
   2  -8  11        111.38        158.19        31.33 o                         
   3  -8  11          1.00         18.55        14.11 o                         
   4  -8  11         11.59          1.30        10.64 o                         
   5  -8  11          8.51         16.50        13.26 o                         
  -7  -7  11         44.46         34.55        18.35 o                         
  -6  -7  11         43.19         40.80        18.77 o                         
  -5  -7  11        174.08        231.74        23.75 o                         
  -4  -7  11        128.69        153.66        25.83 o                         
  -3  -7  11          7.98          8.79        10.81 o                         
  -2  -7  11         55.38         51.89        16.30 o                         
  -1  -7  11         67.43         50.66        15.50 o                         
   0  -7  11         14.29         26.30        14.58 o                         
   1  -7  11          1.34         11.19        12.30 o                         
   2  -7  11          1.11         -1.70        11.10 o                         
   3  -7  11          2.63          7.47        12.71 o                         
   4  -7  11         18.26         32.54        16.46 o                         
   5  -7  11         41.10         60.96        19.87 o                         
   6  -7  11         17.01         47.76        20.26 o                         
  -7  -6  11         55.14         70.50        24.56 o                         
  -6  -6  11          0.89          7.77        14.00 o                         
  -5  -6  11         44.72         56.75        13.00 o                         
  -4  -6  11         81.55         83.04        14.31 o                         
  -3  -6  11         26.38         26.95        12.49 o                         
  -2  -6  11          1.98          5.88         5.25 o                         
  -1  -6  11         32.94         36.59        18.85 o                         
   0  -6  11         35.43         38.42        13.79 o                         
   1  -6  11         12.27         24.19        15.13 o                         
   2  -6  11        136.48        157.40        28.64 o                         
   3  -6  11        100.04        123.83        25.59 o                         
   4  -6  11         11.47         17.45        12.38 o                         
   5  -6  11         28.48         12.45        10.82 o                         
   6  -6  11         32.80         60.29        19.76 o                         
  -8  -5  11          7.41         -6.53        13.13 o                         
  -7  -5  11         12.45          5.42        11.50 o                         
  -6  -5  11         27.04         26.14        16.70 o                         
  -5  -5  11          2.15         11.06        12.95 o                         
  -4  -5  11          7.23         19.32         8.07 o                         
  -3  -5  11         15.26         17.49        10.07 o                         
  -2  -5  11        105.85         97.90        10.25 o                         
  -1  -5  11        194.91        212.24        19.79 o                         
   0  -5  11        274.56        334.87        38.47 o                         
   1  -5  11        173.40        225.57        31.85 o                         
   2  -5  11        121.96        132.20        24.87 o                         
   3  -5  11         36.65         53.08        17.11 o                         
   4  -5  11        176.60        204.33        31.00 o                         
   5  -5  11         48.72         83.16        23.02 o                         
   6  -5  11         13.64         21.00        13.24 o                         
  -8  -4  11          0.35         -5.00        12.37 o                         
  -7  -4  11         45.92         55.84        19.20 o                         
  -6  -4  11          7.84         14.76        17.58 o                         
  -5  -4  11         21.11         23.96         7.86 o                         
  -4  -4  11         65.86         51.91         7.73 o                         
  -3  -4  11         11.86          1.15         4.43 o                         
  -2  -4  11        282.21        269.27        16.69 o                         
  -1  -4  11         10.90         13.99         5.99 o                         
   0  -4  11        144.17        158.33        25.63 o                         
   1  -4  11        185.89        200.56        27.61 o                         
   2  -4  11         75.81         79.29        19.54 o                         
   3  -4  11         62.71         81.37        19.54 o                         
   4  -4  11         23.14         27.90        13.83 o                         
   5  -4  11         12.92         33.72        16.83 o                         
   6  -4  11         41.87         46.43        20.73 o                         
  -8  -3  11         33.73         35.11        16.66 o                         
  -7  -3  11         12.22         -1.36        11.65 o                         
  -6  -3  11         66.20         96.65        11.68 o                         
  -5  -3  11        165.44        194.81        14.75 o                         
  -4  -3  11         59.02         49.68         6.48 o                         
  -3  -3  11        175.42        149.83        18.22 o                         
  -2  -3  11        416.84        436.09        30.69 o                         
  -1  -3  11        246.67        252.00        15.42 o                         
   0  -3  11         15.95          9.45         8.88 o                         
   1  -3  11          0.84          7.25         9.90 o                         
   2  -3  11          1.15         10.48        11.08 o                         
   3  -3  11         13.30         13.70        13.30 o                         
   4  -3  11         22.08         21.16         8.84 o                         
   5  -3  11         17.36         52.23        18.18 o                         
   6  -3  11          0.64         -2.85        10.32 o                         
   7  -3  11          9.74          4.21        11.20 o                         
  -8  -2  11         18.30         29.52        18.49 o                         
  -7  -2  11         80.96        106.09        24.51 o                         
  -6  -2  11         16.05         35.26         7.96 o                         
  -5  -2  11         26.20         27.22         6.73 o                         
  -4  -2  11          8.52          9.80         7.67 o                         
  -3  -2  11        294.47        270.61        26.02 o                         
  -2  -2  11         18.95         15.72         4.80 o                         
  -1  -2  11         10.11         12.60         6.79 o                         
   0  -2  11        144.65        142.24        22.14 o                         
   1  -2  11          6.24         13.83        11.21 o                         
   2  -2  11          1.93         -0.70         7.48 o                         
   3  -2  11         62.97         72.82        18.92 o                         
   4  -2  11          8.19          2.02        11.46 o                         
   5  -2  11          5.56         23.43        13.55 o                         
   6  -2  11         45.46         52.80        17.85 o                         
   7  -2  11         30.90         27.99        16.07 o                         
  -8  -1  11         20.78          8.37        13.50 o                         
  -7  -1  11         28.21         67.61        14.11 o                         
  -6  -1  11          2.61         16.01        13.80 o                         
  -5  -1  11          9.09         11.57         7.25 o                         
  -4  -1  11          0.19          4.60         5.79 o                         
  -3  -1  11          0.03          1.79         4.83 o                         
  -2  -1  11          8.00         12.47         4.73 o                         
  -1  -1  11          3.16         10.39        16.14 o                         
   0  -1  11         66.74         81.51        12.80 o                         
   1  -1  11         80.24         75.83        16.47 o                         
   2  -1  11         64.13         85.73        18.81 o                         
   3  -1  11         74.32        110.20        21.57 o                         
   4  -1  11          4.50          4.53        11.28 o                         
   5  -1  11         14.35         18.04        13.65 o                         
   6  -1  11         11.79         -7.29        14.38 o                         
  -8   0  11         11.95         16.26        15.15 o                         
  -7   0  11          8.74         14.75        17.98 o                         
  -6   0  11          0.08          7.55        18.16 o                         
  -5   0  11          0.40          7.11         6.30 o                         
  -4   0  11          0.18         -7.46         7.46 o                         
  -3   0  11         40.57         62.63        10.23 o                         
  -2   0  11         60.35         75.65         8.72 o                         
  -1   0  11         13.87         22.89         8.88 o                         
   0   0  11         29.06         39.00        11.08 o                         
   1   0  11         18.71         30.71        12.26 o                         
   2   0  11         65.87        100.98        19.60 o                         
   3   0  11         31.22         53.94        17.68 o                         
   4   0  11         19.19         20.03        12.32 o                         
   5   0  11         11.97         -3.16        11.11 o                         
   6   0  11          3.15        -14.41        14.41 o                         
  -8   1  11          0.26         -5.46        13.22 o                         
  -7   1  11          0.26          7.62        19.19 o                         
  -6   1  11          1.48         12.25        16.59 o                         
  -5   1  11          4.81          6.35         6.37 o                         
  -4   1  11         19.58          9.48         7.95 o                         
  -3   1  11         64.09         55.08        24.41 o                         
  -2   1  11          2.70        -12.11        12.11 o                         
  -1   1  11         63.39         87.73        12.43 o                         
   0   1  11        230.52        281.96        21.98 o                         
   1   1  11         13.91         23.89        11.54 o                         
   2   1  11          4.72         15.79        11.38 o                         
   3   1  11         10.73         17.32         9.94 o                         
   4   1  11         11.03         15.02        10.72 o                         
   5   1  11          1.12         -3.85        11.47 o                         
   6   1  11          7.88         11.06        11.30 o                         
  -8   2  11          7.00          6.80        14.26 o                         
  -7   2  11          5.01         28.35        31.71 o                         
  -6   2  11          0.31         12.36        23.04 o                         
  -5   2  11          3.32          6.86        12.79 o                         
  -4   2  11          8.57          8.00        16.69 o                         
  -3   2  11         52.27         46.53        18.27 o                         
  -2   2  11         24.25          0.32        11.38 o                         
  -1   2  11          0.42        -11.06        11.06 o                         
   0   2  11          1.17         10.11        10.43 o                         
   1   2  11         39.31         61.89        11.87 o                         
   2   2  11          3.74         15.74         7.45 o                         
   3   2  11          0.05         -9.48         9.65 o                         
   4   2  11          0.07        -13.17        13.17 o                         
   5   2  11          2.23          4.64         9.28 o                         
   6   2  11          6.95          5.39         9.91 o                         
  -7   3  11          5.56         22.86        12.44 o                         
  -6   3  11         23.45         45.66        12.57 o                         
  -5   3  11          6.51         16.76         9.50 o                         
  -4   3  11          3.18          2.86         5.94 o                         
  -3   3  11          1.24        -13.19        13.94 o                         
  -2   3  11          3.76         -5.81        13.65 o                         
  -1   3  11          1.16         -4.08        11.40 o                         
   0   3  11          3.80         13.76        10.87 o                         
   1   3  11          4.72         17.24        13.25 o                         
   2   3  11          5.85         24.06        13.61 o                         
   3   3  11          1.41         -3.91        10.59 o                         
   4   3  11         11.62         13.58        11.12 o                         
   5   3  11         19.28         28.81        14.92 o                         
   6   3  11          0.95          1.39         9.16 o                         
  -7   4  11         12.40         17.27        13.86 o                         
  -6   4  11          4.15          4.31         8.14 o                         
  -5   4  11          7.94         28.54        10.54 o                         
  -4   4  11         26.24         36.96        19.90 o                         
  -3   4  11          0.06        -15.15        15.15 o                         
  -2   4  11          0.02        -14.66        14.66 o                         
  -1   4  11          0.12         -6.89        12.11 o                         
   0   4  11          9.25          1.85        10.03 o                         
   1   4  11          0.66          0.04         9.94 o                         
   2   4  11         11.07         14.87        10.91 o                         
   3   4  11          0.08          9.74        11.70 o                         
   4   4  11          3.35         10.53        11.18 o                         
   5   4  11          3.25        -18.82        18.82 o                         
  -6   5  11          0.55         16.40        13.22 o                         
  -5   5  11          2.03         13.08         8.91 o                         
  -4   5  11          0.61         -3.15        10.32 o                         
  -3   5  11          0.08        -14.67        14.67 o                         
  -2   5  11          2.41         -5.73         8.87 o                         
  -1   5  11         11.25          8.60         8.43 o                         
   0   5  11          4.87        -13.26        13.26 o                         
   1   5  11          0.07         -2.46         8.59 o                         
   2   5  11          1.33         -0.10         9.24 o                         
   3   5  11          0.68         -0.01        10.00 o                         
   4   5  11          1.78         -2.81        25.76 o                         
  -4   6  11          0.84          3.64         9.99 o                         
  -3   6  11          1.32        -10.54        12.28 o                         
  -2   6  11          0.13         -5.15        10.64 o                         
  -1   6  11         21.05         12.17        11.92 o                         
   0   6  11          1.21          5.96        11.72 o                         
   1   6  11          2.51          3.98         8.78 o                         
   2   6  11          0.54         11.63        10.48 o                         
   3   6  11          0.27          7.72        11.94 o                         
  -1   7  11          2.88          7.98        11.74 o                         
   0   7  11          0.11          2.64         9.92 o                         
  -3 -10  12         74.37        107.32        28.64 o                         
  -2 -10  12         29.03         21.67        14.17 o                         
  -1 -10  12          3.90         10.27        13.63 o                         
   0 -10  12         37.89         29.88        14.86 o                         
   1 -10  12          1.98         32.15        19.48 o                         
   2 -10  12          0.06         -5.30        14.10 o                         
  -4  -9  12         13.03         25.23        14.20 o                         
  -3  -9  12         85.43        110.21        25.90 o                         
  -2  -9  12          0.14        -12.61        14.78 o                         
  -1  -9  12          3.14         -2.96        16.83 o                         
   0  -9  12          5.25         15.90        16.00 o                         
   1  -9  12          9.26          9.45        16.30 o                         
   2  -9  12          0.43         20.73        15.97 o                         
   3  -9  12          7.71         12.64        15.53 o                         
  -6  -8  12         14.71         31.12        13.00 o                         
  -5  -8  12          4.17         21.78        11.17 o                         
  -4  -8  12          0.03          5.39        10.81 o                         
  -3  -8  12         13.94         12.31        13.96 o                         
  -2  -8  12         74.80         76.78        20.18 o                         
  -1  -8  12          1.66        -16.29        16.29 o                         
   0  -8  12         54.14         75.90        23.14 o                         
   1  -8  12         38.90         67.68        23.96 o                         
   2  -8  12         25.67         25.85        16.12 o                         
   3  -8  12         88.26        104.08        26.63 o                         
   4  -8  12         10.36          6.82        11.26 o                         
  -7  -7  12         17.07         59.29        18.78 o                         
  -6  -7  12          4.96         12.89         9.14 o                         
  -5  -7  12         50.01         55.64        13.08 o                         
  -4  -7  12          2.63         -0.17         6.45 o                         
  -3  -7  12         14.60         34.99        16.56 o                         
  -2  -7  12         76.59         65.56        19.04 o                         
  -1  -7  12        208.54        215.49        33.68 o                         
   0  -7  12         95.21        110.71        24.68 o                         
   1  -7  12         63.65         89.89        23.48 o                         
   2  -7  12         73.90         69.11        20.98 o                         
   3  -7  12         12.76          6.81        10.14 o                         
   4  -7  12         28.79         18.94        14.11 o                         
   5  -7  12         22.21         16.97        10.38 o                         
  -7  -6  12         24.29         27.64        12.49 o                         
  -6  -6  12         16.85         30.97        11.42 o                         
  -5  -6  12         18.64         31.66        10.01 o                         
  -4  -6  12        151.36        152.24        18.59 o                         
  -3  -6  12        142.38        145.54        18.36 o                         
  -2  -6  12         44.29         47.54        15.00 o                         
  -1  -6  12         79.13         93.68        13.78 o                         
   0  -6  12         62.85         69.35        19.86 o                         
   1  -6  12        128.50        153.25        27.61 o                         
   2  -6  12         74.73         89.14        22.70 o                         
   3  -6  12          1.17          6.19        10.27 o                         
   4  -6  12          9.21          6.61        14.24 o                         
   5  -6  12          1.67         -2.19        11.16 o                         
  -7  -5  12         22.95         47.00        25.80 o                         
  -6  -5  12        159.73        187.26        20.74 o                         
  -5  -5  12         48.44         50.08        19.09 o                         
  -4  -5  12         35.38         44.48        10.77 o                         
  -3  -5  12         15.38          8.56         4.69 o                         
  -2  -5  12         37.52         36.35         7.52 o                         
  -1  -5  12         51.53         47.96        12.77 o                         
   0  -5  12          0.64         59.17        20.32 o                         
   1  -5  12         90.90         85.06        21.20 o                         
   2  -5  12          0.33          9.92        11.65 o                         
   3  -5  12          6.51          1.75         9.97 o                         
   4  -5  12          2.89         -0.33        10.76 o                         
   5  -5  12         11.19         34.39        20.18 o                         
  -7  -4  12         25.32         24.48         9.90 o                         
  -6  -4  12         14.59         33.14        10.40 o                         
  -5  -4  12        128.81        141.32        13.49 o                         
  -4  -4  12        177.68        152.64        17.32 o                         
  -3  -4  12          6.25         -2.83         8.78 o                         
  -2  -4  12         37.64         39.68         7.26 o                         
  -1  -4  12         27.23         49.34        11.32 o                         
   0  -4  12          0.27          8.74        10.48 o                         
   1  -4  12         23.06         16.59        10.94 o                         
   2  -4  12         43.10         55.33        18.11 o                         
   3  -4  12         18.32         41.30        16.06 o                         
   4  -4  12         91.79        117.49        25.36 o                         
   5  -4  12         23.62         54.70        19.43 o                         
   6  -4  12         28.38         54.55        21.37 o                         
  -8  -3  12          2.71         29.53        17.54 o                         
  -7  -3  12         13.88         21.09        13.60 o                         
  -6  -3  12         16.98         18.17         6.81 o                         
  -5  -3  12          0.03          0.83         5.03 o                         
  -4  -3  12          0.01         -6.91         6.91 o                         
  -3  -3  12         21.99          7.26         5.56 o                         
  -2  -3  12         47.91         36.19         9.29 o                         
  -1  -3  12         27.42         58.70        12.49 o                         
   0  -3  12         57.75         57.45        16.21 o                         
   1  -3  12         24.86         19.65        11.95 o                         
   2  -3  12         14.98         27.89        12.64 o                         
   3  -3  12         31.03         38.23        15.45 o                         
   4  -3  12        202.08        268.27        37.55 o                         
   5  -3  12         17.84         55.38        20.95 o                         
   6  -3  12         14.83         25.40        14.09 o                         
  -8  -2  12          2.49         14.66        13.08 o                         
  -7  -2  12         10.94         23.56        11.77 o                         
  -6  -2  12          2.67          2.83        12.41 o                         
  -5  -2  12         11.32         10.49         8.19 o                         
  -4  -2  12          6.66          8.18         7.23 o                         
  -3  -2  12        228.44        205.47        18.50 o                         
  -2  -2  12         91.30         98.87        13.80 o                         
  -1  -2  12         14.78         14.72         6.99 o                         
   0  -2  12         26.59         44.91        10.83 o                         
   1  -2  12         94.36        111.72        21.26 o                         
   2  -2  12         21.17         11.56         8.41 o                         
   3  -2  12         12.15         21.03        11.47 o                         
   4  -2  12         28.57         39.57        17.30 o                         
   5  -2  12          0.83          6.66        13.24 o                         
   6  -2  12          4.28          5.86        10.70 o                         
  -8  -1  12          0.30          2.54        10.98 o                         
  -7  -1  12          0.35          3.13         9.18 o                         
  -6  -1  12         18.59         20.96        11.09 o                         
  -5  -1  12         51.85         53.51        10.68 o                         
  -4  -1  12         20.92          7.33        10.48 o                         
  -3  -1  12         61.97         57.17        17.10 o                         
  -2  -1  12         58.96         70.12        11.20 o                         
  -1  -1  12         31.98         40.66        10.45 o                         
   0  -1  12          7.73         11.92         6.93 o                         
   1  -1  12          8.56          0.77         7.96 o                         
   2  -1  12         16.01          5.74        10.53 o                         
   3  -1  12         83.36         95.31        22.99 o                         
   4  -1  12          0.24         12.60        10.98 o                         
   5  -1  12          0.74         -2.55         9.19 o                         
   6  -1  12          2.09         -6.40        10.68 o                         
  -8   0  12         19.66         19.02        15.32 o                         
  -7   0  12          0.82          5.83        22.95 o                         
  -6   0  12          2.89          5.65         7.85 o                         
  -5   0  12         14.23         14.55        10.29 o                         
  -4   0  12         37.26         29.57        14.66 o                         
  -3   0  12         27.84          5.45         7.97 o                         
  -2   0  12         36.89         44.75        13.31 o                         
  -1   0  12         20.64         20.60         7.27 o                         
   0   0  12          5.48         14.68         9.67 o                         
   1   0  12          4.92         17.33         8.08 o                         
   2   0  12         13.87         29.70        14.31 o                         
   3   0  12          2.53         10.61        11.72 o                         
   4   0  12          3.28          8.07        10.55 o                         
   5   0  12          9.40         -3.53        10.99 o                         
   6   0  12          6.05        -14.94        14.94 o                         
  -7   1  12          4.12         26.37        11.69 o                         
  -6   1  12         12.83         17.78         9.67 o                         
  -5   1  12          3.69         -2.07         7.12 o                         
  -4   1  12          0.28         -6.51        15.20 o                         
  -3   1  12          0.34         -3.15         9.61 o                         
  -2   1  12          0.24         -7.29        11.03 o                         
  -1   1  12          4.58         -0.36         8.46 o                         
   0   1  12          2.76         28.56        15.05 o                         
   1   1  12          1.44          3.06         8.57 o                         
   2   1  12          0.12         -8.86         8.86 o                         
   3   1  12          1.13          5.16         9.04 o                         
   4   1  12          0.27        -13.10        13.10 o                         
   5   1  12          4.43         -9.63        13.48 o                         
  -7   2  12          1.04         -1.77        13.30 o                         
  -6   2  12          0.10          5.99         8.46 o                         
  -5   2  12          0.39         -8.35         8.35 o                         
  -4   2  12          1.47        -16.08        16.08 o                         
  -3   2  12          4.52         -7.76        10.13 o                         
  -2   2  12          0.97        -17.32        17.32 o                         
  -1   2  12         17.86          6.07         9.44 o                         
   0   2  12         14.15         41.02        17.46 o                         
   1   2  12          3.71         31.24        15.31 o                         
   2   2  12         17.93         54.77        19.89 o                         
   3   2  12         24.04         15.26        10.97 o                         
   4   2  12          4.15          8.81         8.70 o                         
   5   2  12          0.33         13.86         9.44 o                         
  -7   3  12         11.43          5.23        11.89 o                         
  -6   3  12          0.13          5.75         7.43 o                         
  -5   3  12          0.43         -6.91         7.31 o                         
  -4   3  12         13.14        -14.52        14.52 o                         
  -3   3  12          2.27         -1.61         9.36 o                         
  -2   3  12          2.93         -6.44         9.02 o                         
  -1   3  12          6.15        -14.24        14.24 o                         
   0   3  12          3.04        -10.67        10.74 o                         
   1   3  12          4.92         -1.63        11.61 o                         
   2   3  12          1.53         12.40        14.63 o                         
   3   3  12          9.19         11.18        12.64 o                         
   4   3  12          1.88        -13.65        13.65 o                         
  -6   4  12         14.67         20.80        13.74 o                         
  -5   4  12          0.29        -11.39        13.25 o                         
  -4   4  12          5.94         -5.46        13.29 o                         
  -3   4  12          3.96          3.12        11.98 o                         
  -2   4  12          0.24         18.61        13.18 o                         
  -1   4  12          0.19        -12.09        13.64 o                         
   0   4  12          0.08         -3.46        11.12 o                         
   1   4  12          2.89          7.89        12.32 o                         
   2   4  12          1.87          3.66        11.66 o                         
   3   4  12          0.32         -3.23        11.10 o                         
  -3   5  12          0.27        -14.63        14.63 o                         
  -2   5  12          4.72         35.05        17.54 o                         
  -1   5  12          0.09         11.61        10.80 o                         
   0   5  12          5.69         -9.11        11.27 o                         
   1   5  12          0.83         -2.88        10.18 o                         
   2   5  12          0.35          1.70        10.47 o                         
  -3  -9  13         66.44         84.02        24.28 o                         
  -2  -9  13         46.08         35.86        16.84 o                         
  -1  -9  13         24.78         36.23        16.77 o                         
   0  -9  13         10.01         26.16        15.16 o                         
   1  -9  13        129.56        170.95        35.29 o                         
  -5  -8  13         33.19         47.02        13.79 o                         
  -4  -8  13         46.33         68.05        15.28 o                         
  -3  -8  13         78.55         96.25        24.01 o                         
  -2  -8  13         20.07         -7.13        16.05 o                         
  -1  -8  13         47.30         44.52        17.01 o                         
   0  -8  13         53.49         86.04        24.05 o                         
   1  -8  13          0.59          5.76        13.43 o                         
   2  -8  13          3.40         -2.30        13.33 o                         
   3  -8  13          2.66         11.12        14.48 o                         
  -6  -7  13         16.41         15.04        11.25 o                         
  -5  -7  13         10.70         12.08        10.80 o                         
  -4  -7  13         44.22         52.84        12.97 o                         
  -3  -7  13         13.95         14.50         8.39 o                         
  -2  -7  13          1.35        -14.12        15.37 o                         
  -1  -7  13         11.89         -1.23        12.85 o                         
   0  -7  13          5.92         16.27        13.69 o                         
   1  -7  13          0.15         -9.42        12.50 o                         
   2  -7  13          0.67          8.02        12.15 o                         
   3  -7  13         16.84         24.52        16.23 o                         
  -7  -6  13         13.85         38.25        15.31 o                         
  -6  -6  13          4.91         11.24         8.45 o                         
  -5  -6  13         10.14         19.97         9.25 o                         
  -4  -6  13          0.53         -2.29         7.13 o                         
  -3  -6  13          6.34          1.96        12.45 o                         
  -2  -6  13          0.12        -13.84        13.84 o                         
  -1  -6  13          1.92          4.82         6.55 o                         
   0  -6  13         65.63        155.86        30.69 o                         
   1  -6  13         70.00         85.87        23.40 o                         
   2  -6  13          0.78          7.19        12.28 o                         
   3  -6  13         11.99         26.52        15.27 o                         
   4  -6  13         55.73         79.90        23.55 o                         
  -7  -5  13          3.81          9.76         8.32 o                         
  -6  -5  13          4.01         14.73         8.33 o                         
  -5  -5  13          2.62         10.89        12.56 o                         
  -4  -5  13          2.48          1.12         6.38 o                         
  -3  -5  13         43.78         39.77         7.02 o                         
  -2  -5  13         55.36         49.62        10.89 o                         
  -1  -5  13         69.06         77.41        13.70 o                         
   0  -5  13         65.59         47.40        16.69 o                         
   1  -5  13         44.17         40.90        16.75 o                         
   2  -5  13         94.54        106.83        23.87 o                         
   3  -5  13         40.54         53.91        18.95 o                         
   4  -5  13          5.71          7.11        13.18 o                         
  -7  -4  13          2.95          0.61        10.82 o                         
  -6  -4  13         16.47         19.08         8.81 o                         
  -5  -4  13         31.30         30.82         9.84 o                         
  -4  -4  13          2.56         -1.40         6.65 o                         
  -3  -4  13         10.62         -6.58         8.88 o                         
  -2  -4  13         70.87         80.17        13.26 o                         
  -1  -4  13         74.54        111.03        23.30 o                         
   0  -4  13         84.46         92.20        21.64 o                         
   1  -4  13         36.67         33.36        14.01 o                         
   2  -4  13         21.21         12.80        12.23 o                         
   3  -4  13         13.71         12.16        12.07 o                         
   4  -4  13          7.21         19.04        14.93 o                         
   5  -4  13          1.86          3.61        12.83 o                         
  -7  -3  13         45.88         57.70        20.43 o                         
  -6  -3  13         26.38         11.36        11.55 o                         
  -5  -3  13         36.68         31.66         7.26 o                         
  -4  -3  13         93.02         85.32        10.47 o                         
  -3  -3  13          1.52         -6.79         6.79 o                         
  -2  -3  13         49.58         61.34        11.87 o                         
  -1  -3  13          4.77          8.70         7.77 o                         
   0  -3  13         27.83         29.80         9.22 o                         
   1  -3  13          2.92         -7.23        11.80 o                         
   2  -3  13          0.38          4.58         9.81 o                         
   3  -3  13         11.53         43.79        17.96 o                         
   4  -3  13          4.35         20.72        14.72 o                         
   5  -3  13          0.28         -0.76        12.30 o                         
  -7  -2  13          8.12         33.29        11.21 o                         
  -6  -2  13         23.96         21.73         8.55 o                         
  -5  -2  13         25.76         17.42        16.47 o                         
  -4  -2  13          5.03          6.65         6.61 o                         
  -3  -2  13          1.03         -3.17        12.16 o                         
  -2  -2  13         50.36         42.84        10.51 o                         
  -1  -2  13         11.46         15.02         7.76 o                         
   0  -2  13          1.72          2.54         6.57 o                         
   1  -2  13          0.78         -0.70        10.91 o                         
   2  -2  13          2.65          9.35         9.85 o                         
   3  -2  13         26.98         43.15        16.87 o                         
   4  -2  13          8.43         33.73        15.51 o                         
   5  -2  13         13.99         55.27        21.24 o                         
  -7  -1  13          8.86         15.73        10.45 o                         
  -6  -1  13          0.10         -8.83         8.83 o                         
  -5  -1  13          0.86         -8.92         9.26 o                         
  -4  -1  13          0.18         -9.68        10.62 o                         
  -3  -1  13          9.38        -12.45        12.45 o                         
  -2  -1  13          9.34          6.71        12.25 o                         
  -1  -1  13          8.48         15.49         7.07 o                         
   0  -1  13          2.42          6.45         7.75 o                         
   1  -1  13         31.43         46.02        10.79 o                         
   2  -1  13          3.35         26.10        15.09 o                         
   3  -1  13         67.96         74.58        21.08 o                         
   4  -1  13          0.44          3.56        10.95 o                         
   5  -1  13          3.49          6.23        12.53 o                         
  -7   0  13          4.12         14.75         8.24 o                         
  -6   0  13          1.40         -3.20        11.39 o                         
  -5   0  13          3.00         -4.94        13.06 o                         
  -4   0  13         26.50         -0.28         8.44 o                         
  -3   0  13          1.37          9.55        12.55 o                         
  -2   0  13          1.29         10.48         9.68 o                         
  -1   0  13          4.99          4.67        10.14 o                         
   0   0  13          4.47         19.08         9.66 o                         
   1   0  13         25.94         34.41        10.37 o                         
   2   0  13          6.59         16.35        10.43 o                         
   3   0  13         15.19         25.83        13.44 o                         
   4   0  13          1.85          2.20         9.48 o                         
   5   0  13          1.40        -11.52        12.20 o                         
  -7   1  13          0.17          0.04        14.01 o                         
  -6   1  13          5.15         -8.62         8.62 o                         
  -5   1  13          2.20        -16.51        16.51 o                         
  -4   1  13          1.26          3.21         9.76 o                         
  -3   1  13         27.06         52.75        20.41 o                         
  -2   1  13         38.72         38.22        14.33 o                         
  -1   1  13          0.40         -1.56        10.05 o                         
   0   1  13          5.66         16.89        11.80 o                         
   1   1  13         14.90         42.39        16.71 o                         
   2   1  13         15.47         55.38        20.15 o                         
   3   1  13          0.09          4.32         9.24 o                         
   4   1  13          6.91         14.22         9.42 o                         
   5   1  13          1.02          6.41        12.64 o                         
  -5   2  13          1.84        -16.62        16.62 o                         
  -4   2  13          0.95         -2.26         9.73 o                         
  -3   2  13          4.89         19.75        14.31 o                         
  -2   2  13          0.31         -4.59        13.65 o                         
  -1   2  13          3.63         -2.23         9.55 o                         
   0   2  13          7.05          1.93        10.05 o                         
   1   2  13          0.02         26.38        15.81 o                         
   2   2  13          1.32         10.63        11.77 o                         
   3   2  13          6.66         -5.23        11.20 o                         
  -4   3  13          0.06         -0.92        10.83 o                         
  -3   3  13          4.81         18.00        13.46 o                         
  -2   3  13          0.16         18.94        14.27 o                         
  -1   3  13          2.61         -3.57         9.95 o                         
   0   3  13          0.10         -6.69        11.04 o                         
   1   3  13          0.59          5.73        13.15 o                         
   2   3  13          5.08         14.02        12.81 o                         
  -2   4  13          0.65         13.92        14.54 o                         
  -1   4  13          0.06         18.22        14.24 o                         
   0   4  13          4.52         15.44        12.74 o                         
  -4  -8  14          4.80         15.94        15.86 o                         
  -3  -8  14          3.90          3.72        12.18 o                         
  -2  -8  14          9.17          2.55        14.39 o                         
  -1  -8  14         13.62         21.04        15.35 o                         
   0  -8  14         24.66         82.36        26.45 o                         
  -5  -7  14          8.33          2.63        10.37 o                         
  -4  -7  14         25.20         15.66        11.48 o                         
  -3  -7  14         17.28         33.37        15.15 o                         
  -2  -7  14         69.41         84.22        24.51 o                         
  -1  -7  14         26.55         42.91        20.70 o                         
   0  -7  14         25.32         74.51        24.26 o                         
   1  -7  14         14.85         16.88        14.69 o                         
   2  -7  14         14.36         25.71        16.64 o                         
  -6  -6  14         12.66         17.53         9.86 o                         
  -5  -6  14         60.60         61.90        13.81 o                         
  -4  -6  14         21.16         27.50        15.04 o                         
  -3  -6  14         20.87         15.24        11.23 o                         
  -2  -6  14         51.25         58.08        20.08 o                         
  -1  -6  14         45.78         86.62        23.88 o                         
   0  -6  14         27.16         24.44        16.97 o                         
   1  -6  14         15.71          2.65        11.14 o                         
   2  -6  14          2.76         13.58        13.02 o                         
   3  -6  14          0.63          9.69        11.94 o                         
  -6  -5  14          0.46         -1.60         7.69 o                         
  -5  -5  14          4.39          3.86         6.80 o                         
  -4  -5  14         36.53         24.96        12.34 o                         
  -3  -5  14         28.08         19.29        13.49 o                         
  -2  -5  14          1.83          5.75         7.22 o                         
  -1  -5  14         13.62         31.49        11.30 o                         
   0  -5  14          0.05         -8.44         8.44 o                         
   1  -5  14          1.70          9.22        12.45 o                         
   2  -5  14          4.47          4.42         9.58 o                         
   3  -5  14          9.60         25.13        15.36 o                         
  -6  -4  14         58.64         64.16        19.07 o                         
  -5  -4  14          4.68         -7.44         7.44 o                         
  -4  -4  14          0.22          5.01         8.39 o                         
  -3  -4  14          0.24         -3.32        10.31 o                         
  -2  -4  14          1.49          5.61         7.37 o                         
  -1  -4  14          4.54          2.50        10.12 o                         
   0  -4  14         44.86         55.76        12.44 o                         
   1  -4  14          0.88         -5.00        10.08 o                         
   2  -4  14         12.48         42.65        17.62 o                         
   3  -4  14         14.83         45.07        17.50 o                         
  -6  -3  14          0.02         -5.34        10.37 o                         
  -5  -3  14          6.88          2.49        10.03 o                         
  -4  -3  14         17.04         11.93        11.68 o                         
  -3  -3  14          0.21          1.20        13.03 o                         
  -2  -3  14         50.51         45.61        10.79 o                         
  -1  -3  14          2.46         -0.06         7.85 o                         
   0  -3  14          7.14          7.53         6.96 o                         
   1  -3  14         12.11         14.34        12.53 o                         
   2  -3  14         25.45         57.43        18.11 o                         
   3  -3  14         12.88         28.80        16.19 o                         
   4  -3  14         12.92         23.82        14.24 o                         
  -6  -2  14          2.05          0.46         8.65 o                         
  -5  -2  14          4.57          4.46         8.64 o                         
  -4  -2  14          1.97         22.10        13.50 o                         
  -3  -2  14         25.07          7.91         8.74 o                         
  -2  -2  14         14.24         16.93         8.20 o                         
  -1  -2  14         52.75         72.17        13.18 o                         
   0  -2  14          7.49         12.13        10.09 o                         
   1  -2  14          1.24          3.94         6.93 o                         
   2  -2  14          0.92          1.59         9.69 o                         
   3  -2  14          0.53         20.83        14.12 o                         
   4  -2  14         30.79         50.64        19.82 o                         
  -6  -1  14          0.57        -19.10        19.10 o                         
  -5  -1  14          8.54         12.72        10.93 o                         
  -4  -1  14          0.61         12.40        10.24 o                         
  -3  -1  14         39.45         62.37        18.26 o                         
  -2  -1  14          6.55          2.65         8.09 o                         
  -1  -1  14          4.13          9.51        12.74 o                         
   0  -1  14         16.02         33.53        10.70 o                         
   1  -1  14          3.00          5.61         7.27 o                         
   2  -1  14          0.18          6.76         9.74 o                         
   3  -1  14          1.34          7.50        12.11 o                         
   4  -1  14          8.40         -0.15        11.28 o                         
  -5   0  14         10.12        -12.83        12.83 o                         
  -4   0  14          5.85         26.29        15.21 o                         
  -3   0  14          9.06         59.72        20.40 o                         
  -2   0  14          3.28          1.63         8.57 o                         
  -1   0  14          1.60         -9.21        10.00 o                         
   0   0  14          0.54          6.36        12.62 o                         
   1   0  14          1.06         14.85        14.53 o                         
   2   0  14          7.04         23.39         9.49 o                         
   3   0  14          0.64          1.45         9.59 o                         
   4   0  14          0.36          9.65        12.89 o                         
  -4   1  14          0.10         38.27        17.02 o                         
  -3   1  14          0.90         13.90        16.95 o                         
  -2   1  14          1.35          1.26         9.09 o                         
  -1   1  14          0.02          9.75        11.56 o                         
   0   1  14          3.40          0.91         9.62 o                         
   1   1  14          1.74         19.83        16.87 o                         
  -2   2  14          0.61         30.62        16.54 o                         
  -1   2  14          0.25          2.17         9.44 o                         
   0   2  14         16.18         11.18        14.70 o                         
  -4  -6  15          2.36        -16.75        16.75 o                         
  -3  -6  15          0.07         -6.77        15.03 o                         
  -2  -6  15         13.96         31.20        17.81 o                         
  -1  -6  15          9.39          6.46        12.69 o                         
   0  -6  15          0.54         -7.82         8.02 o                         
  -5  -5  15         10.19          2.84        10.19 o                         
  -4  -5  15          8.82         13.04        14.50 o                         
  -3  -5  15         17.17         21.85        15.39 o                         
  -2  -5  15         13.03         45.55        20.68 o                         
  -1  -5  15          6.92          8.97        16.95 o                         
   0  -5  15         34.01         39.96        10.53 o                         
   1  -5  15         34.25         36.85        18.71 o                         
  -3  -4  15         16.35         32.75        13.47 o                         
  -2  -4  15          5.06          3.64         8.72 o                         
  -1  -4  15         10.19          0.65        10.79 o                         
   0  -4  15         10.81         18.78         9.12 o                         
   1  -4  15         24.73         28.65         9.90 o                         
   2  -4  15          6.72         -1.46        10.50 o                         
  -4  -3  15          3.44         21.21        11.95 o                         
  -3  -3  15          0.18         -4.89        10.28 o                         
  -2  -3  15          4.93          1.28         7.57 o                         
  -1  -3  15          0.67          4.79         6.67 o                         
   0  -3  15          0.96         -4.13         7.07 o                         
   1  -3  15          0.28         12.27         8.84 o                         
   2  -3  15          0.16         13.40        12.82 o                         
  -5  -2  15          2.26         17.04        12.26 o                         
  -4  -2  15         13.01         33.87        18.43 o                         
  -3  -2  15          6.48         30.27        15.50 o                         
  -2  -2  15          7.04          7.18        10.35 o                         
  -1  -2  15          0.16         14.21        11.74 o                         
   0  -2  15          1.03         10.60        12.29 o                         
   1  -2  15          0.20         -6.51         6.51 o                         
   2  -2  15          3.34         17.03        14.00 o                         
  -4  -1  15          0.08         31.89        17.41 o                         
  -3  -1  15         17.87         45.68        20.42 o                         
  -2  -1  15          0.02        -11.52        11.72 o                         
  -1  -1  15          1.29        -10.69        10.69 o                         
   0  -1  15          1.09         22.99        14.53 o                         
   2  -1  15          1.72          3.89        11.80 o                         
  -2   0  15          3.79          0.30         9.46 o                         
  -1  -5  16          2.75         17.13        10.71 o                         
   0  -5  16          0.46          8.27        10.33 o                         
  -2  -4  16          5.06          9.87         7.81 o                         
  -1  -4  16          1.40          6.46         6.60 o                         
   0  -4  16          6.13         24.51        14.33 o                         
   0  -3  16         20.71         40.89        16.31 o                         
                                                                                
