# Supplementary material for: Crystal structure of 1,1′-[selanediyl­bis(4,1-phenyl­ene)]bis­(2-chloro­ethan-1-one)
Source: Acta Crystallogr E Crystallogr Commun. 2015 Nov 14;71(Pt 12):o935–6. doi: 10.1107/S2056989015019969 (PMC4719889; doi:10.1107/S2056989015019969)
Supplement: Supplementary file 3 [file e-71-0o935-Isup3.cml]

<?xml version="1.0" ?>
<cml>
<molecule id="m1">
  <atomArray>
    <atom id="a1" elementType="C"
          x2="-4.840000152587891" y2="1.7050338876745919" />
    <atom id="a2" elementType="C"
          x2="-6.173669493636149" y2="0.9350169471155514" />
    <atom id="a3" elementType="C"
          x2="-6.173669493636149" y2="-0.6050169340025295" />
    <atom id="a4" elementType="C"
          x2="-4.840000152587891" y2="-1.37503387456157" />
    <atom id="a5" elementType="C"
          x2="-3.506330811539632" y2="-0.6050169340025295" />
    <atom id="a6" elementType="C"
          x2="-3.506330811539632" y2="0.9350169471155514" />
    <atom id="a7" elementType="C"
          x2="2.694999933242798" y2="1.540033881118081" />
    <atom id="a8" elementType="C"
          x2="1.3613305921945393" y2="0.7700169405590405" />
    <atom id="a9" elementType="C"
          x2="1.3613305921945393" y2="-0.7700169405590405" />
    <atom id="a10" elementType="C"
          x2="2.694999933242798" y2="-1.540033881118081" />
    <atom id="a11" elementType="C"
          x2="4.028669274291056" y2="-0.7700169405590405" />
    <atom id="a12" elementType="C"
          x2="4.028669274291056" y2="0.7700169405590405" />
    <atom id="a13" elementType="Se"
          x2="-2.417386368512349" y2="2.0239613901428344" />
    <atom id="a14" elementType="C"
          x2="-6.943669493636149" y2="-1.9386960558305653" />
    <atom id="a15" elementType="O"
          x2="-6.545088164178266" y2="-3.42622182831573" />
    <atom id="a16" elementType="C"
          x2="-8.431195266121314" y2="-1.5401147263726829" />
    <atom id="a17" elementType="Cl"
          x2="-9.520139709148598" y2="-2.629059169399966" />
    <atom id="a18" elementType="C"
          x2="5.516195046776222" y2="-1.1685982700169224" />
    <atom id="a19" elementType="O"
          x2="5.914776376234104" y2="-2.6561240425020873" />
    <atom id="a20" elementType="C"
          x2="7.003720819261387" y2="-0.7700169405590405" />
    <atom id="a21" elementType="Cl"
          x2="8.337399941089423" y2="-1.5400169405590405" />
  </atomArray>
  <bondArray>
    <bond atomRefs2="a1 a2" order="1" />
    <bond atomRefs2="a1 a6" order="2" />
    <bond atomRefs2="a2 a3" order="2" />
    <bond atomRefs2="a3 a4" order="1" />
    <bond atomRefs2="a4 a5" order="2" />
    <bond atomRefs2="a5 a6" order="1" />
    <bond atomRefs2="a7 a8" order="1" />
    <bond atomRefs2="a7 a12" order="2" />
    <bond atomRefs2="a8 a9" order="2" />
    <bond atomRefs2="a9 a10" order="1" />
    <bond atomRefs2="a10 a11" order="2" />
    <bond atomRefs2="a11 a12" order="1" />
    <bond atomRefs2="a6 a13" order="1" />
    <bond atomRefs2="a13 a8" order="1" />
    <bond atomRefs2="a3 a14" order="1" />
    <bond atomRefs2="a14 a15" order="2" />
    <bond atomRefs2="a14 a16" order="1" />
    <bond atomRefs2="a16 a17" order="1" />
    <bond atomRefs2="a11 a18" order="1" />
    <bond atomRefs2="a18 a19" order="2" />
    <bond atomRefs2="a18 a20" order="1" />
    <bond atomRefs2="a20 a21" order="1" />
  </bondArray>
</molecule>
</cml>
